# Supplementary material for: Proteomic Analysis of Arabidopsis pldα1 Mutants Revealed an Important Role of Phospholipase D Alpha 1 in Chloroplast Biogenesis
Source: Front Plant Sci. 2019 Feb 18;10:89. doi: 10.3389/fpls.2019.00089 (PMC6388422; doi:10.3389/fpls.2019.00089)
Supplement: Data Sheet 2 — Identification and quantification-related details of differentially abundant proteins identified in pldα1-1 mutant as compared to WT. [file Data_Sheet_2.XLS]

## Sheet: DAPs_pld1_1_vs_col_0_results
Protein Group	Source	Sequence Id	Sequence Name	pld1_1 N-Int Log2 Relative Expression	P Value	Protein Length (AA)	Protein Weight (kDa)	Protein Isoelectric Point (pI)	Total Protein Probability	Total Score	Total Peptides	Total Peptides (Paris Guidelines)	Total % Seq Coverage	Total Spectral Count	1
Protein Group	Source	Sequence Id	Observed m/z		Total Intensity	Mr(expt)	Mr(calc)	Mass Error (ppm)	Charge	Score	Peptide Sequence	Peptide Modification	Peptide Spectral Count	Spectra Intensity	2
1	TOP PROTEIN	P22953	MD37E_ARATH Probable mediator of RNA polymerase II transcription subunit 37e OS=Arabidopsis thaliana GN=MED37E PE=1 SV=3	-0.45	0.031	651	71.2951	0.00486865	1	137.762	32	30	57.9109	226	3
1	PEPTIDE	P22953	514.587		2.77121e+06	1540.74	1539.75	641.82	3	3.7	ARFEELNMDLFR		1	2.77121e+06	4
1	PEPTIDE	P22953	838.426		1.58782e+07	1674.84	1674.72	67.63	2	4.07	ATAGDTHLGGEDFDNR		11	1.87756e+06	5
1	PEPTIDE	P22953	838.509		1.58782e+07	1675	1674.72	167.15	2	3.55	ATAGDTHLGGEDFDNR		11	716102	6
1	PEPTIDE	P22953	839.009		1.58782e+07	1676	1674.72	764.27	2	3.81	ATAGDTHLGGEDFDNR		11	2.81889e+06	7
1	PEPTIDE	P22953	837.842		1.58782e+07	1673.67	1674.72	629.01	2	3.3	ATAGDTHLGGEDFDNR		11	916244	8
1	PEPTIDE	P22953	838.342		1.58782e+07	1674.67	1674.72	31.89	2	3.66	ATAGDTHLGGEDFDNR		11	1.615e+06	9
1	PEPTIDE	P22953	838.426		1.58782e+07	1674.84	1674.72	67.63	2	3.63	ATAGDTHLGGEDFDNR		11	2.24946e+06	10
1	PEPTIDE	P22953	838.926		1.58782e+07	1675.84	1674.72	664.75	2	3.52	ATAGDTHLGGEDFDNR		11	896601	11
1	PEPTIDE	P22953	838.843		1.58782e+07	1675.67	1674.72	565.24	2	4.18	ATAGDTHLGGEDFDNR		11	2.83425e+06	12
1	PEPTIDE	P22953	838.926		1.58782e+07	1675.84	1674.72	664.75	2	4.59	ATAGDTHLGGEDFDNR		11	1.26197e+06	13
1	PEPTIDE	P22953	838.342		1.58782e+07	1674.67	1674.72	31.89	2	3.57	ATAGDTHLGGEDFDNR		11	511303	14
1	PEPTIDE	P22953	838.926		1.58782e+07	1675.84	1674.72	664.75	2	3.19	ATAGDTHLGGEDFDNR		11	180807	15
1	PEPTIDE	P22953	617.005		3.09272e+06	1232	1230.64	1102.43	2	3.24	DAGVIAGLNVMR	Oxidation[+15.994915] (M11)	1	3.09272e+06	16
1	PEPTIDE	P22953	608.339		8.82306e+07	1214.66	1214.64	14.8	2	3.74	DAGVIAGLNVMR		10	5.72604e+06	17
1	PEPTIDE	P22953	608.422		8.82306e+07	1214.83	1214.64	152.01	2	4.26	DAGVIAGLNVMR		10	6.52429e+06	18
1	PEPTIDE	P22953	608.339		8.82306e+07	1214.66	1214.64	14.8	2	3.69	DAGVIAGLNVMR		10	7.94295e+06	19
1	PEPTIDE	P22953	608.839		8.82306e+07	1215.66	1214.64	838.1	2	4.43	DAGVIAGLNVMR		10	1.97937e+07	20
1	PEPTIDE	P22953	608.755		8.82306e+07	1215.5	1214.64	700.88	2	3.99	DAGVIAGLNVMR		10	8.1442e+06	21
1	PEPTIDE	P22953	608.339		8.82306e+07	1214.66	1214.64	14.8	2	4.41	DAGVIAGLNVMR		10	1.75569e+07	22
1	PEPTIDE	P22953	608.339		8.82306e+07	1214.66	1214.64	14.8	2	3.87	DAGVIAGLNVMR		10	1.48961e+07	23
1	PEPTIDE	P22953	608.339		8.82306e+07	1214.66	1214.64	14.8	2	3.13	DAGVIAGLNVMR		10	3.08181e+06	24
1	PEPTIDE	P22953	608.339		8.82306e+07	1214.66	1214.64	14.8	2	3.68	DAGVIAGLNVMR		10	3.33166e+06	25
1	PEPTIDE	P22953	608.672		8.82306e+07	1215.33	1214.64	563.67	2	3.61	DAGVIAGLNVMR		10	1.23303e+06	26
1	PEPTIDE	P22953	784.425		2.24857e+07	1566.83	1565.8	660.18	2	4.42	EFAAEEISSMVLIK		13	3.14419e+06	27
1	PEPTIDE	P22953	783.258		2.24857e+07	1564.5	1565.8	830.03	2	3.45	EFAAEEISSMVLIK		13	1.14049e+06	28
1	PEPTIDE	P22953	784.008		2.24857e+07	1566	1565.8	127.96	2	4.05	EFAAEEISSMVLIK		13	1.52357e+06	29
1	PEPTIDE	P22953	784.008		2.24857e+07	1566	1565.8	127.96	2	4.15	EFAAEEISSMVLIK		13	2.91803e+06	30
1	PEPTIDE	P22953	784.592		2.24857e+07	1567.17	1565.8	873.07	2	3.64	EFAAEEISSMVLIK		13	3.6309e+06	31
1	PEPTIDE	P22953	783.425		2.24857e+07	1564.83	1565.8	617.14	2	3.42	EFAAEEISSMVLIK		13	1.45228e+06	32
1	PEPTIDE	P22953	784.092		2.24857e+07	1566.17	1565.8	234.4	2	3.75	EFAAEEISSMVLIK		13	965571	33
1	PEPTIDE	P22953	783.842		2.24857e+07	1565.67	1565.8	84.93	2	3.41	EFAAEEISSMVLIK		13	764448	34
1	PEPTIDE	P22953	783.925		2.24857e+07	1565.83	1565.8	21.52	2	4.34	EFAAEEISSMVLIK		13	1.87663e+06	35
1	PEPTIDE	P22953	783.425		2.24857e+07	1564.83	1565.8	617.14	2	3.51	EFAAEEISSMVLIK		13	1.07578e+06	36
1	PEPTIDE	P22953	784.508		2.24857e+07	1567	1565.8	766.62	2	3.65	EFAAEEISSMVLIK		13	1.02848e+06	37
1	PEPTIDE	P22953	783.925		2.24857e+07	1565.83	1565.8	21.52	2	3.95	EFAAEEISSMVLIK		13	2.47489e+06	38
1	PEPTIDE	P22953	523.254		2.24857e+07	1566.74	1565.8	599.04	3	3.79	EFAAEEISSMVLIK		13	490472	39
1	PEPTIDE	P22953	694.34		1.02399e+08	1386.67	1385.72	680.23	2	3.84	ELESICNPIIAK	Carbamidomethyl[+57.021464] (C6)	11	1.27424e+07	40
1	PEPTIDE	P22953	693.173		1.02399e+08	1384.33	1385.72	1003.64	2	3.11	ELESICNPIIAK	Carbamidomethyl[+57.021464] (C6)	11	9.49133e+06	41
1	PEPTIDE	P22953	693.923		1.02399e+08	1385.83	1385.72	78.84	2	3.68	ELESICNPIIAK	Carbamidomethyl[+57.021464] (C6)	11	1.45817e+07	42
1	PEPTIDE	P22953	693.84		1.02399e+08	1385.66	1385.72	41.43	2	3.33	ELESICNPIIAK	Carbamidomethyl[+57.021464] (C6)	11	1.18456e+07	43
1	PEPTIDE	P22953	693.423		1.02399e+08	1384.83	1385.72	642.81	2	3.26	ELESICNPIIAK	Carbamidomethyl[+57.021464] (C6)	11	8.90207e+06	44
1	PEPTIDE	P22953	693.923		1.02399e+08	1385.83	1385.72	78.84	2	3.4	ELESICNPIIAK	Carbamidomethyl[+57.021464] (C6)	11	1.14123e+07	45
1	PEPTIDE	P22953	693.923		1.02399e+08	1385.83	1385.72	78.84	2	3.8	ELESICNPIIAK	Carbamidomethyl[+57.021464] (C6)	11	1.02095e+07	46
1	PEPTIDE	P22953	693.923		1.02399e+08	1385.83	1385.72	78.84	2	3.76	ELESICNPIIAK	Carbamidomethyl[+57.021464] (C6)	11	3.76008e+06	47
1	PEPTIDE	P22953	694.423		1.02399e+08	1386.83	1385.72	800.5	2	3.83	ELESICNPIIAK	Carbamidomethyl[+57.021464] (C6)	11	7.70345e+06	48
1	PEPTIDE	P22953	693.257		1.02399e+08	1384.5	1385.72	883.36	2	3.12	ELESICNPIIAK	Carbamidomethyl[+57.021464] (C6)	11	8.14283e+06	49
1	PEPTIDE	P22953	693.923		1.02399e+08	1385.83	1385.72	78.84	2	3.74	ELESICNPIIAK	Carbamidomethyl[+57.021464] (C6)	11	3.60736e+06	50
1	PEPTIDE	P22953	1330.1		1.07828e+07	2658.19	2657.26	348.43	2	4.44	EQVFSTYSDNQPGVLIQVYEGER		15	650788	51
1	PEPTIDE	P22953	1329.1		1.07828e+07	2656.19	2657.26	404.23	2	3.12	EQVFSTYSDNQPGVLIQVYEGER		15	260452	52
1	PEPTIDE	P22953	887.01		1.07828e+07	2658.01	2657.26	281.05	3	3.73	EQVFSTYSDNQPGVLIQVYEGER		15	1.2719e+06	53
1	PEPTIDE	P22953	1329.52		1.07828e+07	2657.02	2657.26	90.62	2	4.93	EQVFSTYSDNQPGVLIQVYEGER		15	321076	54
1	PEPTIDE	P22953	887.01		1.07828e+07	2658.01	2657.26	281.05	3	4.67	EQVFSTYSDNQPGVLIQVYEGER		15	2.34412e+06	55
1	PEPTIDE	P22953	1329.68		1.07828e+07	2657.35	2657.26	34.82	2	4.13	EQVFSTYSDNQPGVLIQVYEGER		15	516872	56
1	PEPTIDE	P22953	1330.1		1.07828e+07	2658.19	2657.26	348.43	2	4.33	EQVFSTYSDNQPGVLIQVYEGER		15	246044	57
1	PEPTIDE	P22953	887.01		1.07828e+07	2658.01	2657.26	281.05	3	4.16	EQVFSTYSDNQPGVLIQVYEGER		15	1.10279e+06	58
1	PEPTIDE	P22953	1329.52		1.07828e+07	2657.02	2657.26	90.62	2	4.08	EQVFSTYSDNQPGVLIQVYEGER		15	342712	59
1	PEPTIDE	P22953	1330.02		1.07828e+07	2658.02	2657.26	285.71	2	4.36	EQVFSTYSDNQPGVLIQVYEGER		15	591004	60
1	PEPTIDE	P22953	887.093		1.07828e+07	2658.26	2657.26	375.13	3	4.6	EQVFSTYSDNQPGVLIQVYEGER		15	1.34031e+06	61
1	PEPTIDE	P22953	1329.6		1.07828e+07	2657.19	2657.26	27.9	2	3.78	EQVFSTYSDNQPGVLIQVYEGER		15	362290	62
1	PEPTIDE	P22953	1330.02		1.07828e+07	2658.02	2657.26	285.71	2	5.12	EQVFSTYSDNQPGVLIQVYEGER		15	394860	63
1	PEPTIDE	P22953	1329.6		1.07828e+07	2657.19	2657.26	27.9	2	4.17	EQVFSTYSDNQPGVLIQVYEGER		15	907012	64
1	PEPTIDE	P22953	1329.85		1.07828e+07	2657.69	2657.26	160.27	2	4.68	EQVFSTYSDNQPGVLIQVYEGER		15	130538	65
1	PEPTIDE	P22953	657.923		1.4223e+07	1313.83	1312.61	928.15	2	3.11	FEELNMDLFR		5	2.76858e+06	66
1	PEPTIDE	P22953	658.006		1.4223e+07	1314	1312.61	1055.13	2	3.12	FEELNMDLFR		5	3.3804e+06	67
1	PEPTIDE	P22953	657.339		1.4223e+07	1312.66	1312.61	39.33	2	3.34	FEELNMDLFR		5	2.67603e+06	68
1	PEPTIDE	P22953	657.423		1.4223e+07	1312.83	1312.61	166.3	2	3.56	FEELNMDLFR		5	3.13991e+06	69
1	PEPTIDE	P22953	657.423		1.4223e+07	1312.83	1312.61	166.3	2	3.13	FEELNMDLFR		5	2.25804e+06	70
1	PEPTIDE	P22953	616.339		3.96802e+07	1230.66	1229.52	926.35	2	3.7	FSDSSVQSDMK		7	1.04928e+07	71
1	PEPTIDE	P22953	615.755		3.96802e+07	1229.5	1229.52	22.54	2	3.17	FSDSSVQSDMK		7	3.77311e+06	72
1	PEPTIDE	P22953	616.339		3.96802e+07	1230.66	1229.52	926.35	2	3.67	FSDSSVQSDMK		7	7.30046e+06	73
1	PEPTIDE	P22953	616.255		3.96802e+07	1230.5	1229.52	790.79	2	3.42	FSDSSVQSDMK		7	4.42287e+06	74
1	PEPTIDE	P22953	616.339		3.96802e+07	1230.66	1229.52	926.35	2	3.32	FSDSSVQSDMK		7	4.30453e+06	75
1	PEPTIDE	P22953	616.339		3.96802e+07	1230.66	1229.52	926.35	2	3.79	FSDSSVQSDMK		7	4.74963e+06	76
1	PEPTIDE	P22953	615.755		3.96802e+07	1229.5	1229.52	22.54	2	3.62	FSDSSVQSDMK		7	4.63681e+06	77
1	PEPTIDE	P22953	1005.68		369139	2009.34	2009	169.07	2	3.33	GEEKEFAAEEISSMVLIK		1	369139	78
1	PEPTIDE	P22953	1295.18		95121.8	2588.35	2587.21	440.53	2	3.16	GEGPAIGIDLGTTYSCVGVWQHDR	Carbamidomethyl[+57.021464] (C16)	1	95121.8	79
1	PEPTIDE	P22953	1007.43		2.07124e+06	3019.26	3019.39	42.9	3	4.49	IEDSIEQAIQWLEGNQLAEADEFEDK		6	459860	80
1	PEPTIDE	P22953	1007.85		2.07124e+06	3020.51	3019.39	371.1	3	4.97	IEDSIEQAIQWLEGNQLAEADEFEDK		6	273358	81
1	PEPTIDE	P22953	1007.76		2.07124e+06	3020.26	3019.39	288.3	3	5.25	IEDSIEQAIQWLEGNQLAEADEFEDK		6	195659	82
1	PEPTIDE	P22953	1007.43		2.07124e+06	3019.26	3019.39	42.9	3	4.34	IEDSIEQAIQWLEGNQLAEADEFEDK		6	450614	83
1	PEPTIDE	P22953	1007.93		2.07124e+06	3020.76	3019.39	453.9	3	5.07	IEDSIEQAIQWLEGNQLAEADEFEDK		6	576908	84
1	PEPTIDE	P22953	1007.6		2.07124e+06	3019.76	3019.39	122.7	3	4.09	IEDSIEQAIQWLEGNQLAEADEFEDK		6	114839	85
1	PEPTIDE	P22953	1094.01		155190	3279.02	3278.53	149.29	3	3.83	IEDSIEQAIQWLEGNQLAEADEFEDKMK		1	155190	86
1	PEPTIDE	P22953	830.759		3.23218e+07	1659.5	1658.89	370.8	2	3.17	IINEPTAAAIAYGLDK		6	1.08666e+06	87
1	PEPTIDE	P22953	830.426		3.23218e+07	1658.84	1658.89	31.08	2	4.16	IINEPTAAAIAYGLDK		6	8.59966e+06	88
1	PEPTIDE	P22953	830.509		3.23218e+07	1659	1658.89	69.39	2	4.34	IINEPTAAAIAYGLDK		6	7.68267e+06	89
1	PEPTIDE	P22953	830.592		3.23218e+07	1659.17	1658.89	169.86	2	4.49	IINEPTAAAIAYGLDK		6	7.43436e+06	90
1	PEPTIDE	P22953	830.729		3.23218e+07	1659.44	1658.89	334.69	2	4.14	IINEPTAAAIAYGLDK		6	5.28407e+06	91
1	PEPTIDE	P22953	830.509		3.23218e+07	1659	1658.89	69.39	2	3.56	IINEPTAAAIAYGLDK		6	2.23433e+06	92
1	PEPTIDE	P22953	895.01		1.65959e+07	1788.01	1786.98	572.11	2	4.26	IINEPTAAAIAYGLDKK		8	2.40927e+06	93
1	PEPTIDE	P22953	894.427		1.65959e+07	1786.84	1786.98	80.77	2	4.05	IINEPTAAAIAYGLDKK		8	1.99304e+06	94
1	PEPTIDE	P22953	894.51		1.65959e+07	1787.01	1786.98	12.5	2	4.06	IINEPTAAAIAYGLDKK		8	2.4908e+06	95
1	PEPTIDE	P22953	895.01		1.65959e+07	1788.01	1786.98	572.11	2	3.89	IINEPTAAAIAYGLDKK		8	2.9622e+06	96
1	PEPTIDE	P22953	895.01		1.65959e+07	1788.01	1786.98	572.11	2	4.24	IINEPTAAAIAYGLDKK		8	2.74761e+06	97
1	PEPTIDE	P22953	895.01		1.65959e+07	1788.01	1786.98	572.11	2	3.43	IINEPTAAAIAYGLDKK		8	1.29916e+06	98
1	PEPTIDE	P22953	894.51		1.65959e+07	1787.01	1786.98	12.5	2	3.69	IINEPTAAAIAYGLDKK		8	1.24042e+06	99
1	PEPTIDE	P22953	894.427		1.65959e+07	1786.84	1786.98	80.77	2	3.39	IINEPTAAAIAYGLDKK		8	1.4534e+06	100
1	PEPTIDE	P22953	912.51		9.47716e+06	1823.01	1821.93	588.58	2	3.49	IQAGPADKPMIYVEYK		7	1.44955e+06	101
1	PEPTIDE	P22953	912.594		9.47716e+06	1823.17	1821.93	680.06	2	3.13	IQAGPADKPMIYVEYK		7	1.36374e+06	102
1	PEPTIDE	P22953	911.927		9.47716e+06	1821.84	1821.93	51.78	2	4.16	IQAGPADKPMIYVEYK		7	1.98191e+06	103
1	PEPTIDE	P22953	912.51		9.47716e+06	1823.01	1821.93	588.58	2	3.83	IQAGPADKPMIYVEYK		7	1.9936e+06	104
1	PEPTIDE	P22953	911.844		9.47716e+06	1821.67	1821.93	143.26	2	3.38	IQAGPADKPMIYVEYK		7	1.19562e+06	105
1	PEPTIDE	P22953	912.427		9.47716e+06	1822.84	1821.93	497.1	2	3.77	IQAGPADKPMIYVEYK		7	1.15675e+06	106
1	PEPTIDE	P22953	912.427		9.47716e+06	1822.84	1821.93	497.1	2	3.94	IQAGPADKPMIYVEYK		7	335990	107
1	PEPTIDE	P22953	756.091		3.19363e+06	2265.25	2265.14	51.17	3	3.65	IQAGPADKPMIYVEYKGEEK		2	1.46336e+06	108
1	PEPTIDE	P22953	756.091		3.19363e+06	2265.25	2265.14	51.17	3	4.1	IQAGPADKPMIYVEYKGEEK		2	1.73027e+06	109
1	PEPTIDE	P22953	1050.1		6.59496e+06	3147.27	3147.49	70.63	3	6.63	KIEDSIEQAIQWLEGNQLAEADEFEDK		6	1.53146e+06	110
1	PEPTIDE	P22953	1050.1		6.59496e+06	3147.27	3147.49	70.63	3	4.53	KIEDSIEQAIQWLEGNQLAEADEFEDK		6	1.26454e+06	111
1	PEPTIDE	P22953	1050.6		6.59496e+06	3148.77	3147.49	405.95	3	5.69	KIEDSIEQAIQWLEGNQLAEADEFEDK		6	563929	112
1	PEPTIDE	P22953	1050.1		6.59496e+06	3147.27	3147.49	70.63	3	4.29	KIEDSIEQAIQWLEGNQLAEADEFEDK		6	323758	113
1	PEPTIDE	P22953	1050.51		6.59496e+06	3148.52	3147.49	326.52	3	6.82	KIEDSIEQAIQWLEGNQLAEADEFEDK		6	2.2255e+06	114
1	PEPTIDE	P22953	1050.35		6.59496e+06	3148.02	3147.49	167.66	3	6.76	KIEDSIEQAIQWLEGNQLAEADEFEDK		6	685769	115
1	PEPTIDE	P22953	1136.6		139736	3406.77	3406.62	43.06	3	4.93	KIEDSIEQAIQWLEGNQLAEADEFEDKMK		1	139736	116
1	PEPTIDE	P22953	824.009		7.78663e+06	1646	1644.86	696.06	2	3.75	MKELESICNPIIAK	Carbamidomethyl[+57.021464] (C8)	4	867074	117
1	PEPTIDE	P22953	824.009		7.78663e+06	1646	1644.86	696.06	2	3.62	MKELESICNPIIAK	Carbamidomethyl[+57.021464] (C8)	4	1.33382e+06	118
1	PEPTIDE	P22953	824.176		7.78663e+06	1646.34	1644.86	898.72	2	3.46	MKELESICNPIIAK	Carbamidomethyl[+57.021464] (C8)	4	1.10454e+06	119
1	PEPTIDE	P22953	549.754		7.78663e+06	1646.24	1644.86	840.52	3	3.66	MKELESICNPIIAK	Carbamidomethyl[+57.021464] (C8)	4	4.48119e+06	120
1	PEPTIDE	P22953	639.923		3.08364e+07	1277.83	1277.62	162.17	2	3.25	MVNHFVQEFK		8	2.26974e+06	121
1	PEPTIDE	P22953	639.339		3.08364e+07	1276.66	1277.62	751.01	2	3.25	MVNHFVQEFK		8	2.092e+06	122
1	PEPTIDE	P22953	639.756		3.08364e+07	1277.5	1277.62	98.74	2	3.52	MVNHFVQEFK		8	4.77535e+06	123
1	PEPTIDE	P22953	639.839		3.08364e+07	1277.66	1277.62	31.71	2	3.26	MVNHFVQEFK		8	6.17495e+06	124
1	PEPTIDE	P22953	640.339		3.08364e+07	1278.66	1277.62	814.42	2	3.35	MVNHFVQEFK		8	6.50724e+06	125
1	PEPTIDE	P22953	639.839		3.08364e+07	1277.66	1277.62	31.71	2	3.21	MVNHFVQEFK		8	5.53854e+06	126
1	PEPTIDE	P22953	639.839		3.08364e+07	1277.66	1277.62	31.71	2	3.21	MVNHFVQEFK		8	1.51854e+06	127
1	PEPTIDE	P22953	640.423		3.08364e+07	1278.83	1277.62	944.88	2	3.15	MVNHFVQEFK		8	1.96001e+06	128
1	PEPTIDE	P22953	1367.6		3.23951e+06	2733.19	2732.14	382.06	2	4.66	MYQGAGGEAGGPGASGMDDDAPPASGGAGPK		11	121060	129
1	PEPTIDE	P22953	1367.6		3.23951e+06	2733.19	2732.14	382.06	2	5.05	MYQGAGGEAGGPGASGMDDDAPPASGGAGPK		11	280501	130
1	PEPTIDE	P22953	1366.93		3.23951e+06	2731.85	2732.14	105.97	2	5.58	MYQGAGGEAGGPGASGMDDDAPPASGGAGPK		11	222425	131
1	PEPTIDE	P22953	1367.52		3.23951e+06	2733.02	2732.14	321.05	2	4.39	MYQGAGGEAGGPGASGMDDDAPPASGGAGPK		11	300511	132
1	PEPTIDE	P22953	1367.52		3.23951e+06	2733.02	2732.14	321.05	2	4.53	MYQGAGGEAGGPGASGMDDDAPPASGGAGPK		11	320569	133
1	PEPTIDE	P22953	1367.02		3.23951e+06	2732.02	2732.14	44.97	2	4.6	MYQGAGGEAGGPGASGMDDDAPPASGGAGPK		11	193328	134
1	PEPTIDE	P22953	1367.27		3.23951e+06	2732.52	2732.14	138.04	2	4.93	MYQGAGGEAGGPGASGMDDDAPPASGGAGPK		11	317209	135
1	PEPTIDE	P22953	1367.68		3.23951e+06	2733.35	2732.14	443.06	2	3.92	MYQGAGGEAGGPGASGMDDDAPPASGGAGPK		11	231614	136
1	PEPTIDE	P22953	912.094		3.23951e+06	2733.26	2732.14	408.02	3	3.74	MYQGAGGEAGGPGASGMDDDAPPASGGAGPK		11	868387	137
1	PEPTIDE	P22953	1367.27		3.23951e+06	2732.52	2732.14	138.04	2	5.14	MYQGAGGEAGGPGASGMDDDAPPASGGAGPK		11	306409	138
1	PEPTIDE	P22953	1367.1		3.23951e+06	2732.19	2732.14	16.04	2	4.61	MYQGAGGEAGGPGASGMDDDAPPASGGAGPK		11	77492.4	139
1	PEPTIDE	P22953	679.923		1.31325e+08	1357.83	1357.61	164.07	2	3.6	NALENYAYNMR		9	6.17665e+06	140
1	PEPTIDE	P22953	679.84		1.31325e+08	1357.66	1357.61	41.31	2	3.38	NALENYAYNMR		9	1.68239e+07	141
1	PEPTIDE	P22953	680.423		1.31325e+08	1358.83	1357.61	900.67	2	3.26	NALENYAYNMR		9	1.76453e+07	142
1	PEPTIDE	P22953	679.84		1.31325e+08	1357.66	1357.61	41.31	2	3.58	NALENYAYNMR		9	2.03968e+07	143
1	PEPTIDE	P22953	680.34		1.31325e+08	1358.66	1357.61	777.91	2	3.51	NALENYAYNMR		9	1.84535e+07	144
1	PEPTIDE	P22953	679.923		1.31325e+08	1357.83	1357.61	164.07	2	3.88	NALENYAYNMR		9	1.69944e+07	145
1	PEPTIDE	P22953	679.84		1.31325e+08	1357.66	1357.61	41.31	2	3.12	NALENYAYNMR		9	1.01585e+07	146
1	PEPTIDE	P22953	680.34		1.31325e+08	1358.66	1357.61	777.91	2	3.54	NALENYAYNMR		9	2.04955e+07	147
1	PEPTIDE	P22953	679.84		1.31325e+08	1357.66	1357.61	41.31	2	3.7	NALENYAYNMR		9	4.18063e+06	148
1	PEPTIDE	P22953	841.009		25062588	1680	1679.83	105.17	2	3.14	NAVVTVPAYFNDSQR		3	6.68218e+06	149
1	PEPTIDE	P22953	840.926		25062588	1679.84	1679.83	5.95	2	3.28	NAVVTVPAYFNDSQR		3	1.44907e+07	150
1	PEPTIDE	P22953	841.426		25062588	1680.84	1679.83	601.27	2	3.1	NAVVTVPAYFNDSQR		3	3.88974e+06	151
1	PEPTIDE	P22953	832.509		1.23516e+07	1663	1662.8	120.01	2	3.95	NQVAMNPVNTVFDAK	Oxidation[+15.994915] (M5)	8	1.6063e+06	152
1	PEPTIDE	P22953	832.342		1.23516e+07	1662.67	1662.8	80.45	2	3.76	NQVAMNPVNTVFDAK	Oxidation[+15.994915] (M5)	8	1.83663e+06	153
1	PEPTIDE	P22953	832.509		1.23516e+07	1663	1662.8	120.01	2	3.26	NQVAMNPVNTVFDAK	Oxidation[+15.994915] (M5)	8	3.43608e+06	154
1	PEPTIDE	P22953	832.592		1.23516e+07	1663.17	1662.8	220.25	2	3.2	NQVAMNPVNTVFDAK	Oxidation[+15.994915] (M5)	8	1.23324e+06	155
1	PEPTIDE	P22953	832.509		1.23516e+07	1663	1662.8	120.01	2	4.72	NQVAMNPVNTVFDAK	Oxidation[+15.994915] (M5)	8	1.54795e+06	156
1	PEPTIDE	P22953	832.926		1.23516e+07	1663.84	1662.8	621.19	2	4.25	NQVAMNPVNTVFDAK	Oxidation[+15.994915] (M5)	8	1.72136e+06	157
1	PEPTIDE	P22953	832.426		1.23516e+07	1662.84	1662.8	19.78	2	3.12	NQVAMNPVNTVFDAK	Oxidation[+15.994915] (M5)	8	505965	158
1	PEPTIDE	P22953	832.704		1.23516e+07	1663.39	1662.8	354.55	2	3.54	NQVAMNPVNTVFDAK	Oxidation[+15.994915] (M5)	8	464044	159
1	PEPTIDE	P22953	824.426		7.34427e+07	1646.84	1646.81	16.72	2	4.31	NQVAMNPVNTVFDAK		10	6.64664e+06	160
1	PEPTIDE	P22953	824.926		7.34427e+07	1647.84	1646.81	623.97	2	5.01	NQVAMNPVNTVFDAK		10	1.14875e+07	161
1	PEPTIDE	P22953	824.426		7.34427e+07	1646.84	1646.81	16.72	2	4.09	NQVAMNPVNTVFDAK		10	1.461e+07	162
1	PEPTIDE	P22953	825.092		7.34427e+07	1648.17	1646.81	826.38	2	4.3	NQVAMNPVNTVFDAK		10	2.82884e+06	163
1	PEPTIDE	P22953	824.426		7.34427e+07	1646.84	1646.81	16.72	2	3.69	NQVAMNPVNTVFDAK		10	1.01149e+07	164
1	PEPTIDE	P22953	825.009		7.34427e+07	1648	1646.81	725.17	2	4.25	NQVAMNPVNTVFDAK		10	1.42016e+07	165
1	PEPTIDE	P22953	824.842		7.34427e+07	1647.67	1646.81	522.76	2	4.12	NQVAMNPVNTVFDAK		10	2.414e+06	166
1	PEPTIDE	P22953	824.426		7.34427e+07	1646.84	1646.81	16.72	2	3.53	NQVAMNPVNTVFDAK		10	2.21149e+06	167
1	PEPTIDE	P22953	824.426		7.34427e+07	1646.84	1646.81	16.72	2	4.11	NQVAMNPVNTVFDAK		10	6.2272e+06	168
1	PEPTIDE	P22953	825.009		7.34427e+07	1648	1646.81	725.17	2	4.4	NQVAMNPVNTVFDAK		10	2.70048e+06	169
1	PEPTIDE	P22953	1281.02		4.10514e+07	2560.02	2559.25	302.12	2	5.64	SINPDEAVAYGAAVQGAILSGEGNEK		25	563563	170
1	PEPTIDE	P22953	854.426		4.10514e+07	2560.26	2559.25	394.96	3	4.74	SINPDEAVAYGAAVQGAILSGEGNEK		25	3.77745e+06	171
1	PEPTIDE	P22953	1280.93		4.10514e+07	2559.85	2559.25	236.99	2	4.57	SINPDEAVAYGAAVQGAILSGEGNEK		25	463969	172
1	PEPTIDE	P22953	1281.02		4.10514e+07	2560.02	2559.25	302.12	2	3.89	SINPDEAVAYGAAVQGAILSGEGNEK		25	151376	173
1	PEPTIDE	P22953	1280.52		4.10514e+07	2559.02	2559.25	88.63	2	5.58	SINPDEAVAYGAAVQGAILSGEGNEK		25	814849	174
1	PEPTIDE	P22953	854.426		4.10514e+07	2560.26	2559.25	394.96	3	5.62	SINPDEAVAYGAAVQGAILSGEGNEK		25	6.00399e+06	175
1	PEPTIDE	P22953	1280.93		4.10514e+07	2559.85	2559.25	236.99	2	3.72	SINPDEAVAYGAAVQGAILSGEGNEK		25	987982	176
1	PEPTIDE	P22953	854.093		4.10514e+07	2559.26	2559.25	4.21	3	4.08	SINPDEAVAYGAAVQGAILSGEGNEK		25	3.87705e+06	177
1	PEPTIDE	P22953	1281.1		4.10514e+07	2560.19	2559.25	367.24	2	5.51	SINPDEAVAYGAAVQGAILSGEGNEK		25	1.15031e+06	178
1	PEPTIDE	P22953	1280.68		4.10514e+07	2559.35	2559.25	41.62	2	5.94	SINPDEAVAYGAAVQGAILSGEGNEK		25	682370	179
1	PEPTIDE	P22953	854.426		4.10514e+07	2560.26	2559.25	394.96	3	6.37	SINPDEAVAYGAAVQGAILSGEGNEK		25	5.34328e+06	180
1	PEPTIDE	P22953	1281.02		4.10514e+07	2560.02	2559.25	302.12	2	4.11	SINPDEAVAYGAAVQGAILSGEGNEK		25	336940	181
1	PEPTIDE	P22953	1279.93		4.10514e+07	2557.85	2559.25	544.5	2	3.92	SINPDEAVAYGAAVQGAILSGEGNEK		25	149125	182
1	PEPTIDE	P22953	854.51		4.10514e+07	2560.51	2559.25	492.65	3	4.33	SINPDEAVAYGAAVQGAILSGEGNEK		25	2.62187e+06	183
1	PEPTIDE	P22953	854.093		4.10514e+07	2559.26	2559.25	4.21	3	4.07	SINPDEAVAYGAAVQGAILSGEGNEK		25	1.67097e+06	184
1	PEPTIDE	P22953	1280.93		4.10514e+07	2559.85	2559.25	236.99	2	4.09	SINPDEAVAYGAAVQGAILSGEGNEK		25	200158	185
1	PEPTIDE	P22953	1280.6		4.10514e+07	2559.19	2559.25	23.51	2	3.36	SINPDEAVAYGAAVQGAILSGEGNEK		25	177795	186
1	PEPTIDE	P22953	1281.1		4.10514e+07	2560.19	2559.25	367.24	2	5.54	SINPDEAVAYGAAVQGAILSGEGNEK		25	659044	187
1	PEPTIDE	P22953	854.426		4.10514e+07	2560.26	2559.25	394.96	3	4.73	SINPDEAVAYGAAVQGAILSGEGNEK		25	2.93981e+06	188
1	PEPTIDE	P22953	854.51		4.10514e+07	2560.51	2559.25	492.65	3	4.26	SINPDEAVAYGAAVQGAILSGEGNEK		25	4.96686e+06	189
1	PEPTIDE	P22953	1281.18		4.10514e+07	2560.35	2559.25	432.37	2	5.51	SINPDEAVAYGAAVQGAILSGEGNEK		25	648611	190
1	PEPTIDE	P22953	1280.52		4.10514e+07	2559.02	2559.25	88.63	2	4.88	SINPDEAVAYGAAVQGAILSGEGNEK		25	690904	191
1	PEPTIDE	P22953	1281.18		4.10514e+07	2560.35	2559.25	432.37	2	4.98	SINPDEAVAYGAAVQGAILSGEGNEK		25	166462	192
1	PEPTIDE	P22953	1280.43		4.10514e+07	2558.85	2559.25	153.76	2	4.84	SINPDEAVAYGAAVQGAILSGEGNEK		25	188851	193
1	PEPTIDE	P22953	854.343		4.10514e+07	2560.01	2559.25	297.27	3	4.33	SINPDEAVAYGAAVQGAILSGEGNEK		25	1.81779e+06	194
1	PEPTIDE	P22953	713.924		1.96981e+07	1425.83	1425.76	52.47	2	3.11	STVHDVVLVGGSTR		5	5.25945e+06	195
1	PEPTIDE	P22953	714.424		1.96981e+07	1426.83	1425.76	753.86	2	3.76	STVHDVVLVGGSTR		5	4.68332e+06	196
1	PEPTIDE	P22953	714.424		1.96981e+07	1426.83	1425.76	753.86	2	3.11	STVHDVVLVGGSTR		5	3.83389e+06	197
1	PEPTIDE	P22953	713.424		1.96981e+07	1424.83	1425.76	648.93	2	3.1	STVHDVVLVGGSTR		5	3.50985e+06	198
1	PEPTIDE	P22953	714.34		1.96981e+07	1426.67	1425.76	636.96	2	3.16	STVHDVVLVGGSTR		5	2.41163e+06	199
1	PEPTIDE	P22953	737.424		1.46808e+07	1472.83	1472.68	105.15	2	3.32	TTPSYVAFTDSER		2	1.17923e+07	200
1	PEPTIDE	P22953	737.841		1.46808e+07	1473.67	1472.68	671.03	2	3.43	TTPSYVAFTDSER		2	2.88848e+06	201
1	PEPTIDE	P22953	614.755		9.32648e+07	1227.5	1227.62	101.9	2	3.25	VEIIANDQGNR		8	7.18075e+06	202
1	PEPTIDE	P22953	614.839		9.32648e+07	1227.66	1227.62	33.86	2	3.49	VEIIANDQGNR		8	2.66785e+06	203
1	PEPTIDE	P22953	614.839		9.32648e+07	1227.66	1227.62	33.86	2	3.5	VEIIANDQGNR		8	1.93029e+07	204
1	PEPTIDE	P22953	615.422		9.32648e+07	1228.83	1227.62	984.23	2	3.59	VEIIANDQGNR		8	6.73224e+06	205
1	PEPTIDE	P22953	615.339		9.32648e+07	1228.66	1227.62	848.46	2	3.66	VEIIANDQGNR		8	1.98602e+07	206
1	PEPTIDE	P22953	614.839		9.32648e+07	1227.66	1227.62	33.86	2	3.36	VEIIANDQGNR		8	1.78636e+07	207
1	PEPTIDE	P22953	614.839		9.32648e+07	1227.66	1227.62	33.86	2	3.27	VEIIANDQGNR		8	1.10748e+07	208
1	PEPTIDE	P22953	614.839		9.32648e+07	1227.66	1227.62	33.86	2	3.37	VEIIANDQGNR		8	8.58249e+06	209
1	PEPTIDE	P22953	1012.85		1.70703e+06	3035.51	3034.7	268.69	3	4.05	VQDLLLLDVTPLSLGLETAGGVMTTLIPR		9	246455	210
1	PEPTIDE	P22953	1518.94		1.70703e+06	3035.86	3034.7	382.62	2	3.45	VQDLLLLDVTPLSLGLETAGGVMTTLIPR		9	21496.5	211
1	PEPTIDE	P22953	1012.51		1.70703e+06	3034.51	3034.7	60.84	3	3.89	VQDLLLLDVTPLSLGLETAGGVMTTLIPR		9	45084.3	212
1	PEPTIDE	P22953	1012.85		1.70703e+06	3035.51	3034.7	268.69	3	3.67	VQDLLLLDVTPLSLGLETAGGVMTTLIPR		9	125992	213
1	PEPTIDE	P22953	1012.93		1.70703e+06	3035.76	3034.7	351.07	3	5.23	VQDLLLLDVTPLSLGLETAGGVMTTLIPR		9	636507	214
1	PEPTIDE	P22953	1012.93		1.70703e+06	3035.76	3034.7	351.07	3	5.04	VQDLLLLDVTPLSLGLETAGGVMTTLIPR		9	348408	215
1	PEPTIDE	P22953	1012.6		1.70703e+06	3034.76	3034.7	21.55	3	4.57	VQDLLLLDVTPLSLGLETAGGVMTTLIPR		9	147638	216
1	PEPTIDE	P22953	1518.85		1.70703e+06	3035.69	3034.7	327.69	2	4.16	VQDLLLLDVTPLSLGLETAGGVMTTLIPR		9	29452.6	217
1	PEPTIDE	P22953	1012.76		1.70703e+06	3035.26	3034.7	186.31	3	4.37	VQDLLLLDVTPLSLGLETAGGVMTTLIPR		9	105999	218
1	PEPTIDE	P22953	719.424		1.05026e+08	1436.83	1435.75	756.83	2	3.31	VQQLLQDFFNGK		11	1.71674e+07	219
1	PEPTIDE	P22953	719.507		1.05026e+08	1437	1435.75	872.92	2	4.15	VQQLLQDFFNGK		11	1.33495e+07	220
1	PEPTIDE	P22953	719.007		1.05026e+08	1436	1435.75	176.4	2	4.07	VQQLLQDFFNGK		11	1.18729e+07	221
1	PEPTIDE	P22953	719.424		1.05026e+08	1436.83	1435.75	756.83	2	4.54	VQQLLQDFFNGK		11	1.84156e+07	222
1	PEPTIDE	P22953	718.924		1.05026e+08	1435.83	1435.75	60.32	2	4.22	VQQLLQDFFNGK		11	1.59657e+07	223
1	PEPTIDE	P22953	719.424		1.05026e+08	1436.83	1435.75	756.83	2	3.13	VQQLLQDFFNGK		11	4.53513e+06	224
1	PEPTIDE	P22953	719.424		1.05026e+08	1436.83	1435.75	756.83	2	4.36	VQQLLQDFFNGK		11	8.73939e+06	225
1	PEPTIDE	P22953	719.341		1.05026e+08	1436.67	1435.75	640.75	2	3.23	VQQLLQDFFNGK		11	1.50126e+06	226
1	PEPTIDE	P22953	718.924		1.05026e+08	1435.83	1435.75	60.32	2	3.85	VQQLLQDFFNGK		11	3.49515e+06	227
1	PEPTIDE	P22953	719.424		1.05026e+08	1436.83	1435.75	756.83	2	4.03	VQQLLQDFFNGK		11	7.47692e+06	228
1	PEPTIDE	P22953	718.924		1.05026e+08	1435.83	1435.75	60.32	2	3.56	VQQLLQDFFNGK		11	2.50709e+06	229
2	TOP PROTEIN	Q9FI56	CLPC1_ARATH Chaperone protein ClpC1, chloroplastic OS=Arabidopsis thaliana GN=CLPC1 PE=1 SV=1	-0.33	0.052	929	103.37	0.006354	1	116.422	28	24	41.4424	149	230
2	PEPTIDE	Q9FI56	1115.18		9.29158e+06	3342.52	3341.56	286.85	3	4.78	AESETGEEGPMVTESDIQHIVSSWTGIPVEK		8	1.65673e+06	231
2	PEPTIDE	Q9FI56	1114.93		9.29158e+06	3341.77	3341.56	62.4	3	4.46	AESETGEEGPMVTESDIQHIVSSWTGIPVEK		8	1.30314e+06	232
2	PEPTIDE	Q9FI56	1115.1		9.29158e+06	3342.27	3341.56	212.03	3	4.73	AESETGEEGPMVTESDIQHIVSSWTGIPVEK		8	529182	233
2	PEPTIDE	Q9FI56	1114.76		9.29158e+06	3341.27	3341.56	87.23	3	4.43	AESETGEEGPMVTESDIQHIVSSWTGIPVEK		8	1.31304e+06	234
2	PEPTIDE	Q9FI56	1115.35		9.29158e+06	3343.02	3341.56	436.48	3	4.55	AESETGEEGPMVTESDIQHIVSSWTGIPVEK		8	1.07207e+06	235
2	PEPTIDE	Q9FI56	1115.01		9.29158e+06	3342.02	3341.56	137.22	3	4.07	AESETGEEGPMVTESDIQHIVSSWTGIPVEK		8	1.05157e+06	236
2	PEPTIDE	Q9FI56	1114.85		9.29158e+06	3341.52	3341.56	12.42	3	4.4	AESETGEEGPMVTESDIQHIVSSWTGIPVEK		8	1.60909e+06	237
2	PEPTIDE	Q9FI56	1115.35		9.29158e+06	3343.02	3341.56	436.48	3	5.61	AESETGEEGPMVTESDIQHIVSSWTGIPVEK		8	756758	238
2	PEPTIDE	Q9FI56	1120.68		2.47342e+06	3359.02	3357.56	436	3	4.44	AESETGEEGPMVTESDIQHIVSSWTGIPVEK	Oxidation[+15.994915] (M11)	5	457902	239
2	PEPTIDE	Q9FI56	1120.1		2.47342e+06	3357.27	3357.56	85.22	3	4.61	AESETGEEGPMVTESDIQHIVSSWTGIPVEK	Oxidation[+15.994915] (M11)	5	419211	240
2	PEPTIDE	Q9FI56	1120.51		2.47342e+06	3358.52	3357.56	287.08	3	3.85	AESETGEEGPMVTESDIQHIVSSWTGIPVEK	Oxidation[+15.994915] (M11)	5	742106	241
2	PEPTIDE	Q9FI56	1119.76		2.47342e+06	3356.27	3357.56	383.06	3	3.79	AESETGEEGPMVTESDIQHIVSSWTGIPVEK	Oxidation[+15.994915] (M11)	5	560745	242
2	PEPTIDE	Q9FI56	1120.43		2.47342e+06	3358.27	3357.56	212.62	3	3.78	AESETGEEGPMVTESDIQHIVSSWTGIPVEK	Oxidation[+15.994915] (M11)	5	293462	243
2	PEPTIDE	Q9FI56	668.34		2.22435e+06	2002	2000.94	525.61	3	4.47	AHPDVFNMMLQILEDGR	Oxidation[+15.994915] (M9)	3	749451	244
2	PEPTIDE	Q9FI56	668.09		2.22435e+06	2001.25	2000.94	150.78	3	4.78	AHPDVFNMMLQILEDGR	Oxidation[+15.994915] (M9)	3	660868	245
2	PEPTIDE	Q9FI56	668.09		2.22435e+06	2001.25	2000.94	150.78	3	4.52	AHPDVFNMMLQILEDGR	Oxidation[+15.994915] (M9)	3	814034	246
2	PEPTIDE	Q9FI56	663.09		1.24549e+07	1986.25	1984.95	653.09	3	4.71	AHPDVFNMMLQILEDGR		9	2.57897e+06	247
2	PEPTIDE	Q9FI56	993.262		1.24549e+07	1984.51	1984.95	222.32	2	3.13	AHPDVFNMMLQILEDGR		9	1.09802e+06	248
2	PEPTIDE	Q9FI56	662.84		1.24549e+07	1985.5	1984.95	275.24	3	4.29	AHPDVFNMMLQILEDGR		9	1.94391e+06	249
2	PEPTIDE	Q9FI56	662.756		1.24549e+07	1985.25	1984.95	149.29	3	4.68	AHPDVFNMMLQILEDGR		9	3.40488e+06	250
2	PEPTIDE	Q9FI56	662.923		1.24549e+07	1985.75	1984.95	401.19	3	4.17	AHPDVFNMMLQILEDGR		9	697184	251
2	PEPTIDE	Q9FI56	662.756		1.24549e+07	1985.25	1984.95	149.29	3	3.8	AHPDVFNMMLQILEDGR		9	900282	252
2	PEPTIDE	Q9FI56	662.756		1.24549e+07	1985.25	1984.95	149.29	3	3.76	AHPDVFNMMLQILEDGR		9	914061	253
2	PEPTIDE	Q9FI56	994.095		1.24549e+07	1986.18	1984.95	617.35	2	3.49	AHPDVFNMMLQILEDGR		9	609428	254
2	PEPTIDE	Q9FI56	663.006		1.24549e+07	1986	1984.95	527.14	3	4.19	AHPDVFNMMLQILEDGR		9	308124	255
2	PEPTIDE	Q9FI56	668.173		770227	2001.5	2000.94	275.72	3	4.06	AHPDVFNMMLQILEDGR	Oxidation[+15.994915] (M8)	1	770227	256
2	PEPTIDE	Q9FI56	580.338		6.71252e+07	1158.66	1158.59	63.08	2	3.54	AIDLIDEAGSR		4	1.23274e+07	257
2	PEPTIDE	Q9FI56	580.338		6.71252e+07	1158.66	1158.59	63.08	2	3.55	AIDLIDEAGSR		4	2.06724e+07	258
2	PEPTIDE	Q9FI56	580.338		6.71252e+07	1158.66	1158.59	63.08	2	3.22	AIDLIDEAGSR		4	2.27535e+07	259
2	PEPTIDE	Q9FI56	580.922		6.71252e+07	1159.83	1158.59	1070.08	2	3.27	AIDLIDEAGSR		4	1.1372e+07	260
2	PEPTIDE	Q9FI56	846.843		2.06471e+07	1691.67	1690.8	513.24	2	4.24	ALAAYYFGSEEAMIR		11	1.30771e+06	261
2	PEPTIDE	Q9FI56	846.509		2.06471e+07	1691	1690.8	118.94	2	4.05	ALAAYYFGSEEAMIR		11	2.78542e+06	262
2	PEPTIDE	Q9FI56	846.926		2.06471e+07	1691.84	1690.8	611.81	2	4.12	ALAAYYFGSEEAMIR		11	3.49638e+06	263
2	PEPTIDE	Q9FI56	846.509		2.06471e+07	1691	1690.8	118.94	2	4.24	ALAAYYFGSEEAMIR		11	2.74366e+06	264
2	PEPTIDE	Q9FI56	846.759		2.06471e+07	1691.5	1690.8	414.66	2	4.19	ALAAYYFGSEEAMIR		11	1.77561e+06	265
2	PEPTIDE	Q9FI56	846.009		2.06471e+07	1690	1690.8	472.51	2	4.04	ALAAYYFGSEEAMIR		11	1.15924e+06	266
2	PEPTIDE	Q9FI56	846.509		2.06471e+07	1691	1690.8	118.94	2	4.44	ALAAYYFGSEEAMIR		11	1.46706e+06	267
2	PEPTIDE	Q9FI56	846.093		2.06471e+07	1690.17	1690.8	373.93	2	3.84	ALAAYYFGSEEAMIR		11	1.15701e+06	268
2	PEPTIDE	Q9FI56	846.843		2.06471e+07	1691.67	1690.8	513.24	2	3.57	ALAAYYFGSEEAMIR		11	2.06282e+06	269
2	PEPTIDE	Q9FI56	846.509		2.06471e+07	1691	1690.8	118.94	2	4.34	ALAAYYFGSEEAMIR		11	1.51701e+06	270
2	PEPTIDE	Q9FI56	846.426		2.06471e+07	1690.84	1690.8	20.36	2	4.54	ALAAYYFGSEEAMIR		11	1175147	271
2	PEPTIDE	Q9FI56	739.508		4.86852e+06	1477	1475.78	828.49	2	3.39	GSGFVAVEIPFTPR		1	4.86852e+06	272
2	PEPTIDE	Q9FI56	658.34		4.11195e+06	1314.66	1314.67	2.2	2	3.41	IASGDVPETIEGK		1	4.11195e+06	273
2	PEPTIDE	Q9FI56	691.923		1.61298e+07	1381.83	1381.76	54.36	2	3.11	LAEEGKLDPVVGR		9	1.5025e+06	274
2	PEPTIDE	Q9FI56	692.423		1.61298e+07	1382.83	1381.76	778.09	2	3.15	LAEEGKLDPVVGR		9	1.77634e+06	275
2	PEPTIDE	Q9FI56	691.923		1.61298e+07	1381.83	1381.76	54.36	2	3.2	LAEEGKLDPVVGR		9	1.78952e+06	276
2	PEPTIDE	Q9FI56	691.84		1.61298e+07	1381.66	1381.76	66.26	2	3.48	LAEEGKLDPVVGR		9	1.74304e+06	277
2	PEPTIDE	Q9FI56	692.423		1.61298e+07	1382.83	1381.76	778.09	2	3.68	LAEEGKLDPVVGR		9	1.90504e+06	278
2	PEPTIDE	Q9FI56	692.007		1.61298e+07	1382	1381.76	174.98	2	4.28	LAEEGKLDPVVGR		9	1.81522e+06	279
2	PEPTIDE	Q9FI56	692.423		1.61298e+07	1382.83	1381.76	778.09	2	3.69	LAEEGKLDPVVGR		9	2.15471e+06	280
2	PEPTIDE	Q9FI56	691.84		1.61298e+07	1381.66	1381.76	66.26	2	3.77	LAEEGKLDPVVGR		9	1.88458e+06	281
2	PEPTIDE	Q9FI56	692.507		1.61298e+07	1383	1381.76	898.71	2	3.53	LAEEGKLDPVVGR		9	1558889	282
2	PEPTIDE	Q9FI56	579.255		9.10303e+06	1156.49	1156.49	4.47	2	3.12	LDMSEFMER		1	9.10303e+06	283
2	PEPTIDE	Q9FI56	1255.1		1.3966e+06	2508.18	2507.37	322.84	2	3.3	LGHNFVGTEQILLGLIGEGTGIAAK		2	425935	284
2	PEPTIDE	Q9FI56	836.759		1.3966e+06	2507.26	2507.37	47.7	3	3.97	LGHNFVGTEQILLGLIGEGTGIAAK		2	970664	285
2	PEPTIDE	Q9FI56	1133.01		2.05554e+07	2264.01	2263.15	382.18	2	3.74	LIGSPPGYVGYTEGGQLTEAVR		17	1.03904e+06	286
2	PEPTIDE	Q9FI56	1132.6		2.05554e+07	2263.18	2263.15	13.96	2	4.01	LIGSPPGYVGYTEGGQLTEAVR		17	1.43678e+06	287
2	PEPTIDE	Q9FI56	1132.51		2.05554e+07	2263.01	2263.15	59.69	2	4.16	LIGSPPGYVGYTEGGQLTEAVR		17	1.25824e+06	288
2	PEPTIDE	Q9FI56	1133.01		2.05554e+07	2264.01	2263.15	382.18	2	4.58	LIGSPPGYVGYTEGGQLTEAVR		17	1.99585e+06	289
2	PEPTIDE	Q9FI56	1132.43		2.05554e+07	2262.85	2263.15	133.33	2	4.45	LIGSPPGYVGYTEGGQLTEAVR		17	1.48043e+06	290
2	PEPTIDE	Q9FI56	1133.01		2.05554e+07	2264.01	2263.15	382.18	2	3.5	LIGSPPGYVGYTEGGQLTEAVR		17	1.42572e+06	291
2	PEPTIDE	Q9FI56	1133.1		2.05554e+07	2264.18	2263.15	455.83	2	4.13	LIGSPPGYVGYTEGGQLTEAVR		17	1.63627e+06	292
2	PEPTIDE	Q9FI56	1133.1		2.05554e+07	2264.18	2263.15	455.83	2	4.07	LIGSPPGYVGYTEGGQLTEAVR		17	1.76427e+06	293
2	PEPTIDE	Q9FI56	1132.51		2.05554e+07	2263.01	2263.15	59.69	2	3.79	LIGSPPGYVGYTEGGQLTEAVR		17	552252	294
2	PEPTIDE	Q9FI56	1133.18		2.05554e+07	2264.35	2263.15	529.47	2	3.73	LIGSPPGYVGYTEGGQLTEAVR		17	1.04858e+06	295
2	PEPTIDE	Q9FI56	1133.01		2.05554e+07	2264.01	2263.15	382.18	2	3.67	LIGSPPGYVGYTEGGQLTEAVR		17	660161	296
2	PEPTIDE	Q9FI56	755.674		2.05554e+07	2264	2263.15	376.71	3	3.65	LIGSPPGYVGYTEGGQLTEAVR		17	1.59809e+06	297
2	PEPTIDE	Q9FI56	1132.51		2.05554e+07	2263.01	2263.15	59.69	2	4.26	LIGSPPGYVGYTEGGQLTEAVR		17	784048	298
2	PEPTIDE	Q9FI56	1132.68		2.05554e+07	2263.35	2263.15	87.6	2	4.1	LIGSPPGYVGYTEGGQLTEAVR		17	1.92573e+06	299
2	PEPTIDE	Q9FI56	1132.35		2.05554e+07	2262.68	2263.15	206.98	2	3.96	LIGSPPGYVGYTEGGQLTEAVR		17	1.18964e+06	300
2	PEPTIDE	Q9FI56	1132.6		2.05554e+07	2263.18	2263.15	13.96	2	3.79	LIGSPPGYVGYTEGGQLTEAVR		17	388327	301
2	PEPTIDE	Q9FI56	1133.18		2.05554e+07	2264.35	2263.15	529.47	2	4.24	LIGSPPGYVGYTEGGQLTEAVR		17	372013	302
2	PEPTIDE	Q9FI56	748.841		3.53541e+07	1495.67	1495.72	37.39	2	3.95	MPTLEEYGTNLTK		8	5.93199e+06	303
2	PEPTIDE	Q9FI56	748.424		3.53541e+07	1494.83	1495.72	594.54	2	3.17	MPTLEEYGTNLTK		8	2.25714e+06	304
2	PEPTIDE	Q9FI56	748.924		3.53541e+07	1495.83	1495.72	74.04	2	3.94	MPTLEEYGTNLTK		8	8.98532e+06	305
2	PEPTIDE	Q9FI56	748.924		3.53541e+07	1495.83	1495.72	74.04	2	3.37	MPTLEEYGTNLTK		8	2.17445e+06	306
2	PEPTIDE	Q9FI56	748.924		3.53541e+07	1495.83	1495.72	74.04	2	4.3	MPTLEEYGTNLTK		8	2.25224e+06	307
2	PEPTIDE	Q9FI56	749.341		3.53541e+07	1496.67	1495.72	631.19	2	3.58	MPTLEEYGTNLTK		8	8.78213e+06	308
2	PEPTIDE	Q9FI56	748.924		3.53541e+07	1495.83	1495.72	74.04	2	4.21	MPTLEEYGTNLTK		8	2.43107e+06	309
2	PEPTIDE	Q9FI56	749.341		3.53541e+07	1496.67	1495.72	631.19	2	4.32	MPTLEEYGTNLTK		8	2.53975e+06	310
2	PEPTIDE	Q9FI56	976.512		6.73208e+06	1951.01	1949.87	581.15	2	4.21	MVGENNEVTANVGGGSSSNK		9	633151	311
2	PEPTIDE	Q9FI56	975.928		6.73208e+06	1949.84	1949.87	17.19	2	3.41	MVGENNEVTANVGGGSSSNK		9	945461	312
2	PEPTIDE	Q9FI56	976.512		6.73208e+06	1951.01	1949.87	581.15	2	4.07	MVGENNEVTANVGGGSSSNK		9	763629	313
2	PEPTIDE	Q9FI56	976.428		6.73208e+06	1950.84	1949.87	495.67	2	5.01	MVGENNEVTANVGGGSSSNK		9	1.20819e+06	314
2	PEPTIDE	Q9FI56	976.012		6.73208e+06	1950.01	1949.87	68.28	2	3.4	MVGENNEVTANVGGGSSSNK		9	1.23071e+06	315
2	PEPTIDE	Q9FI56	976.345		6.73208e+06	1950.67	1949.87	410.19	2	4.13	MVGENNEVTANVGGGSSSNK		9	369578	316
2	PEPTIDE	Q9FI56	975.595		6.73208e+06	1949.17	1949.87	359.1	2	3.15	MVGENNEVTANVGGGSSSNK		9	895417	317
2	PEPTIDE	Q9FI56	975.928		6.73208e+06	1949.84	1949.87	17.19	2	4.17	MVGENNEVTANVGGGSSSNK		9	496544	318
2	PEPTIDE	Q9FI56	975.845		6.73208e+06	1949.67	1949.87	102.67	2	3.88	MVGENNEVTANVGGGSSSNK		9	189394	319
2	PEPTIDE	Q9FI56	678.423		1.77944e+07	1354.83	1353.67	857	2	3.5	NNPCLIGEPGVGK	Carbamidomethyl[+57.021464] (C4)	4	3.0478e+06	320
2	PEPTIDE	Q9FI56	677.84		1.77944e+07	1353.66	1353.67	4.87	2	3.28	NNPCLIGEPGVGK	Carbamidomethyl[+57.021464] (C4)	4	5.29873e+06	321
2	PEPTIDE	Q9FI56	678.34		1.77944e+07	1354.66	1353.67	733.87	2	3.14	NNPCLIGEPGVGK	Carbamidomethyl[+57.021464] (C4)	4	5.82129e+06	322
2	PEPTIDE	Q9FI56	678.59		1.77944e+07	1355.16	1353.67	1103.24	2	3.71	NNPCLIGEPGVGK	Carbamidomethyl[+57.021464] (C4)	4	3.62655e+06	323
2	PEPTIDE	Q9FI56	653.423		2.03923e+07	1957.25	1958.04	404.3	3	3.93	NPNRPIASFIFSGPTGVGK		8	3.45692e+06	324
2	PEPTIDE	Q9FI56	979.512		2.03923e+07	1957.01	1958.04	525.65	2	3.99	NPNRPIASFIFSGPTGVGK		8	771349	325
2	PEPTIDE	Q9FI56	654.006		2.03923e+07	1959	1958.04	489.46	3	3.96	NPNRPIASFIFSGPTGVGK		8	5.0097e+06	326
2	PEPTIDE	Q9FI56	980.512		2.03923e+07	1959.01	1958.04	495.8	2	3.85	NPNRPIASFIFSGPTGVGK		8	1.4221e+06	327
2	PEPTIDE	Q9FI56	653.339		2.03923e+07	1957	1958.04	531.98	3	3.72	NPNRPIASFIFSGPTGVGK		8	6.63319e+06	328
2	PEPTIDE	Q9FI56	980.178		2.03923e+07	1958.34	1958.04	155.31	2	4.7	NPNRPIASFIFSGPTGVGK		8	1.04159e+06	329
2	PEPTIDE	Q9FI56	979.928		2.03923e+07	1957.84	1958.04	100.05	2	3.14	NPNRPIASFIFSGPTGVGK		8	452842	330
2	PEPTIDE	Q9FI56	980.012		2.03923e+07	1958.01	1958.04	14.93	2	3.68	NPNRPIASFIFSGPTGVGK		8	1.60466e+06	331
2	PEPTIDE	Q9FI56	911.677		2.61681e+06	1821.34	1820.96	210.76	2	3.5	NTLLIMTSNVGSSVIEK	Oxidation[+15.994915] (M6)	4	451700	332
2	PEPTIDE	Q9FI56	911.594		2.61681e+06	1821.17	1820.96	119.23	2	3.65	NTLLIMTSNVGSSVIEK	Oxidation[+15.994915] (M6)	4	1.07838e+06	333
2	PEPTIDE	Q9FI56	911.677		2.61681e+06	1821.34	1820.96	210.76	2	3.16	NTLLIMTSNVGSSVIEK	Oxidation[+15.994915] (M6)	4	779198	334
2	PEPTIDE	Q9FI56	911.51		2.61681e+06	1821.01	1820.96	27.71	2	3.89	NTLLIMTSNVGSSVIEK	Oxidation[+15.994915] (M6)	4	307536	335
2	PEPTIDE	Q9FI56	903.427		1.1915e+07	1804.84	1804.96	67.36	2	3.88	NTLLIMTSNVGSSVIEK		7	3.04458e+06	336
2	PEPTIDE	Q9FI56	903.51		1.1915e+07	1805.01	1804.96	24.98	2	4.98	NTLLIMTSNVGSSVIEK		7	1.64368e+06	337
2	PEPTIDE	Q9FI56	903.677		1.1915e+07	1805.34	1804.96	209.66	2	4.81	NTLLIMTSNVGSSVIEK		7	1.85979e+06	338
2	PEPTIDE	Q9FI56	903.51		1.1915e+07	1805.01	1804.96	24.98	2	3.87	NTLLIMTSNVGSSVIEK		7	1.48885e+06	339
2	PEPTIDE	Q9FI56	903.51		1.1915e+07	1805.01	1804.96	24.98	2	4.93	NTLLIMTSNVGSSVIEK		7	1.64574e+06	340
2	PEPTIDE	Q9FI56	904.01		1.1915e+07	1806.01	1804.96	579.02	2	5.23	NTLLIMTSNVGSSVIEK		7	1.66123e+06	341
2	PEPTIDE	Q9FI56	903.344		1.1915e+07	1804.67	1804.96	159.7	2	3.61	NTLLIMTSNVGSSVIEK		7	571175	342
2	PEPTIDE	Q9FI56	1272.6		549832	3814.78	3815.05	70.61	3	3.68	QSDEIILFIDEVHTLIGAGAAEGAIDAANILKPALAR		4	66705	343
2	PEPTIDE	Q9FI56	1272.85		549832	3815.53	3815.05	125.99	3	3.91	QSDEIILFIDEVHTLIGAGAAEGAIDAANILKPALAR		4	259962	344
2	PEPTIDE	Q9FI56	1273.18		549832	3816.53	3815.05	388.11	3	6.38	QSDEIILFIDEVHTLIGAGAAEGAIDAANILKPALAR		4	95192.8	345
2	PEPTIDE	Q9FI56	1272.43		549832	3814.28	3815.05	201.67	3	4.84	QSDEIILFIDEVHTLIGAGAAEGAIDAANILKPALAR		4	127973	346
2	PEPTIDE	Q9FI56	805.425		2.74244e+06	1608.84	1607.86	609.27	2	3.1	RPYTVVLFDEIEK		1	2.74244e+06	347
2	PEPTIDE	Q9FI56	515.754		7.05445e+07	1029.49	1028.56	904.97	2	3.35	TAIAEGLAQR		6	1.12266e+07	348
2	PEPTIDE	Q9FI56	515.837		7.05445e+07	1029.66	1028.56	1067.01	2	3.44	TAIAEGLAQR		6	1.43743e+07	349
2	PEPTIDE	Q9FI56	515.754		7.05445e+07	1029.49	1028.56	904.97	2	3.24	TAIAEGLAQR		6	1.33255e+07	350
2	PEPTIDE	Q9FI56	515.337		7.05445e+07	1028.66	1028.56	94.77	2	3.3	TAIAEGLAQR		6	1.31006e+07	351
2	PEPTIDE	Q9FI56	515.337		7.05445e+07	1028.66	1028.56	94.77	2	3.36	TAIAEGLAQR		6	1.29413e+07	352
2	PEPTIDE	Q9FI56	515.337		7.05445e+07	1028.66	1028.56	94.77	2	3.2	TAIAEGLAQR		6	5.57606e+06	353
2	PEPTIDE	Q9FI56	792.925		1.98315e+06	1583.84	1582.81	645.29	2	3.35	TKNNPCLIGEPGVGK	Carbamidomethyl[+57.021464] (C6)	6	376037	354
2	PEPTIDE	Q9FI56	792.675		1.98315e+06	1583.34	1582.81	329.39	2	3.56	TKNNPCLIGEPGVGK	Carbamidomethyl[+57.021464] (C6)	6	342260	355
2	PEPTIDE	Q9FI56	792.508		1.98315e+06	1583	1582.81	118.79	2	3.46	TKNNPCLIGEPGVGK	Carbamidomethyl[+57.021464] (C6)	6	358801	356
2	PEPTIDE	Q9FI56	793.092		1.98315e+06	1584.17	1582.81	855.89	2	3.29	TKNNPCLIGEPGVGK	Carbamidomethyl[+57.021464] (C6)	6	305646	357
2	PEPTIDE	Q9FI56	791.758		1.98315e+06	1581.5	1582.81	828.9	2	3.32	TKNNPCLIGEPGVGK	Carbamidomethyl[+57.021464] (C6)	6	269348	358
2	PEPTIDE	Q9FI56	792.342		1.98315e+06	1582.67	1582.81	91.81	2	3.37	TKNNPCLIGEPGVGK	Carbamidomethyl[+57.021464] (C6)	6	331054	359
2	PEPTIDE	Q9FI56	716.507		4.86093e+06	1431	1429.82	823.67	2	3.56	VITLDMGLLVAGTK		5	1.10017e+06	360
2	PEPTIDE	Q9FI56	716.341		4.86093e+06	1430.67	1429.82	590.54	2	3.52	VITLDMGLLVAGTK		5	1.46706e+06	361
2	PEPTIDE	Q9FI56	716.424		4.86093e+06	1430.83	1429.82	707.11	2	3.21	VITLDMGLLVAGTK		5	846932	362
2	PEPTIDE	Q9FI56	716.341		4.86093e+06	1430.67	1429.82	590.54	2	3.69	VITLDMGLLVAGTK		5	531747	363
2	PEPTIDE	Q9FI56	716.591		4.86093e+06	1431.17	1429.82	940.24	2	3.88	VITLDMGLLVAGTK		5	915022	364
2	PEPTIDE	Q9FI56	580.422		7.85137e+06	1158.83	1157.63	1035.41	2	3.31	VLELSLEEAR		4	2.99929e+06	365
2	PEPTIDE	Q9FI56	580.505		7.85137e+06	1158.99	1157.63	1179.39	2	3.68	VLELSLEEAR		4	1.54368e+06	366
2	PEPTIDE	Q9FI56	580.422		7.85137e+06	1158.83	1157.63	1035.41	2	3.34	VLELSLEEAR		4	2.08467e+06	367
2	PEPTIDE	Q9FI56	579.838		7.85137e+06	1157.66	1157.63	27.58	2	3.43	VLELSLEEAR		4	1.22373e+06	368
2	PEPTIDE	Q9FI56	699.423		7.14936e+06	1396.83	1396.73	72.21	2	3.27	VLENLGADPSNIR		3	3.0704e+06	369
2	PEPTIDE	Q9FI56	699.34		7.14936e+06	1396.67	1396.73	47.12	2	3.8	VLENLGADPSNIR		3	3.00653e+06	370
2	PEPTIDE	Q9FI56	699.34		7.14936e+06	1396.67	1396.73	47.12	2	3.68	VLENLGADPSNIR		3	1.07244e+06	371
2	PEPTIDE	Q9FI56	791.925		2.06237e+07	1581.84	1580.87	612.91	2	3.11	VPEPTVDETIQILK		4	1.01823e+07	372
2	PEPTIDE	Q9FI56	791.508		2.06237e+07	1581	1580.87	85.76	2	3.41	VPEPTVDETIQILK		4	5.0537e+06	373
2	PEPTIDE	Q9FI56	791.925		2.06237e+07	1581.84	1580.87	612.91	2	3.39	VPEPTVDETIQILK		4	3.86362e+06	374
2	PEPTIDE	Q9FI56	791.592		2.06237e+07	1581.17	1580.87	191.19	2	3.18	VPEPTVDETIQILK		4	1.52408e+06	375
2	PEPTIDE	Q9FI56	1147.68		3.87704e+06	2293.35	2292.09	548.07	2	3.56	YTDESLVAAAQLSYQYISDR		4	1.36853e+06	376
2	PEPTIDE	Q9FI56	1147.76		3.87704e+06	2293.51	2292.09	620.79	2	3.54	YTDESLVAAAQLSYQYISDR		4	1.26287e+06	377
2	PEPTIDE	Q9FI56	1147.18		3.87704e+06	2292.35	2292.09	111.78	2	3.37	YTDESLVAAAQLSYQYISDR		4	861397	378
2	PEPTIDE	Q9FI56	1146.93		3.87704e+06	2291.85	2292.09	106.37	2	3.71	YTDESLVAAAQLSYQYISDR		4	384237	379
3	TOP PROTEIN	Q9SXJ7	CLPC2_ARATH Chaperone protein ClpC2, chloroplastic OS=Arabidopsis thaliana GN=CLPC2 PE=1 SV=1	-0.38	0.033	952	105.656	0.00602393	1	111.603	27	24	39.0756	130	380
3	PEPTIDE	Q9SXJ7	1102.76		447693	3305.27	3306.59	399.32	3	4.3	AENEAEEGGPTVTESDIQHIVATWTGIPVEK		1	447693	381
3	PEPTIDE	Q9SXJ7	668.34		2.22435e+06	2002	2000.94	525.61	3	4.47	AHPDVFNMMLQILEDGR	Oxidation[+15.994915] (M9)	3	749451	382
3	PEPTIDE	Q9SXJ7	668.09		2.22435e+06	2001.25	2000.94	150.78	3	4.78	AHPDVFNMMLQILEDGR	Oxidation[+15.994915] (M9)	3	660868	383
3	PEPTIDE	Q9SXJ7	668.09		2.22435e+06	2001.25	2000.94	150.78	3	4.52	AHPDVFNMMLQILEDGR	Oxidation[+15.994915] (M9)	3	814034	384
3	PEPTIDE	Q9SXJ7	663.09		1.24549e+07	1986.25	1984.95	653.09	3	4.71	AHPDVFNMMLQILEDGR		9	2.57897e+06	385
3	PEPTIDE	Q9SXJ7	993.262		1.24549e+07	1984.51	1984.95	222.32	2	3.13	AHPDVFNMMLQILEDGR		9	1.09802e+06	386
3	PEPTIDE	Q9SXJ7	662.84		1.24549e+07	1985.5	1984.95	275.24	3	4.29	AHPDVFNMMLQILEDGR		9	1.94391e+06	387
3	PEPTIDE	Q9SXJ7	662.756		1.24549e+07	1985.25	1984.95	149.29	3	4.68	AHPDVFNMMLQILEDGR		9	3.40488e+06	388
3	PEPTIDE	Q9SXJ7	662.923		1.24549e+07	1985.75	1984.95	401.19	3	4.17	AHPDVFNMMLQILEDGR		9	697184	389
3	PEPTIDE	Q9SXJ7	662.756		1.24549e+07	1985.25	1984.95	149.29	3	3.8	AHPDVFNMMLQILEDGR		9	900282	390
3	PEPTIDE	Q9SXJ7	662.756		1.24549e+07	1985.25	1984.95	149.29	3	3.76	AHPDVFNMMLQILEDGR		9	914061	391
3	PEPTIDE	Q9SXJ7	994.095		1.24549e+07	1986.18	1984.95	617.35	2	3.49	AHPDVFNMMLQILEDGR		9	609428	392
3	PEPTIDE	Q9SXJ7	663.006		1.24549e+07	1986	1984.95	527.14	3	4.19	AHPDVFNMMLQILEDGR		9	308124	393
3	PEPTIDE	Q9SXJ7	668.173		770227	2001.5	2000.94	275.72	3	4.06	AHPDVFNMMLQILEDGR	Oxidation[+15.994915] (M8)	1	770227	394
3	PEPTIDE	Q9SXJ7	580.338		6.71252e+07	1158.66	1158.59	63.08	2	3.54	AIDLIDEAGSR		4	1.23274e+07	395
3	PEPTIDE	Q9SXJ7	580.338		6.71252e+07	1158.66	1158.59	63.08	2	3.55	AIDLIDEAGSR		4	2.06724e+07	396
3	PEPTIDE	Q9SXJ7	580.338		6.71252e+07	1158.66	1158.59	63.08	2	3.22	AIDLIDEAGSR		4	2.27535e+07	397
3	PEPTIDE	Q9SXJ7	580.922		6.71252e+07	1159.83	1158.59	1070.08	2	3.27	AIDLIDEAGSR		4	1.1372e+07	398
3	PEPTIDE	Q9SXJ7	846.843		2.06471e+07	1691.67	1690.8	513.24	2	4.24	ALAAYYFGSEEAMIR		11	1.30771e+06	399
3	PEPTIDE	Q9SXJ7	846.509		2.06471e+07	1691	1690.8	118.94	2	4.05	ALAAYYFGSEEAMIR		11	2.78542e+06	400
3	PEPTIDE	Q9SXJ7	846.926		2.06471e+07	1691.84	1690.8	611.81	2	4.12	ALAAYYFGSEEAMIR		11	3.49638e+06	401
3	PEPTIDE	Q9SXJ7	846.509		2.06471e+07	1691	1690.8	118.94	2	4.24	ALAAYYFGSEEAMIR		11	2.74366e+06	402
3	PEPTIDE	Q9SXJ7	846.759		2.06471e+07	1691.5	1690.8	414.66	2	4.19	ALAAYYFGSEEAMIR		11	1.77561e+06	403
3	PEPTIDE	Q9SXJ7	846.009		2.06471e+07	1690	1690.8	472.51	2	4.04	ALAAYYFGSEEAMIR		11	1.15924e+06	404
3	PEPTIDE	Q9SXJ7	846.509		2.06471e+07	1691	1690.8	118.94	2	4.44	ALAAYYFGSEEAMIR		11	1.46706e+06	405
3	PEPTIDE	Q9SXJ7	846.093		2.06471e+07	1690.17	1690.8	373.93	2	3.84	ALAAYYFGSEEAMIR		11	1.15701e+06	406
3	PEPTIDE	Q9SXJ7	846.843		2.06471e+07	1691.67	1690.8	513.24	2	3.57	ALAAYYFGSEEAMIR		11	2.06282e+06	407
3	PEPTIDE	Q9SXJ7	846.509		2.06471e+07	1691	1690.8	118.94	2	4.34	ALAAYYFGSEEAMIR		11	1.51701e+06	408
3	PEPTIDE	Q9SXJ7	846.426		2.06471e+07	1690.84	1690.8	20.36	2	4.54	ALAAYYFGSEEAMIR		11	1175147	409
3	PEPTIDE	Q9SXJ7	864.093		3.27274e+06	1726.17	1724.8	792.5	2	3.46	GELQCIGATTIDEYR	Carbamidomethyl[+57.021464] (C5)	3	1.10432e+06	410
3	PEPTIDE	Q9SXJ7	863.926		3.27274e+06	1725.84	1724.8	599.24	2	3.22	GELQCIGATTIDEYR	Carbamidomethyl[+57.021464] (C5)	3	1.06146e+06	411
3	PEPTIDE	Q9SXJ7	863.843		3.27274e+06	1725.67	1724.8	502.61	2	3.21	GELQCIGATTIDEYR	Carbamidomethyl[+57.021464] (C5)	3	1.10696e+06	412
3	PEPTIDE	Q9SXJ7	927.511		3.51384e+06	1853.01	1852.9	57.99	2	3.23	GELQCIGATTIDEYRK	Carbamidomethyl[+57.021464] (C5)	3	1.67247e+06	413
3	PEPTIDE	Q9SXJ7	927.511		3.51384e+06	1853.01	1852.9	57.99	2	3.58	GELQCIGATTIDEYRK	Carbamidomethyl[+57.021464] (C5)	3	757587	414
3	PEPTIDE	Q9SXJ7	927.511		3.51384e+06	1853.01	1852.9	57.99	2	3.12	GELQCIGATTIDEYRK	Carbamidomethyl[+57.021464] (C5)	3	1.08378e+06	415
3	PEPTIDE	Q9SXJ7	739.508		4.86852e+06	1477	1475.78	828.49	2	3.39	GSGFVAVEIPFTPR		1	4.86852e+06	416
3	PEPTIDE	Q9SXJ7	658.34		4.11195e+06	1314.66	1314.67	2.2	2	3.41	IASGDVPETIEGK		1	4.11195e+06	417
3	PEPTIDE	Q9SXJ7	691.923		1.61298e+07	1381.83	1381.76	54.36	2	3.11	LAEEGKLDPVVGR		9	1.5025e+06	418
3	PEPTIDE	Q9SXJ7	692.423		1.61298e+07	1382.83	1381.76	778.09	2	3.15	LAEEGKLDPVVGR		9	1.77634e+06	419
3	PEPTIDE	Q9SXJ7	691.923		1.61298e+07	1381.83	1381.76	54.36	2	3.2	LAEEGKLDPVVGR		9	1.78952e+06	420
3	PEPTIDE	Q9SXJ7	691.84		1.61298e+07	1381.66	1381.76	66.26	2	3.48	LAEEGKLDPVVGR		9	1.74304e+06	421
3	PEPTIDE	Q9SXJ7	692.423		1.61298e+07	1382.83	1381.76	778.09	2	3.68	LAEEGKLDPVVGR		9	1.90504e+06	422
3	PEPTIDE	Q9SXJ7	692.007		1.61298e+07	1382	1381.76	174.98	2	4.28	LAEEGKLDPVVGR		9	1.81522e+06	423
3	PEPTIDE	Q9SXJ7	692.423		1.61298e+07	1382.83	1381.76	778.09	2	3.69	LAEEGKLDPVVGR		9	2.15471e+06	424
3	PEPTIDE	Q9SXJ7	691.84		1.61298e+07	1381.66	1381.76	66.26	2	3.77	LAEEGKLDPVVGR		9	1.88458e+06	425
3	PEPTIDE	Q9SXJ7	692.507		1.61298e+07	1383	1381.76	898.71	2	3.53	LAEEGKLDPVVGR		9	1558889	426
3	PEPTIDE	Q9SXJ7	579.255		9.10303e+06	1156.49	1156.49	4.47	2	3.12	LDMSEFMER		1	9.10303e+06	427
3	PEPTIDE	Q9SXJ7	1255.1		1.3966e+06	2508.18	2507.37	322.84	2	3.3	LGHNFVGTEQILLGLIGEGTGIAAK		2	425935	428
3	PEPTIDE	Q9SXJ7	836.759		1.3966e+06	2507.26	2507.37	47.7	3	3.97	LGHNFVGTEQILLGLIGEGTGIAAK		2	970664	429
3	PEPTIDE	Q9SXJ7	1133.01		2.05554e+07	2264.01	2263.15	382.18	2	3.74	LIGSPPGYVGYTEGGQLTEAVR		17	1.03904e+06	430
3	PEPTIDE	Q9SXJ7	1132.6		2.05554e+07	2263.18	2263.15	13.96	2	4.01	LIGSPPGYVGYTEGGQLTEAVR		17	1.43678e+06	431
3	PEPTIDE	Q9SXJ7	1132.51		2.05554e+07	2263.01	2263.15	59.69	2	4.16	LIGSPPGYVGYTEGGQLTEAVR		17	1.25824e+06	432
3	PEPTIDE	Q9SXJ7	1133.01		2.05554e+07	2264.01	2263.15	382.18	2	4.58	LIGSPPGYVGYTEGGQLTEAVR		17	1.99585e+06	433
3	PEPTIDE	Q9SXJ7	1132.43		2.05554e+07	2262.85	2263.15	133.33	2	4.45	LIGSPPGYVGYTEGGQLTEAVR		17	1.48043e+06	434
3	PEPTIDE	Q9SXJ7	1133.01		2.05554e+07	2264.01	2263.15	382.18	2	3.5	LIGSPPGYVGYTEGGQLTEAVR		17	1.42572e+06	435
3	PEPTIDE	Q9SXJ7	1133.1		2.05554e+07	2264.18	2263.15	455.83	2	4.13	LIGSPPGYVGYTEGGQLTEAVR		17	1.63627e+06	436
3	PEPTIDE	Q9SXJ7	1133.1		2.05554e+07	2264.18	2263.15	455.83	2	4.07	LIGSPPGYVGYTEGGQLTEAVR		17	1.76427e+06	437
3	PEPTIDE	Q9SXJ7	1132.51		2.05554e+07	2263.01	2263.15	59.69	2	3.79	LIGSPPGYVGYTEGGQLTEAVR		17	552252	438
3	PEPTIDE	Q9SXJ7	1133.18		2.05554e+07	2264.35	2263.15	529.47	2	3.73	LIGSPPGYVGYTEGGQLTEAVR		17	1.04858e+06	439
3	PEPTIDE	Q9SXJ7	1133.01		2.05554e+07	2264.01	2263.15	382.18	2	3.67	LIGSPPGYVGYTEGGQLTEAVR		17	660161	440
3	PEPTIDE	Q9SXJ7	755.674		2.05554e+07	2264	2263.15	376.71	3	3.65	LIGSPPGYVGYTEGGQLTEAVR		17	1.59809e+06	441
3	PEPTIDE	Q9SXJ7	1132.51		2.05554e+07	2263.01	2263.15	59.69	2	4.26	LIGSPPGYVGYTEGGQLTEAVR		17	784048	442
3	PEPTIDE	Q9SXJ7	1132.68		2.05554e+07	2263.35	2263.15	87.6	2	4.1	LIGSPPGYVGYTEGGQLTEAVR		17	1.92573e+06	443
3	PEPTIDE	Q9SXJ7	1132.35		2.05554e+07	2262.68	2263.15	206.98	2	3.96	LIGSPPGYVGYTEGGQLTEAVR		17	1.18964e+06	444
3	PEPTIDE	Q9SXJ7	1132.6		2.05554e+07	2263.18	2263.15	13.96	2	3.79	LIGSPPGYVGYTEGGQLTEAVR		17	388327	445
3	PEPTIDE	Q9SXJ7	1133.18		2.05554e+07	2264.35	2263.15	529.47	2	4.24	LIGSPPGYVGYTEGGQLTEAVR		17	372013	446
3	PEPTIDE	Q9SXJ7	748.841		3.53541e+07	1495.67	1495.72	37.39	2	3.95	MPTLEEYGTNLTK		8	5.93199e+06	447
3	PEPTIDE	Q9SXJ7	748.424		3.53541e+07	1494.83	1495.72	594.54	2	3.17	MPTLEEYGTNLTK		8	2.25714e+06	448
3	PEPTIDE	Q9SXJ7	748.924		3.53541e+07	1495.83	1495.72	74.04	2	3.94	MPTLEEYGTNLTK		8	8.98532e+06	449
3	PEPTIDE	Q9SXJ7	748.924		3.53541e+07	1495.83	1495.72	74.04	2	3.37	MPTLEEYGTNLTK		8	2.17445e+06	450
3	PEPTIDE	Q9SXJ7	748.924		3.53541e+07	1495.83	1495.72	74.04	2	4.3	MPTLEEYGTNLTK		8	2.25224e+06	451
3	PEPTIDE	Q9SXJ7	749.341		3.53541e+07	1496.67	1495.72	631.19	2	3.58	MPTLEEYGTNLTK		8	8.78213e+06	452
3	PEPTIDE	Q9SXJ7	748.924		3.53541e+07	1495.83	1495.72	74.04	2	4.21	MPTLEEYGTNLTK		8	2.43107e+06	453
3	PEPTIDE	Q9SXJ7	749.341		3.53541e+07	1496.67	1495.72	631.19	2	4.32	MPTLEEYGTNLTK		8	2.53975e+06	454
3	PEPTIDE	Q9SXJ7	991.428		1.2146e+06	1980.84	1979.89	483.08	2	4.37	MVGENNEVTASVGGGSSGNSK		3	446802	455
3	PEPTIDE	Q9SXJ7	990.928		1.2146e+06	1979.84	1979.89	22.01	2	4.86	MVGENNEVTASVGGGSSGNSK		3	455934	456
3	PEPTIDE	Q9SXJ7	991.095		1.2146e+06	1980.18	1979.89	146.35	2	3.63	MVGENNEVTASVGGGSSGNSK		3	311868	457
3	PEPTIDE	Q9SXJ7	678.423		1.77944e+07	1354.83	1353.67	857	2	3.5	NNPCLIGEPGVGK	Carbamidomethyl[+57.021464] (C4)	4	3.0478e+06	458
3	PEPTIDE	Q9SXJ7	677.84		1.77944e+07	1353.66	1353.67	4.87	2	3.28	NNPCLIGEPGVGK	Carbamidomethyl[+57.021464] (C4)	4	5.29873e+06	459
3	PEPTIDE	Q9SXJ7	678.34		1.77944e+07	1354.66	1353.67	733.87	2	3.14	NNPCLIGEPGVGK	Carbamidomethyl[+57.021464] (C4)	4	5.82129e+06	460
3	PEPTIDE	Q9SXJ7	678.59		1.77944e+07	1355.16	1353.67	1103.24	2	3.71	NNPCLIGEPGVGK	Carbamidomethyl[+57.021464] (C4)	4	3.62655e+06	461
3	PEPTIDE	Q9SXJ7	653.423		2.03923e+07	1957.25	1958.04	404.3	3	3.93	NPNRPIASFIFSGPTGVGK		8	3.45692e+06	462
3	PEPTIDE	Q9SXJ7	979.512		2.03923e+07	1957.01	1958.04	525.65	2	3.99	NPNRPIASFIFSGPTGVGK		8	771349	463
3	PEPTIDE	Q9SXJ7	654.006		2.03923e+07	1959	1958.04	489.46	3	3.96	NPNRPIASFIFSGPTGVGK		8	5.0097e+06	464
3	PEPTIDE	Q9SXJ7	980.512		2.03923e+07	1959.01	1958.04	495.8	2	3.85	NPNRPIASFIFSGPTGVGK		8	1.4221e+06	465
3	PEPTIDE	Q9SXJ7	653.339		2.03923e+07	1957	1958.04	531.98	3	3.72	NPNRPIASFIFSGPTGVGK		8	6.63319e+06	466
3	PEPTIDE	Q9SXJ7	980.178		2.03923e+07	1958.34	1958.04	155.31	2	4.7	NPNRPIASFIFSGPTGVGK		8	1.04159e+06	467
3	PEPTIDE	Q9SXJ7	979.928		2.03923e+07	1957.84	1958.04	100.05	2	3.14	NPNRPIASFIFSGPTGVGK		8	452842	468
3	PEPTIDE	Q9SXJ7	980.012		2.03923e+07	1958.01	1958.04	14.93	2	3.68	NPNRPIASFIFSGPTGVGK		8	1.60466e+06	469
3	PEPTIDE	Q9SXJ7	911.677		2.61681e+06	1821.34	1820.96	210.76	2	3.5	NTLLIMTSNVGSSVIEK	Oxidation[+15.994915] (M6)	4	451700	470
3	PEPTIDE	Q9SXJ7	911.594		2.61681e+06	1821.17	1820.96	119.23	2	3.65	NTLLIMTSNVGSSVIEK	Oxidation[+15.994915] (M6)	4	1.07838e+06	471
3	PEPTIDE	Q9SXJ7	911.677		2.61681e+06	1821.34	1820.96	210.76	2	3.16	NTLLIMTSNVGSSVIEK	Oxidation[+15.994915] (M6)	4	779198	472
3	PEPTIDE	Q9SXJ7	911.51		2.61681e+06	1821.01	1820.96	27.71	2	3.89	NTLLIMTSNVGSSVIEK	Oxidation[+15.994915] (M6)	4	307536	473
3	PEPTIDE	Q9SXJ7	903.427		1.1915e+07	1804.84	1804.96	67.36	2	3.88	NTLLIMTSNVGSSVIEK		7	3.04458e+06	474
3	PEPTIDE	Q9SXJ7	903.51		1.1915e+07	1805.01	1804.96	24.98	2	4.98	NTLLIMTSNVGSSVIEK		7	1.64368e+06	475
3	PEPTIDE	Q9SXJ7	903.677		1.1915e+07	1805.34	1804.96	209.66	2	4.81	NTLLIMTSNVGSSVIEK		7	1.85979e+06	476
3	PEPTIDE	Q9SXJ7	903.51		1.1915e+07	1805.01	1804.96	24.98	2	3.87	NTLLIMTSNVGSSVIEK		7	1.48885e+06	477
3	PEPTIDE	Q9SXJ7	903.51		1.1915e+07	1805.01	1804.96	24.98	2	4.93	NTLLIMTSNVGSSVIEK		7	1.64574e+06	478
3	PEPTIDE	Q9SXJ7	904.01		1.1915e+07	1806.01	1804.96	579.02	2	5.23	NTLLIMTSNVGSSVIEK		7	1.66123e+06	479
3	PEPTIDE	Q9SXJ7	903.344		1.1915e+07	1804.67	1804.96	159.7	2	3.61	NTLLIMTSNVGSSVIEK		7	571175	480
3	PEPTIDE	Q9SXJ7	1272.6		549832	3814.78	3815.05	70.61	3	3.68	QSDEIILFIDEVHTLIGAGAAEGAIDAANILKPALAR		4	66705	481
3	PEPTIDE	Q9SXJ7	1272.85		549832	3815.53	3815.05	125.99	3	3.91	QSDEIILFIDEVHTLIGAGAAEGAIDAANILKPALAR		4	259962	482
3	PEPTIDE	Q9SXJ7	1273.18		549832	3816.53	3815.05	388.11	3	6.38	QSDEIILFIDEVHTLIGAGAAEGAIDAANILKPALAR		4	95192.8	483
3	PEPTIDE	Q9SXJ7	1272.43		549832	3814.28	3815.05	201.67	3	4.84	QSDEIILFIDEVHTLIGAGAAEGAIDAANILKPALAR		4	127973	484
3	PEPTIDE	Q9SXJ7	515.754		7.05445e+07	1029.49	1028.56	904.97	2	3.35	TAIAEGLAQR		6	1.12266e+07	485
3	PEPTIDE	Q9SXJ7	515.837		7.05445e+07	1029.66	1028.56	1067.01	2	3.44	TAIAEGLAQR		6	1.43743e+07	486
3	PEPTIDE	Q9SXJ7	515.754		7.05445e+07	1029.49	1028.56	904.97	2	3.24	TAIAEGLAQR		6	1.33255e+07	487
3	PEPTIDE	Q9SXJ7	515.337		7.05445e+07	1028.66	1028.56	94.77	2	3.3	TAIAEGLAQR		6	1.31006e+07	488
3	PEPTIDE	Q9SXJ7	515.337		7.05445e+07	1028.66	1028.56	94.77	2	3.36	TAIAEGLAQR		6	1.29413e+07	489
3	PEPTIDE	Q9SXJ7	515.337		7.05445e+07	1028.66	1028.56	94.77	2	3.2	TAIAEGLAQR		6	5.57606e+06	490
3	PEPTIDE	Q9SXJ7	792.925		1.98315e+06	1583.84	1582.81	645.29	2	3.35	TKNNPCLIGEPGVGK	Carbamidomethyl[+57.021464] (C6)	6	376037	491
3	PEPTIDE	Q9SXJ7	792.675		1.98315e+06	1583.34	1582.81	329.39	2	3.56	TKNNPCLIGEPGVGK	Carbamidomethyl[+57.021464] (C6)	6	342260	492
3	PEPTIDE	Q9SXJ7	792.508		1.98315e+06	1583	1582.81	118.79	2	3.46	TKNNPCLIGEPGVGK	Carbamidomethyl[+57.021464] (C6)	6	358801	493
3	PEPTIDE	Q9SXJ7	793.092		1.98315e+06	1584.17	1582.81	855.89	2	3.29	TKNNPCLIGEPGVGK	Carbamidomethyl[+57.021464] (C6)	6	305646	494
3	PEPTIDE	Q9SXJ7	791.758		1.98315e+06	1581.5	1582.81	828.9	2	3.32	TKNNPCLIGEPGVGK	Carbamidomethyl[+57.021464] (C6)	6	269348	495
3	PEPTIDE	Q9SXJ7	792.342		1.98315e+06	1582.67	1582.81	91.81	2	3.37	TKNNPCLIGEPGVGK	Carbamidomethyl[+57.021464] (C6)	6	331054	496
3	PEPTIDE	Q9SXJ7	716.507		4.86093e+06	1431	1429.82	823.67	2	3.56	VITLDMGLLVAGTK		5	1.10017e+06	497
3	PEPTIDE	Q9SXJ7	716.341		4.86093e+06	1430.67	1429.82	590.54	2	3.52	VITLDMGLLVAGTK		5	1.46706e+06	498
3	PEPTIDE	Q9SXJ7	716.424		4.86093e+06	1430.83	1429.82	707.11	2	3.21	VITLDMGLLVAGTK		5	846932	499
3	PEPTIDE	Q9SXJ7	716.341		4.86093e+06	1430.67	1429.82	590.54	2	3.69	VITLDMGLLVAGTK		5	531747	500
3	PEPTIDE	Q9SXJ7	716.591		4.86093e+06	1431.17	1429.82	940.24	2	3.88	VITLDMGLLVAGTK		5	915022	501
3	PEPTIDE	Q9SXJ7	580.422		7.85137e+06	1158.83	1157.63	1035.41	2	3.31	VLELSLEEAR		4	2.99929e+06	502
3	PEPTIDE	Q9SXJ7	580.505		7.85137e+06	1158.99	1157.63	1179.39	2	3.68	VLELSLEEAR		4	1.54368e+06	503
3	PEPTIDE	Q9SXJ7	580.422		7.85137e+06	1158.83	1157.63	1035.41	2	3.34	VLELSLEEAR		4	2.08467e+06	504
3	PEPTIDE	Q9SXJ7	579.838		7.85137e+06	1157.66	1157.63	27.58	2	3.43	VLELSLEEAR		4	1.22373e+06	505
3	PEPTIDE	Q9SXJ7	699.423		7.14936e+06	1396.83	1396.73	72.21	2	3.27	VLENLGADPSNIR		3	3.0704e+06	506
3	PEPTIDE	Q9SXJ7	699.34		7.14936e+06	1396.67	1396.73	47.12	2	3.8	VLENLGADPSNIR		3	3.00653e+06	507
3	PEPTIDE	Q9SXJ7	699.34		7.14936e+06	1396.67	1396.73	47.12	2	3.68	VLENLGADPSNIR		3	1.07244e+06	508
3	PEPTIDE	Q9SXJ7	946.678		989682	1891.34	1891.04	158.05	2	4.44	VPEPTVEEAIQILQGLR		2	257357	509
3	PEPTIDE	Q9SXJ7	946.844		989682	1891.67	1891.04	334.32	2	4.37	VPEPTVEEAIQILQGLR		2	732324	510
4	TOP PROTEIN	Q944G9	ALFP2_ARATH Fructose-bisphosphate aldolase 2, chloroplastic OS=Arabidopsis thaliana GN=FBA2 PE=1 SV=2	-0.35	0.013	398	42.9431	0.00709326	1	67.6968	15	11	41.9598	165	511
4	PEPTIDE	Q944G9	734.341		1.87526e+08	1466.67	1465.65	690.69	2	4.11	GILAMDESNATCGK	Carbamidomethyl[+57.021464] (C12)	15	2.68654e+07	512
4	PEPTIDE	Q944G9	733.841		1.87526e+08	1465.67	1465.65	8.39	2	3.38	GILAMDESNATCGK	Carbamidomethyl[+57.021464] (C12)	15	4.40467e+06	513
4	PEPTIDE	Q944G9	734.424		1.87526e+08	1466.83	1465.65	804.41	2	4.16	GILAMDESNATCGK	Carbamidomethyl[+57.021464] (C12)	15	1.12903e+07	514
4	PEPTIDE	Q944G9	733.924		1.87526e+08	1465.83	1465.65	122.1	2	3.18	GILAMDESNATCGK	Carbamidomethyl[+57.021464] (C12)	15	3.33497e+06	515
4	PEPTIDE	Q944G9	733.841		1.87526e+08	1465.67	1465.65	8.39	2	3.61	GILAMDESNATCGK	Carbamidomethyl[+57.021464] (C12)	15	2.02113e+07	516
4	PEPTIDE	Q944G9	734.341		1.87526e+08	1466.67	1465.65	690.69	2	4.56	GILAMDESNATCGK	Carbamidomethyl[+57.021464] (C12)	15	6.01645e+06	517
4	PEPTIDE	Q944G9	733.841		1.87526e+08	1465.67	1465.65	8.39	2	3.82	GILAMDESNATCGK	Carbamidomethyl[+57.021464] (C12)	15	5.10654e+06	518
4	PEPTIDE	Q944G9	734.424		1.87526e+08	1466.83	1465.65	804.41	2	4	GILAMDESNATCGK	Carbamidomethyl[+57.021464] (C12)	15	9.02155e+06	519
4	PEPTIDE	Q944G9	734.424		1.87526e+08	1466.83	1465.65	804.41	2	4.57	GILAMDESNATCGK	Carbamidomethyl[+57.021464] (C12)	15	2.77468e+07	520
4	PEPTIDE	Q944G9	733.841		1.87526e+08	1465.67	1465.65	8.39	2	3.99	GILAMDESNATCGK	Carbamidomethyl[+57.021464] (C12)	15	9770601	521
4	PEPTIDE	Q944G9	733.841		1.87526e+08	1465.67	1465.65	8.39	2	3.97	GILAMDESNATCGK	Carbamidomethyl[+57.021464] (C12)	15	3.62308e+07	522
4	PEPTIDE	Q944G9	733.841		1.87526e+08	1465.67	1465.65	8.39	2	4.24	GILAMDESNATCGK	Carbamidomethyl[+57.021464] (C12)	15	1.66345e+07	523
4	PEPTIDE	Q944G9	733.924		1.87526e+08	1465.83	1465.65	122.1	2	3.13	GILAMDESNATCGK	Carbamidomethyl[+57.021464] (C12)	15	3.74543e+06	524
4	PEPTIDE	Q944G9	733.841		1.87526e+08	1465.67	1465.65	8.39	2	4.18	GILAMDESNATCGK	Carbamidomethyl[+57.021464] (C12)	15	4.99936e+06	525
4	PEPTIDE	Q944G9	733.841		1.87526e+08	1465.67	1465.65	8.39	2	3.8	GILAMDESNATCGK	Carbamidomethyl[+57.021464] (C12)	15	2.14712e+06	526
4	PEPTIDE	Q944G9	742.341		2.4828e+07	1482.67	1481.65	686.85	2	3.12	GILAMDESNATCGK	Oxidation[+15.994915] (M5); Carbamidomethyl[+57.021464] (C12)	9	3.9532e+06	527
4	PEPTIDE	Q944G9	742.258		2.4828e+07	1482.5	1481.65	574.36	2	3.15	GILAMDESNATCGK	Oxidation[+15.994915] (M5); Carbamidomethyl[+57.021464] (C12)	9	2.05258e+06	528
4	PEPTIDE	Q944G9	742.341		2.4828e+07	1482.67	1481.65	686.85	2	3.94	GILAMDESNATCGK	Oxidation[+15.994915] (M5); Carbamidomethyl[+57.021464] (C12)	9	3.51482e+06	529
4	PEPTIDE	Q944G9	742.341		2.4828e+07	1482.67	1481.65	686.85	2	3.11	GILAMDESNATCGK	Oxidation[+15.994915] (M5); Carbamidomethyl[+57.021464] (C12)	9	4.6123e+06	530
4	PEPTIDE	Q944G9	741.341		2.4828e+07	1480.67	1481.65	663.02	2	3.42	GILAMDESNATCGK	Oxidation[+15.994915] (M5); Carbamidomethyl[+57.021464] (C12)	9	1.9818e+06	531
4	PEPTIDE	Q944G9	741.424		2.4828e+07	1480.83	1481.65	550.53	2	3.17	GILAMDESNATCGK	Oxidation[+15.994915] (M5); Carbamidomethyl[+57.021464] (C12)	9	1.62404e+06	532
4	PEPTIDE	Q944G9	742.341		2.4828e+07	1482.67	1481.65	686.85	2	3.37	GILAMDESNATCGK	Oxidation[+15.994915] (M5); Carbamidomethyl[+57.021464] (C12)	9	3.60691e+06	533
4	PEPTIDE	Q944G9	742.341		2.4828e+07	1482.67	1481.65	686.85	2	3.36	GILAMDESNATCGK	Oxidation[+15.994915] (M5); Carbamidomethyl[+57.021464] (C12)	9	2.03646e+06	534
4	PEPTIDE	Q944G9	741.424		2.4828e+07	1480.83	1481.65	550.53	2	3.38	GILAMDESNATCGK	Oxidation[+15.994915] (M5); Carbamidomethyl[+57.021464] (C12)	9	1.4459e+06	535
4	PEPTIDE	Q944G9	1222.85		6.94955e+07	2443.68	2444.18	201.41	2	5.39	GLVPLVGSNNESWCQGLDGLSSR	Carbamidomethyl[+57.021464] (C14)	23	1.07058e+06	536
4	PEPTIDE	Q944G9	1222.93		6.94955e+07	2443.85	2444.18	133.22	2	5.03	GLVPLVGSNNESWCQGLDGLSSR	Carbamidomethyl[+57.021464] (C14)	23	2.60923e+06	537
4	PEPTIDE	Q944G9	1222.93		6.94955e+07	2443.85	2444.18	133.22	2	4.55	GLVPLVGSNNESWCQGLDGLSSR	Carbamidomethyl[+57.021464] (C14)	23	886771	538
4	PEPTIDE	Q944G9	1223.52		6.94955e+07	2445.02	2444.18	344.11	2	4.72	GLVPLVGSNNESWCQGLDGLSSR	Carbamidomethyl[+57.021464] (C14)	23	1.51142e+06	539
4	PEPTIDE	Q944G9	1222.93		6.94955e+07	2443.85	2444.18	133.22	2	3.56	GLVPLVGSNNESWCQGLDGLSSR	Carbamidomethyl[+57.021464] (C14)	23	595782	540
4	PEPTIDE	Q944G9	1223.6		6.94955e+07	2445.18	2444.18	412.3	2	4.08	GLVPLVGSNNESWCQGLDGLSSR	Carbamidomethyl[+57.021464] (C14)	23	1.06302e+07	541
4	PEPTIDE	Q944G9	816.092		6.94955e+07	2445.25	2444.18	441.33	3	4.88	GLVPLVGSNNESWCQGLDGLSSR	Carbamidomethyl[+57.021464] (C14)	23	1.30631e+07	542
4	PEPTIDE	Q944G9	1223.52		6.94955e+07	2445.02	2444.18	344.11	2	5.02	GLVPLVGSNNESWCQGLDGLSSR	Carbamidomethyl[+57.021464] (C14)	23	4.21593e+06	543
4	PEPTIDE	Q944G9	1222.93		6.94955e+07	2443.85	2444.18	133.22	2	4.87	GLVPLVGSNNESWCQGLDGLSSR	Carbamidomethyl[+57.021464] (C14)	23	1.16837e+06	544
4	PEPTIDE	Q944G9	1223.52		6.94955e+07	2445.02	2444.18	344.11	2	5.23	GLVPLVGSNNESWCQGLDGLSSR	Carbamidomethyl[+57.021464] (C14)	23	6.22378e+06	545
4	PEPTIDE	Q944G9	1222.85		6.94955e+07	2443.68	2444.18	201.41	2	3.39	GLVPLVGSNNESWCQGLDGLSSR	Carbamidomethyl[+57.021464] (C14)	23	319988	546
4	PEPTIDE	Q944G9	816.009		6.94955e+07	2445	2444.18	339.04	3	4.01	GLVPLVGSNNESWCQGLDGLSSR	Carbamidomethyl[+57.021464] (C14)	23	4.30958e+06	547
4	PEPTIDE	Q944G9	1223.18		6.94955e+07	2444.35	2444.18	71.35	2	4.19	GLVPLVGSNNESWCQGLDGLSSR	Carbamidomethyl[+57.021464] (C14)	23	599616	548
4	PEPTIDE	Q944G9	1223.52		6.94955e+07	2445.02	2444.18	344.11	2	4.99	GLVPLVGSNNESWCQGLDGLSSR	Carbamidomethyl[+57.021464] (C14)	23	3.46796e+06	549
4	PEPTIDE	Q944G9	1222.6		6.94955e+07	2443.18	2444.18	405.98	2	3.37	GLVPLVGSNNESWCQGLDGLSSR	Carbamidomethyl[+57.021464] (C14)	23	225471	550
4	PEPTIDE	Q944G9	1222.43		6.94955e+07	2442.85	2444.18	542.36	2	4.32	GLVPLVGSNNESWCQGLDGLSSR	Carbamidomethyl[+57.021464] (C14)	23	1.21226e+06	551
4	PEPTIDE	Q944G9	1223.02		6.94955e+07	2444.02	2444.18	65.03	2	4.38	GLVPLVGSNNESWCQGLDGLSSR	Carbamidomethyl[+57.021464] (C14)	23	1.11933e+06	552
4	PEPTIDE	Q944G9	816.092		6.94955e+07	2445.25	2444.18	441.33	3	5.51	GLVPLVGSNNESWCQGLDGLSSR	Carbamidomethyl[+57.021464] (C14)	23	1.05282e+07	553
4	PEPTIDE	Q944G9	1223.68		6.94955e+07	2445.35	2444.18	480.49	2	5.06	GLVPLVGSNNESWCQGLDGLSSR	Carbamidomethyl[+57.021464] (C14)	23	1.72595e+06	554
4	PEPTIDE	Q944G9	1223.6		6.94955e+07	2445.18	2444.18	412.3	2	5.3	GLVPLVGSNNESWCQGLDGLSSR	Carbamidomethyl[+57.021464] (C14)	23	592341	555
4	PEPTIDE	Q944G9	816.092		6.94955e+07	2445.25	2444.18	441.33	3	4.17	GLVPLVGSNNESWCQGLDGLSSR	Carbamidomethyl[+57.021464] (C14)	23	1.31853e+06	556
4	PEPTIDE	Q944G9	1223.52		6.94955e+07	2445.02	2444.18	344.11	2	5.16	GLVPLVGSNNESWCQGLDGLSSR	Carbamidomethyl[+57.021464] (C14)	23	1.31881e+06	557
4	PEPTIDE	Q944G9	1223.02		6.94955e+07	2444.02	2444.18	65.03	2	5.03	GLVPLVGSNNESWCQGLDGLSSR	Carbamidomethyl[+57.021464] (C14)	23	782299	558
4	PEPTIDE	Q944G9	1194.35		1.70458e+06	2386.68	2387.15	197.64	2	4.23	GLVPLVGSNNESWCQGLDGLSSR		4	442444	559
4	PEPTIDE	Q944G9	1194.27		1.70458e+06	2386.52	2387.15	267.46	2	4.53	GLVPLVGSNNESWCQGLDGLSSR		4	331144	560
4	PEPTIDE	Q944G9	1195.1		1.70458e+06	2388.18	2387.15	430.73	2	3.93	GLVPLVGSNNESWCQGLDGLSSR		4	415042	561
4	PEPTIDE	Q944G9	1194.77		1.70458e+06	2387.52	2387.15	151.46	2	4.71	GLVPLVGSNNESWCQGLDGLSSR		4	515950	562
4	PEPTIDE	Q944G9	891.427		4.80336e+06	1780.84	1781.01	97.49	2	3.8	KMVDVLVEQNIVPGIK		5	824173	563
4	PEPTIDE	Q944G9	891.51		4.80336e+06	1781.01	1781.01	3.91	2	3.17	KMVDVLVEQNIVPGIK		5	1.07055e+06	564
4	PEPTIDE	Q944G9	892.01		4.80336e+06	1782.01	1781.01	557.58	2	3.56	KMVDVLVEQNIVPGIK		5	1.23542e+06	565
4	PEPTIDE	Q944G9	891.427		4.80336e+06	1780.84	1781.01	97.49	2	4.27	KMVDVLVEQNIVPGIK		5	864236	566
4	PEPTIDE	Q944G9	891.927		4.80336e+06	1781.84	1781.01	464	2	3.27	KMVDVLVEQNIVPGIK		5	808983	567
4	PEPTIDE	Q944G9	716.424		8.63211e+07	1430.83	1430.7	92.5	2	3.69	LDSIGLENTEANR		8	1.65086e+07	568
4	PEPTIDE	Q944G9	716.424		8.63211e+07	1430.83	1430.7	92.5	2	3.29	LDSIGLENTEANR		8	2.0335e+06	569
4	PEPTIDE	Q944G9	716.424		8.63211e+07	1430.83	1430.7	92.5	2	3.44	LDSIGLENTEANR		8	2.44586e+07	570
4	PEPTIDE	Q944G9	715.924		8.63211e+07	1429.83	1430.7	606.47	2	3.36	LDSIGLENTEANR		8	3.9829e+06	571
4	PEPTIDE	Q944G9	716.341		8.63211e+07	1430.67	1430.7	24	2	4.08	LDSIGLENTEANR		8	2.68193e+07	572
4	PEPTIDE	Q944G9	715.924		8.63211e+07	1429.83	1430.7	606.47	2	3.77	LDSIGLENTEANR		8	3.83706e+06	573
4	PEPTIDE	Q944G9	716.424		8.63211e+07	1430.83	1430.7	92.5	2	3.11	LDSIGLENTEANR		8	1.48362e+06	574
4	PEPTIDE	Q944G9	716.424		8.63211e+07	1430.83	1430.7	92.5	2	3.73	LDSIGLENTEANR		8	7.19748e+06	575
4	PEPTIDE	Q944G9	828.009		1.88756e+08	1654	1652.92	656.92	2	4.36	MVDVLVEQNIVPGIK		22	1.76517e+07	576
4	PEPTIDE	Q944G9	552.088		1.88756e+08	1653.24	1652.92	195.67	3	4.71	MVDVLVEQNIVPGIK		22	3.46716e+06	577
4	PEPTIDE	Q944G9	827.509		1.88756e+08	1653	1652.92	51.92	2	4.38	MVDVLVEQNIVPGIK		22	1.72632e+07	578
4	PEPTIDE	Q944G9	552.338		1.88756e+08	1653.99	1652.92	649.43	3	3.71	MVDVLVEQNIVPGIK		22	2.76335e+06	579
4	PEPTIDE	Q944G9	827.926		1.88756e+08	1653.84	1652.92	556.09	2	4.27	MVDVLVEQNIVPGIK		22	2.39785e+07	580
4	PEPTIDE	Q944G9	827.592		1.88756e+08	1653.17	1652.92	152.75	2	3.12	MVDVLVEQNIVPGIK		22	1.72805e+06	581
4	PEPTIDE	Q944G9	827.592		1.88756e+08	1653.17	1652.92	152.75	2	3.47	MVDVLVEQNIVPGIK		22	3.66252e+06	582
4	PEPTIDE	Q944G9	827.592		1.88756e+08	1653.17	1652.92	152.75	2	4.46	MVDVLVEQNIVPGIK		22	3.53691e+07	583
4	PEPTIDE	Q944G9	552.338		1.88756e+08	1653.99	1652.92	649.43	3	3.92	MVDVLVEQNIVPGIK		22	1.92712e+06	584
4	PEPTIDE	Q944G9	827.426		1.88756e+08	1652.84	1652.92	48.92	2	4.2	MVDVLVEQNIVPGIK		22	21129366	585
4	PEPTIDE	Q944G9	552.338		1.88756e+08	1653.99	1652.92	649.43	3	4.48	MVDVLVEQNIVPGIK		22	3.35399e+06	586
4	PEPTIDE	Q944G9	827.509		1.88756e+08	1653	1652.92	51.92	2	4.18	MVDVLVEQNIVPGIK		22	1.245e+07	587
4	PEPTIDE	Q944G9	552.338		1.88756e+08	1653.99	1652.92	649.43	3	3.98	MVDVLVEQNIVPGIK		22	1.78211e+06	588
4	PEPTIDE	Q944G9	828.009		1.88756e+08	1654	1652.92	656.92	2	3.27	MVDVLVEQNIVPGIK		22	1.95191e+06	589
4	PEPTIDE	Q944G9	827.509		1.88756e+08	1653	1652.92	51.92	2	3.23	MVDVLVEQNIVPGIK		22	8.68764e+06	590
4	PEPTIDE	Q944G9	552.004		1.88756e+08	1652.99	1652.92	44.42	3	4.35	MVDVLVEQNIVPGIK		22	1.10871e+06	591
4	PEPTIDE	Q944G9	828.092		1.88756e+08	1654.17	1652.92	757.76	2	3.9	MVDVLVEQNIVPGIK		22	4.09984e+06	592
4	PEPTIDE	Q944G9	827.426		1.88756e+08	1652.84	1652.92	48.92	2	3.45	MVDVLVEQNIVPGIK		22	69929.8	593
4	PEPTIDE	Q944G9	552.338		1.88756e+08	1653.99	1652.92	649.43	3	4.1	MVDVLVEQNIVPGIK		22	2.90313e+06	594
4	PEPTIDE	Q944G9	827.509		1.88756e+08	1653	1652.92	51.92	2	3.9	MVDVLVEQNIVPGIK		22	1.28594e+07	595
4	PEPTIDE	Q944G9	827.926		1.88756e+08	1653.84	1652.92	556.09	2	3.85	MVDVLVEQNIVPGIK		22	8.68784e+06	596
4	PEPTIDE	Q944G9	827.509		1.88756e+08	1653	1652.92	51.92	2	3.25	MVDVLVEQNIVPGIK		22	1.86111e+06	597
4	PEPTIDE	Q944G9	835.426		1.77654e+06	1668.84	1668.91	45.24	2	3.2	MVDVLVEQNIVPGIK	Oxidation[+15.994915] (M1)	1	1.77654e+06	598
4	PEPTIDE	Q944G9	794.425		8.86264e+07	1586.84	1586.8	21.36	2	3.9	RLDSIGLENTEANR		12	3.95175e+06	599
4	PEPTIDE	Q944G9	530.254		8.86264e+07	1587.74	1586.8	591.24	3	3.79	RLDSIGLENTEANR		12	1.57645e+07	600
4	PEPTIDE	Q944G9	794.509		8.86264e+07	1587	1586.8	126.4	2	4.3	RLDSIGLENTEANR		12	5.9086e+06	601
4	PEPTIDE	Q944G9	794.925		8.86264e+07	1587.84	1586.8	651.57	2	3.34	RLDSIGLENTEANR		12	2.03138e+06	602
4	PEPTIDE	Q944G9	530.337		8.86264e+07	1587.99	1586.8	748.8	3	3.98	RLDSIGLENTEANR		12	1.78173e+07	603
4	PEPTIDE	Q944G9	794.509		8.86264e+07	1587	1586.8	126.4	2	3.63	RLDSIGLENTEANR		12	3.71094e+06	604
4	PEPTIDE	Q944G9	794.342		8.86264e+07	1586.67	1586.8	83.67	2	4.7	RLDSIGLENTEANR		12	4.55644e+06	605
4	PEPTIDE	Q944G9	794.425		8.86264e+07	1586.84	1586.8	21.36	2	4.69	RLDSIGLENTEANR		12	6.70321e+06	606
4	PEPTIDE	Q944G9	794.425		8.86264e+07	1586.84	1586.8	21.36	2	3.61	RLDSIGLENTEANR		12	3.36146e+06	607
4	PEPTIDE	Q944G9	530.254		8.86264e+07	1587.74	1586.8	591.24	3	3.85	RLDSIGLENTEANR		12	1.43042e+07	608
4	PEPTIDE	Q944G9	794.509		8.86264e+07	1587	1586.8	126.4	2	3.73	RLDSIGLENTEANR		12	4.08678e+06	609
4	PEPTIDE	Q944G9	794.425		8.86264e+07	1586.84	1586.8	21.36	2	5.08	RLDSIGLENTEANR		12	6.42984e+06	610
4	PEPTIDE	Q944G9	717.424		6.83496e+07	2149.25	2148.03	567.36	3	4.08	TIASPGRGILAMDESNATCGK	Carbamidomethyl[+57.021464] (C19)	7	8.52436e+06	611
4	PEPTIDE	Q944G9	717.007		6.83496e+07	2148	2148.03	14.58	3	4.06	TIASPGRGILAMDESNATCGK	Carbamidomethyl[+57.021464] (C19)	7	2.01015e+07	612
4	PEPTIDE	Q944G9	717.424		6.83496e+07	2149.25	2148.03	567.36	3	3.76	TIASPGRGILAMDESNATCGK	Carbamidomethyl[+57.021464] (C19)	7	1.70361e+07	613
4	PEPTIDE	Q944G9	716.924		6.83496e+07	2147.75	2148.03	130.97	3	4.18	TIASPGRGILAMDESNATCGK	Carbamidomethyl[+57.021464] (C19)	7	1.93587e+07	614
4	PEPTIDE	Q944G9	1075.35		6.83496e+07	2148.68	2148.03	301.56	2	3.49	TIASPGRGILAMDESNATCGK	Carbamidomethyl[+57.021464] (C19)	7	615286	615
4	PEPTIDE	Q944G9	1075.43		6.83496e+07	2148.84	2148.03	379.15	2	4.47	TIASPGRGILAMDESNATCGK	Carbamidomethyl[+57.021464] (C19)	7	1.63652e+06	616
4	PEPTIDE	Q944G9	1075.6		6.83496e+07	2149.18	2148.03	534.33	2	4.45	TIASPGRGILAMDESNATCGK	Carbamidomethyl[+57.021464] (C19)	7	1.07712e+06	617
4	PEPTIDE	Q944G9	727.841		1.66286e+06	2180.5	2180.02	219.91	3	3.77	TIASPGRGILAMDESNATCGK	Dioxidation[+31.989829] (M12); Carbamidomethyl[+57.021464] (C19)	1	1.66286e+06	618
4	PEPTIDE	Q944G9	1092.01		1.03193e+07	3273.02	3271.69	407.09	3	3.84	TLLVSAPGLGQYVSGAILFEETLYQSTTEGK		13	27825.4	619
4	PEPTIDE	Q944G9	1091.51		1.03193e+07	3271.52	3271.69	51.39	3	4.14	TLLVSAPGLGQYVSGAILFEETLYQSTTEGK		13	379399	620
4	PEPTIDE	Q944G9	1091.85		1.03193e+07	3272.52	3271.69	254.26	3	4.2	TLLVSAPGLGQYVSGAILFEETLYQSTTEGK		13	1.03791e+06	621
4	PEPTIDE	Q944G9	1091.85		1.03193e+07	3272.52	3271.69	254.26	3	4.29	TLLVSAPGLGQYVSGAILFEETLYQSTTEGK		13	931082	622
4	PEPTIDE	Q944G9	1091.85		1.03193e+07	3272.52	3271.69	254.26	3	4.85	TLLVSAPGLGQYVSGAILFEETLYQSTTEGK		13	3.50816e+06	623
4	PEPTIDE	Q944G9	1091.1		1.03193e+07	3270.27	3271.69	433.47	3	4.64	TLLVSAPGLGQYVSGAILFEETLYQSTTEGK		13	1.26338e+06	624
4	PEPTIDE	Q944G9	1091.35		1.03193e+07	3271.02	3271.69	204.22	3	3.93	TLLVSAPGLGQYVSGAILFEETLYQSTTEGK		13	406826	625
4	PEPTIDE	Q944G9	1091.93		1.03193e+07	3272.77	3271.69	330.68	3	4	TLLVSAPGLGQYVSGAILFEETLYQSTTEGK		13	51435.4	626
4	PEPTIDE	Q944G9	1637.27		1.03193e+07	3272.53	3271.69	258.05	2	3.5	TLLVSAPGLGQYVSGAILFEETLYQSTTEGK		13	63423.5	627
4	PEPTIDE	Q944G9	1091.93		1.03193e+07	3272.77	3271.69	330.68	3	4.7	TLLVSAPGLGQYVSGAILFEETLYQSTTEGK		13	406177	628
4	PEPTIDE	Q944G9	1091.93		1.03193e+07	3272.77	3271.69	330.68	3	5.27	TLLVSAPGLGQYVSGAILFEETLYQSTTEGK		13	1.89566e+06	629
4	PEPTIDE	Q944G9	1091.6		1.03193e+07	3271.77	3271.69	25.02	3	3.9	TLLVSAPGLGQYVSGAILFEETLYQSTTEGK		13	88845	630
4	PEPTIDE	Q944G9	1091.85		1.03193e+07	3272.52	3271.69	254.26	3	4.93	TLLVSAPGLGQYVSGAILFEETLYQSTTEGK		13	259148	631
4	PEPTIDE	Q944G9	726.924		1.62528e+08	1451.83	1451.83	1.34	2	3.22	TVVSIPNGPSALAVK		4	4.77498e+07	632
4	PEPTIDE	Q944G9	727.007		1.62528e+08	1452	1451.83	113.46	2	3.27	TVVSIPNGPSALAVK		4	5.16816e+06	633
4	PEPTIDE	Q944G9	727.007		1.62528e+08	1452	1451.83	113.46	2	3.74	TVVSIPNGPSALAVK		4	2.96352e+07	634
4	PEPTIDE	Q944G9	726.924		1.62528e+08	1451.83	1451.83	1.34	2	3.24	TVVSIPNGPSALAVK		4	7.99745e+07	635
4	PEPTIDE	Q944G9	1027.6		2.92521e+08	2053.18	2054.07	432.94	2	3.38	TWGGRPENVNAAQTTLLAR		29	573342	636
4	PEPTIDE	Q944G9	1028.51		2.92521e+08	2055.01	2054.07	459.62	2	4.19	TWGGRPENVNAAQTTLLAR		29	1.00169e+06	637
4	PEPTIDE	Q944G9	1028.43		2.92521e+08	2054.84	2054.07	378.48	2	4.46	TWGGRPENVNAAQTTLLAR		29	2.89541e+06	638
4	PEPTIDE	Q944G9	1027.93		2.92521e+08	2053.84	2054.07	108.37	2	4.51	TWGGRPENVNAAQTTLLAR		29	2.07904e+06	639
4	PEPTIDE	Q944G9	685.757		2.92521e+08	2054.25	2054.07	88.45	3	4.11	TWGGRPENVNAAQTTLLAR		29	1.26838e+07	640
4	PEPTIDE	Q944G9	686.09		2.92521e+08	2055.25	2054.07	575.3	3	4.75	TWGGRPENVNAAQTTLLAR		29	2.81487e+07	641
4	PEPTIDE	Q944G9	1028.1		2.92521e+08	2054.18	2054.07	53.91	2	4.04	TWGGRPENVNAAQTTLLAR		29	667936	642
4	PEPTIDE	Q944G9	1027.72		2.92521e+08	2053.43	2054.07	310.47	2	4.26	TWGGRPENVNAAQTTLLAR		29	1.09919e+06	643
4	PEPTIDE	Q944G9	685.84		2.92521e+08	2054.5	2054.07	210.16	3	4.73	TWGGRPENVNAAQTTLLAR		29	6.11146e+07	644
4	PEPTIDE	Q944G9	1028.01		2.92521e+08	2054.01	2054.07	27.23	2	4.16	TWGGRPENVNAAQTTLLAR		29	1.05605e+06	645
4	PEPTIDE	Q944G9	685.757		2.92521e+08	2054.25	2054.07	88.45	3	5.26	TWGGRPENVNAAQTTLLAR		29	3.95528e+07	646
4	PEPTIDE	Q944G9	1028.51		2.92521e+08	2055.01	2054.07	459.62	2	4.62	TWGGRPENVNAAQTTLLAR		29	3.0393e+06	647
4	PEPTIDE	Q944G9	1028.01		2.92521e+08	2054.01	2054.07	27.23	2	3.92	TWGGRPENVNAAQTTLLAR		29	1.56169e+06	648
4	PEPTIDE	Q944G9	1028.6		2.92521e+08	2055.18	2054.07	540.76	2	3.83	TWGGRPENVNAAQTTLLAR		29	2.83567e+06	649
4	PEPTIDE	Q944G9	685.757		2.92521e+08	2054.25	2054.07	88.45	3	4.94	TWGGRPENVNAAQTTLLAR		29	3.83263e+07	650
4	PEPTIDE	Q944G9	1027.85		2.92521e+08	2053.68	2054.07	189.51	2	5.23	TWGGRPENVNAAQTTLLAR		29	1.9533e+06	651
4	PEPTIDE	Q944G9	1028.6		2.92521e+08	2055.18	2054.07	540.76	2	4.39	TWGGRPENVNAAQTTLLAR		29	491452	652
4	PEPTIDE	Q944G9	1028.51		2.92521e+08	2055.01	2054.07	459.62	2	4.09	TWGGRPENVNAAQTTLLAR		29	3.89827e+06	653
4	PEPTIDE	Q944G9	1028.01		2.92521e+08	2054.01	2054.07	27.23	2	3.65	TWGGRPENVNAAQTTLLAR		29	1.57849e+06	654
4	PEPTIDE	Q944G9	685.757		2.92521e+08	2054.25	2054.07	88.45	3	3.9	TWGGRPENVNAAQTTLLAR		29	5.20954e+07	655
4	PEPTIDE	Q944G9	1028.1		2.92521e+08	2054.18	2054.07	53.91	2	4.68	TWGGRPENVNAAQTTLLAR		29	1.57516e+06	656
4	PEPTIDE	Q944G9	1027.51		2.92521e+08	2053.01	2054.07	514.08	2	3.26	TWGGRPENVNAAQTTLLAR		29	2.0486e+06	657
4	PEPTIDE	Q944G9	686.09		2.92521e+08	2055.25	2054.07	575.3	3	5.23	TWGGRPENVNAAQTTLLAR		29	1.70858e+07	658
4	PEPTIDE	Q944G9	1028.43		2.92521e+08	2054.84	2054.07	378.48	2	4.66	TWGGRPENVNAAQTTLLAR		29	1.36143e+06	659
4	PEPTIDE	Q944G9	1028.1		2.92521e+08	2054.18	2054.07	53.91	2	3.33	TWGGRPENVNAAQTTLLAR		29	2.19768e+06	660
4	PEPTIDE	Q944G9	686.007		2.92521e+08	2055	2054.07	453.59	3	3.7	TWGGRPENVNAAQTTLLAR		29	7.28506e+06	661
4	PEPTIDE	Q944G9	1028.18		2.92521e+08	2054.34	2054.07	135.05	2	4.51	TWGGRPENVNAAQTTLLAR		29	674609	662
4	PEPTIDE	Q944G9	1028.43		2.92521e+08	2054.84	2054.07	378.48	2	3.21	TWGGRPENVNAAQTTLLAR		29	101707	663
4	PEPTIDE	Q944G9	686.09		2.92521e+08	2055.25	2054.07	575.3	3	4.29	TWGGRPENVNAAQTTLLAR		29	3.5384e+06	664
4	PEPTIDE	Q944G9	1022.18		7.97438e+07	3063.51	3063.54	8.28	3	5.08	YAAISQDSGLVPIVEPEILLDGEHDIDR		12	7.73417e+06	665
4	PEPTIDE	Q944G9	1022.18		7.97438e+07	3063.51	3063.54	8.28	3	4.67	YAAISQDSGLVPIVEPEILLDGEHDIDR		12	2.66431e+06	666
4	PEPTIDE	Q944G9	1022.6		7.97438e+07	3064.76	3063.54	399.75	3	5.11	YAAISQDSGLVPIVEPEILLDGEHDIDR		12	3.4775e+06	667
4	PEPTIDE	Q944G9	1022.51		7.97438e+07	3064.51	3063.54	318.14	3	4.47	YAAISQDSGLVPIVEPEILLDGEHDIDR		12	3.2034e+07	668
4	PEPTIDE	Q944G9	1533.19		7.97438e+07	3064.36	3063.54	267.78	2	3.4	YAAISQDSGLVPIVEPEILLDGEHDIDR		12	701108	669
4	PEPTIDE	Q944G9	1022.51		7.97438e+07	3064.51	3063.54	318.14	3	4.64	YAAISQDSGLVPIVEPEILLDGEHDIDR		12	3.80022e+06	670
4	PEPTIDE	Q944G9	1022.35		7.97438e+07	3064.01	3063.54	154.93	3	4.18	YAAISQDSGLVPIVEPEILLDGEHDIDR		12	3.10325e+06	671
4	PEPTIDE	Q944G9	1533.1		7.97438e+07	3064.19	3063.54	213.38	2	3.36	YAAISQDSGLVPIVEPEILLDGEHDIDR		12	394245	672
4	PEPTIDE	Q944G9	1022.51		7.97438e+07	3064.51	3063.54	318.14	3	5.1	YAAISQDSGLVPIVEPEILLDGEHDIDR		12	9.52082e+06	673
4	PEPTIDE	Q944G9	1022.51		7.97438e+07	3064.51	3063.54	318.14	3	4.36	YAAISQDSGLVPIVEPEILLDGEHDIDR		12	7.68803e+06	674
4	PEPTIDE	Q944G9	1533.1		7.97438e+07	3064.19	3063.54	213.38	2	3.17	YAAISQDSGLVPIVEPEILLDGEHDIDR		12	323995	675
4	PEPTIDE	Q944G9	1022.1		7.97438e+07	3063.26	3063.54	89.89	3	4.24	YAAISQDSGLVPIVEPEILLDGEHDIDR		12	8.30211e+06	676
5	TOP PROTEIN	P11574	VATB1_ARATH V-type proton ATPase subunit B1 OS=Arabidopsis thaliana GN=VHA-B1 PE=2 SV=2	-0.77	0.009	486	54.0556	0.00484326	1	58.8483	13	13	47.1193	123	677
5	PEPTIDE	P11574	1171.18		7.45926e+06	2340.35	2339.18	500.01	2	3.58	AVVGEEALSSEDLLYLEFLDK		28	48413.9	678
5	PEPTIDE	P11574	1170.26		7.45926e+06	2338.51	2339.18	283.75	2	3.63	AVVGEEALSSEDLLYLEFLDK		28	19359.7	679
5	PEPTIDE	P11574	1170.6		7.45926e+06	2339.18	2339.18	1.25	2	3.35	AVVGEEALSSEDLLYLEFLDK		28	274178	680
5	PEPTIDE	P11574	1170.85		7.45926e+06	2339.68	2339.18	215	2	3.92	AVVGEEALSSEDLLYLEFLDK		28	59063.2	681
5	PEPTIDE	P11574	1171.1		7.45926e+06	2340.18	2339.18	428.76	2	3.94	AVVGEEALSSEDLLYLEFLDK		28	464879	682
5	PEPTIDE	P11574	1171.26		7.45926e+06	2340.51	2339.18	571.26	2	4.25	AVVGEEALSSEDLLYLEFLDK		28	21900.5	683
5	PEPTIDE	P11574	1170.93		7.45926e+06	2339.85	2339.18	286.25	2	3.38	AVVGEEALSSEDLLYLEFLDK		28	59856	684
5	PEPTIDE	P11574	1170.68		7.45926e+06	2339.35	2339.18	72.5	2	3.44	AVVGEEALSSEDLLYLEFLDK		28	25830.5	685
5	PEPTIDE	P11574	1170.93		7.45926e+06	2339.85	2339.18	286.25	2	3.11	AVVGEEALSSEDLLYLEFLDK		28	41970.2	686
5	PEPTIDE	P11574	1170.68		7.45926e+06	2339.35	2339.18	72.5	2	4.14	AVVGEEALSSEDLLYLEFLDK		28	364664	687
5	PEPTIDE	P11574	1171.1		7.45926e+06	2340.18	2339.18	428.76	2	3.21	AVVGEEALSSEDLLYLEFLDK		28	162917	688
5	PEPTIDE	P11574	1170.6		7.45926e+06	2339.18	2339.18	1.25	2	3.17	AVVGEEALSSEDLLYLEFLDK		28	788560	689
5	PEPTIDE	P11574	1171.18		7.45926e+06	2340.35	2339.18	500.01	2	3.43	AVVGEEALSSEDLLYLEFLDK		28	428235	690
5	PEPTIDE	P11574	1171.01		7.45926e+06	2340.01	2339.18	357.51	2	3.42	AVVGEEALSSEDLLYLEFLDK		28	43818.1	691
5	PEPTIDE	P11574	1170.68		7.45926e+06	2339.35	2339.18	72.5	2	3.61	AVVGEEALSSEDLLYLEFLDK		28	976049	692
5	PEPTIDE	P11574	1170.85		7.45926e+06	2339.68	2339.18	215	2	3.49	AVVGEEALSSEDLLYLEFLDK		28	562352	693
5	PEPTIDE	P11574	1170.93		7.45926e+06	2339.85	2339.18	286.25	2	3.13	AVVGEEALSSEDLLYLEFLDK		28	16119	694
5	PEPTIDE	P11574	1171.1		7.45926e+06	2340.18	2339.18	428.76	2	3.2	AVVGEEALSSEDLLYLEFLDK		28	203184	695
5	PEPTIDE	P11574	1171.26		7.45926e+06	2340.51	2339.18	571.26	2	3.14	AVVGEEALSSEDLLYLEFLDK		28	58218.3	696
5	PEPTIDE	P11574	1170.76		7.45926e+06	2339.51	2339.18	143.75	2	3.28	AVVGEEALSSEDLLYLEFLDK		28	68755.4	697
5	PEPTIDE	P11574	1170.85		7.45926e+06	2339.68	2339.18	215	2	3.29	AVVGEEALSSEDLLYLEFLDK		28	35788.6	698
5	PEPTIDE	P11574	1171.01		7.45926e+06	2340.01	2339.18	357.51	2	4.33	AVVGEEALSSEDLLYLEFLDK		28	509287	699
5	PEPTIDE	P11574	1171.1		7.45926e+06	2340.18	2339.18	428.76	2	4.14	AVVGEEALSSEDLLYLEFLDK		28	438120	700
5	PEPTIDE	P11574	1171.1		7.45926e+06	2340.18	2339.18	428.76	2	3.39	AVVGEEALSSEDLLYLEFLDK		28	219814	701
5	PEPTIDE	P11574	1170.51		7.45926e+06	2339.01	2339.18	70	2	4.16	AVVGEEALSSEDLLYLEFLDK		28	783275	702
5	PEPTIDE	P11574	1170.68		7.45926e+06	2339.35	2339.18	72.5	2	4.12	AVVGEEALSSEDLLYLEFLDK		28	505462	703
5	PEPTIDE	P11574	1171.01		7.45926e+06	2340.01	2339.18	357.51	2	3.25	AVVGEEALSSEDLLYLEFLDK		28	10520.4	704
5	PEPTIDE	P11574	1170.68		7.45926e+06	2339.35	2339.18	72.5	2	4.79	AVVGEEALSSEDLLYLEFLDK		28	268669	705
5	PEPTIDE	P11574	782.925		3.47079e+07	1563.83	1562.79	665.93	2	4	AVVQVFEGTSGIDNK		9	1.50329e+06	706
5	PEPTIDE	P11574	782.425		3.47079e+07	1562.83	1562.79	26.04	2	4.32	AVVQVFEGTSGIDNK		9	2.81133e+06	707
5	PEPTIDE	P11574	782.508		3.47079e+07	1563	1562.79	132.69	2	3.53	AVVQVFEGTSGIDNK		9	7.05907e+06	708
5	PEPTIDE	P11574	782.925		3.47079e+07	1563.83	1562.79	665.93	2	4.12	AVVQVFEGTSGIDNK		9	1.09117e+07	709
5	PEPTIDE	P11574	782.425		3.47079e+07	1562.83	1562.79	26.04	2	3.11	AVVQVFEGTSGIDNK		9	2.73118e+06	710
5	PEPTIDE	P11574	782.925		3.47079e+07	1563.83	1562.79	665.93	2	4.75	AVVQVFEGTSGIDNK		9	4.98067e+06	711
5	PEPTIDE	P11574	782.342		3.47079e+07	1562.67	1562.79	80.61	2	3.21	AVVQVFEGTSGIDNK		9	2.93222e+06	712
5	PEPTIDE	P11574	782.758		3.47079e+07	1563.5	1562.79	452.64	2	3.65	AVVQVFEGTSGIDNK		9	1.30792e+06	713
5	PEPTIDE	P11574	782.425		3.47079e+07	1562.83	1562.79	26.04	2	4.34	AVVQVFEGTSGIDNK		9	470517	714
5	PEPTIDE	P11574	947.678		5.67281e+06	1893.34	1893.89	287.93	2	4.05	DHSDVSNQLYANYAIGK		8	379151	715
5	PEPTIDE	P11574	948.428		5.67281e+06	1894.84	1893.89	504.1	2	5.12	DHSDVSNQLYANYAIGK		8	642134	716
5	PEPTIDE	P11574	948.428		5.67281e+06	1894.84	1893.89	504.1	2	4.01	DHSDVSNQLYANYAIGK		8	813789	717
5	PEPTIDE	P11574	948.511		5.67281e+06	1895.01	1893.89	592.11	2	3.71	DHSDVSNQLYANYAIGK		8	679885	718
5	PEPTIDE	P11574	948.428		5.67281e+06	1894.84	1893.89	504.1	2	3.67	DHSDVSNQLYANYAIGK		8	911122	719
5	PEPTIDE	P11574	948.428		5.67281e+06	1894.84	1893.89	504.1	2	4.46	DHSDVSNQLYANYAIGK		8	920483	720
5	PEPTIDE	P11574	947.761		5.67281e+06	1893.51	1893.89	199.93	2	3.55	DHSDVSNQLYANYAIGK		8	622748	721
5	PEPTIDE	P11574	947.844		5.67281e+06	1893.67	1893.89	111.93	2	4.36	DHSDVSNQLYANYAIGK		8	703503	722
5	PEPTIDE	P11574	957.011		1.59339e+07	1912.01	1911.87	71.17	2	3.52	GYPGYMYTDLATIYER		12	698013	723
5	PEPTIDE	P11574	956.845		1.59339e+07	1911.67	1911.87	103.18	2	3.38	GYPGYMYTDLATIYER		12	1.04689e+06	724
5	PEPTIDE	P11574	957.345		1.59339e+07	1912.67	1911.87	419.88	2	4.58	GYPGYMYTDLATIYER		12	854703	725
5	PEPTIDE	P11574	956.928		1.59339e+07	1911.84	1911.87	16	2	3.92	GYPGYMYTDLATIYER		12	1.66497e+06	726
5	PEPTIDE	P11574	956.928		1.59339e+07	1911.84	1911.87	16	2	4.78	GYPGYMYTDLATIYER		12	3.00482e+06	727
5	PEPTIDE	P11574	957.155		1.59339e+07	1912.29	1911.87	221.21	2	4.96	GYPGYMYTDLATIYER		12	2.00821e+06	728
5	PEPTIDE	P11574	956.845		1.59339e+07	1911.67	1911.87	103.18	2	4.02	GYPGYMYTDLATIYER		12	1.13003e+06	729
5	PEPTIDE	P11574	956.928		1.59339e+07	1911.84	1911.87	16	2	3.83	GYPGYMYTDLATIYER		12	1.17798e+06	730
5	PEPTIDE	P11574	957.511		1.59339e+07	1913.01	1911.87	594.23	2	3.41	GYPGYMYTDLATIYER		12	1.27767e+06	731
5	PEPTIDE	P11574	957.011		1.59339e+07	1912.01	1911.87	71.17	2	3.8	GYPGYMYTDLATIYER		12	1165018	732
5	PEPTIDE	P11574	957.511		1.59339e+07	1913.01	1911.87	594.23	2	4.92	GYPGYMYTDLATIYER		12	1.05278e+06	733
5	PEPTIDE	P11574	956.511		1.59339e+07	1911.01	1911.87	451.88	2	3.48	GYPGYMYTDLATIYER		12	852825	734
5	PEPTIDE	P11574	953.095		4.07982e+06	1904.17	1902.99	623.53	2	3.23	HVLVILTDMSSYADALR		5	907467	735
5	PEPTIDE	P11574	952.511		4.07982e+06	1903.01	1902.99	10.45	2	3.87	HVLVILTDMSSYADALR		5	493460	736
5	PEPTIDE	P11574	953.178		4.07982e+06	1904.34	1902.99	711.11	2	3.98	HVLVILTDMSSYADALR		5	1.39271e+06	737
5	PEPTIDE	P11574	952.928		4.07982e+06	1903.84	1902.99	448.36	2	3.99	HVLVILTDMSSYADALR		5	838203	738
5	PEPTIDE	P11574	952.511		4.07982e+06	1903.01	1902.99	10.45	2	3.79	HVLVILTDMSSYADALR		5	447975	739
5	PEPTIDE	P11574	852.593		3.22134e+07	1703.17	1701.83	788.62	2	4.47	IALTTAEYLAYECGK	Carbamidomethyl[+57.021464] (C13)	11	2.89702e+06	740
5	PEPTIDE	P11574	851.926		3.22134e+07	1701.84	1701.83	5.14	2	3.14	IALTTAEYLAYECGK	Carbamidomethyl[+57.021464] (C13)	11	2.34524e+06	741
5	PEPTIDE	P11574	852.259		3.22134e+07	1702.5	1701.83	396.88	2	3.31	IALTTAEYLAYECGK	Carbamidomethyl[+57.021464] (C13)	11	2.14026e+06	742
5	PEPTIDE	P11574	852.51		3.22134e+07	1703	1701.83	690.69	2	3.52	IALTTAEYLAYECGK	Carbamidomethyl[+57.021464] (C13)	11	6.59668e+06	743
5	PEPTIDE	P11574	852.176		3.22134e+07	1702.34	1701.83	298.94	2	4.74	IALTTAEYLAYECGK	Carbamidomethyl[+57.021464] (C13)	11	2.14102e+06	744
5	PEPTIDE	P11574	852.009		3.22134e+07	1702	1701.83	103.07	2	3.78	IALTTAEYLAYECGK	Carbamidomethyl[+57.021464] (C13)	11	5.33282e+06	745
5	PEPTIDE	P11574	852.343		3.22134e+07	1702.67	1701.83	494.82	2	4.1	IALTTAEYLAYECGK	Carbamidomethyl[+57.021464] (C13)	11	2.28102e+06	746
5	PEPTIDE	P11574	851.676		3.22134e+07	1701.34	1701.83	288.67	2	3.32	IALTTAEYLAYECGK	Carbamidomethyl[+57.021464] (C13)	11	1.77604e+06	747
5	PEPTIDE	P11574	852.009		3.22134e+07	1702	1701.83	103.07	2	3.41	IALTTAEYLAYECGK	Carbamidomethyl[+57.021464] (C13)	11	1.84236e+06	748
5	PEPTIDE	P11574	852.426		3.22134e+07	1702.84	1701.83	592.75	2	4.74	IALTTAEYLAYECGK	Carbamidomethyl[+57.021464] (C13)	11	3.19463e+06	749
5	PEPTIDE	P11574	851.926		3.22134e+07	1701.84	1701.83	5.14	2	4.31	IALTTAEYLAYECGK	Carbamidomethyl[+57.021464] (C13)	11	1.66629e+06	750
5	PEPTIDE	P11574	1152.6		1.78925e+06	3454.77	3453.74	298.16	3	3.96	IFNGSGKPIDNGPPILPEAYLDISGSSINPSER		1	1.78925e+06	751
5	PEPTIDE	P11574	1089.51		2.06537e+07	2177.01	2177.14	59.54	2	3.58	IPLFSAAGLPHNEIAAQICR	Carbamidomethyl[+57.021464] (C19)	13	271158	752
5	PEPTIDE	P11574	726.841		2.06537e+07	2177.5	2177.14	164.43	3	4.05	IPLFSAAGLPHNEIAAQICR	Carbamidomethyl[+57.021464] (C19)	13	3.22484e+06	753
5	PEPTIDE	P11574	726.674		2.06537e+07	2177	2177.14	65.24	3	4.04	IPLFSAAGLPHNEIAAQICR	Carbamidomethyl[+57.021464] (C19)	13	4.43686e+06	754
5	PEPTIDE	P11574	1089.85		2.06537e+07	2177.68	2177.14	246.67	2	3.79	IPLFSAAGLPHNEIAAQICR	Carbamidomethyl[+57.021464] (C19)	13	508868	755
5	PEPTIDE	P11574	1089.35		2.06537e+07	2176.68	2177.14	212.65	2	3.23	IPLFSAAGLPHNEIAAQICR	Carbamidomethyl[+57.021464] (C19)	13	578632	756
5	PEPTIDE	P11574	727.091		2.06537e+07	2178.25	2177.14	508.92	3	3.95	IPLFSAAGLPHNEIAAQICR	Carbamidomethyl[+57.021464] (C19)	13	2.80808e+06	757
5	PEPTIDE	P11574	1089.35		2.06537e+07	2176.68	2177.14	212.65	2	3.61	IPLFSAAGLPHNEIAAQICR	Carbamidomethyl[+57.021464] (C19)	13	344461	758
5	PEPTIDE	P11574	1089.01		2.06537e+07	2176.01	2177.14	518.87	2	4.08	IPLFSAAGLPHNEIAAQICR	Carbamidomethyl[+57.021464] (C19)	13	332167	759
5	PEPTIDE	P11574	726.841		2.06537e+07	2177.5	2177.14	164.43	3	4.49	IPLFSAAGLPHNEIAAQICR	Carbamidomethyl[+57.021464] (C19)	13	3.22124e+06	760
5	PEPTIDE	P11574	726.757		2.06537e+07	2177.25	2177.14	49.6	3	5.38	IPLFSAAGLPHNEIAAQICR	Carbamidomethyl[+57.021464] (C19)	13	3.12797e+06	761
5	PEPTIDE	P11574	1090.1		2.06537e+07	2178.18	2177.14	476.34	2	4.87	IPLFSAAGLPHNEIAAQICR	Carbamidomethyl[+57.021464] (C19)	13	399313	762
5	PEPTIDE	P11574	1089.18		2.06537e+07	2176.35	2177.14	365.76	2	4.12	IPLFSAAGLPHNEIAAQICR	Carbamidomethyl[+57.021464] (C19)	13	147746	763
5	PEPTIDE	P11574	727.091		2.06537e+07	2178.25	2177.14	508.92	3	4.44	IPLFSAAGLPHNEIAAQICR	Carbamidomethyl[+57.021464] (C19)	13	1.25233e+06	764
5	PEPTIDE	P11574	845.509		1.01533e+07	1689	1688.92	46.52	2	3.65	NIFQSLDLAWTLLR		11	1.11154e+06	765
5	PEPTIDE	P11574	846.093		1.01533e+07	1690.17	1688.92	737.31	2	3.59	NIFQSLDLAWTLLR		11	928884	766
5	PEPTIDE	P11574	846.009		1.01533e+07	1690	1688.92	638.62	2	3.91	NIFQSLDLAWTLLR		11	2.23682e+06	767
5	PEPTIDE	P11574	845.593		1.01533e+07	1689.17	1688.92	145.21	2	3.77	NIFQSLDLAWTLLR		11	732141	768
5	PEPTIDE	P11574	846.176		1.01533e+07	1690.34	1688.92	835.99	2	3.67	NIFQSLDLAWTLLR		11	728336	769
5	PEPTIDE	P11574	846.009		1.01533e+07	1690	1688.92	638.62	2	4.27	NIFQSLDLAWTLLR		11	1.5072e+06	770
5	PEPTIDE	P11574	844.926		1.01533e+07	1687.84	1688.92	644.27	2	3.42	NIFQSLDLAWTLLR		11	594080	771
5	PEPTIDE	P11574	845.843		1.01533e+07	1689.67	1688.92	442.25	2	3.99	NIFQSLDLAWTLLR		11	1.03046e+06	772
5	PEPTIDE	P11574	845.343		1.01533e+07	1688.67	1688.92	150.85	2	3.67	NIFQSLDLAWTLLR		11	665252	773
5	PEPTIDE	P11574	845.926		1.01533e+07	1689.84	1688.92	539.94	2	4.32	NIFQSLDLAWTLLR		11	379322	774
5	PEPTIDE	P11574	845.676		1.01533e+07	1689.34	1688.92	243.89	2	3.94	NIFQSLDLAWTLLR		11	239239	775
5	PEPTIDE	P11574	545.337		2.39908e+07	1088.66	1087.57	1002.58	2	3.39	TPVSLDMLGR		3	5.68205e+06	776
5	PEPTIDE	P11574	544.837		2.39908e+07	1087.66	1087.57	83.09	2	3.48	TPVSLDMLGR		3	8.74145e+06	777
5	PEPTIDE	P11574	544.754		2.39908e+07	1087.49	1087.57	70.16	2	3.23	TPVSLDMLGR		3	9.56725e+06	778
5	PEPTIDE	P11574	684.923		2.31158e+07	1367.83	1367.8	21.19	2	3.45	TVSGVAGPLVILDK		6	2.58809e+06	779
5	PEPTIDE	P11574	684.923		2.31158e+07	1367.83	1367.8	21.19	2	3.55	TVSGVAGPLVILDK		6	5.90287e+06	780
5	PEPTIDE	P11574	684.923		2.31158e+07	1367.83	1367.8	21.19	2	3.81	TVSGVAGPLVILDK		6	5.02773e+06	781
5	PEPTIDE	P11574	685.007		2.31158e+07	1368	1367.8	143.05	2	3.96	TVSGVAGPLVILDK		6	3.48693e+06	782
5	PEPTIDE	P11574	685.507		2.31158e+07	1369	1367.8	874.15	2	3.75	TVSGVAGPLVILDK		6	3.19486e+06	783
5	PEPTIDE	P11574	684.923		2.31158e+07	1367.83	1367.8	21.19	2	3.48	TVSGVAGPLVILDK		6	2.91528e+06	784
5	PEPTIDE	P11574	1235.68		9.14008e+06	2469.35	2468.19	468.98	2	3.66	TYPEEMIQTGISTIDVMNSIAR		13	296515	785
5	PEPTIDE	P11574	1235.52		9.14008e+06	2469.02	2468.19	333.93	2	4.78	TYPEEMIQTGISTIDVMNSIAR		13	421382	786
5	PEPTIDE	P11574	824.176		9.14008e+06	2469.5	2468.19	531.49	3	5.09	TYPEEMIQTGISTIDVMNSIAR		13	1.02275e+06	787
5	PEPTIDE	P11574	1235.43		9.14008e+06	2468.85	2468.19	266.4	2	4.19	TYPEEMIQTGISTIDVMNSIAR		13	314903	788
5	PEPTIDE	P11574	823.426		9.14008e+06	2467.25	2468.19	380.13	3	4.22	TYPEEMIQTGISTIDVMNSIAR		13	1.31876e+06	789
5	PEPTIDE	P11574	1235.52		9.14008e+06	2469.02	2468.19	333.93	2	4.42	TYPEEMIQTGISTIDVMNSIAR		13	503199	790
5	PEPTIDE	P11574	824.092		9.14008e+06	2469.25	2468.19	430.19	3	4.05	TYPEEMIQTGISTIDVMNSIAR		13	940425	791
5	PEPTIDE	P11574	1235.6		9.14008e+06	2469.18	2468.19	401.45	2	4.76	TYPEEMIQTGISTIDVMNSIAR		13	424518	792
5	PEPTIDE	P11574	1234.43		9.14008e+06	2466.85	2468.19	543.92	2	3.33	TYPEEMIQTGISTIDVMNSIAR		13	254868	793
5	PEPTIDE	P11574	1235.6		9.14008e+06	2469.18	2468.19	401.45	2	4.01	TYPEEMIQTGISTIDVMNSIAR		13	521653	794
5	PEPTIDE	P11574	824.092		9.14008e+06	2469.25	2468.19	430.19	3	3.98	TYPEEMIQTGISTIDVMNSIAR		13	2.05779e+06	795
5	PEPTIDE	P11574	1235.77		9.14008e+06	2469.52	2468.19	536.51	2	4.85	TYPEEMIQTGISTIDVMNSIAR		13	220406	796
5	PEPTIDE	P11574	823.842		9.14008e+06	2468.5	2468.19	126.32	3	4.39	TYPEEMIQTGISTIDVMNSIAR		13	842914	797
5	PEPTIDE	P11574	858.51		7.74202e+06	1715	1714.93	45.84	2	4.29	VTLFLNLANDPTIER		3	2.03933e+06	798
5	PEPTIDE	P11574	858.51		7.74202e+06	1715	1714.93	45.84	2	3.51	VTLFLNLANDPTIER		3	2.95339e+06	799
5	PEPTIDE	P11574	858.926		7.74202e+06	1715.84	1714.93	531.78	2	4.16	VTLFLNLANDPTIER		3	2.74931e+06	800
6	TOP PROTEIN	P29197	CH60A_ARATH Chaperonin CPN60, mitochondrial OS=Arabidopsis thaliana GN=CPN60 PE=1 SV=2	-0.66	0.052	577	61.2242	0.00552881	1	46.0014	11	11	32.9289	40	801
6	PEPTIDE	P29197	964.511		3.18449e+06	1927.01	1926.06	493.33	2	3.5	AAVEEGILPGGGVALLYAAR		2	2.43472e+06	802
6	PEPTIDE	P29197	964.595		3.18449e+06	1927.17	1926.06	579.86	2	3.1	AAVEEGILPGGGVALLYAAR		2	749766	803
6	PEPTIDE	P29197	872.677		3.02563e+06	2615.01	2614.32	264.32	3	4.29	ANLQDLAALTGGEVITDELGMNLEK		8	504095	804
6	PEPTIDE	P29197	872.427		3.02563e+06	2614.26	2614.32	22.57	3	3.69	ANLQDLAALTGGEVITDELGMNLEK		8	824340	805
6	PEPTIDE	P29197	1307.93		3.02563e+06	2613.85	2614.32	177.21	2	3.34	ANLQDLAALTGGEVITDELGMNLEK		8	293769	806
6	PEPTIDE	P29197	872.843		3.02563e+06	2615.51	2614.32	455.58	3	5.87	ANLQDLAALTGGEVITDELGMNLEK		8	608456	807
6	PEPTIDE	P29197	1308.1		3.02563e+06	2614.19	2614.32	49.7	2	3.54	ANLQDLAALTGGEVITDELGMNLEK		8	207014	808
6	PEPTIDE	P29197	1308.6		3.02563e+06	2615.19	2614.32	332.81	2	4.77	ANLQDLAALTGGEVITDELGMNLEK		8	199106	809
6	PEPTIDE	P29197	872.76		3.02563e+06	2615.26	2614.32	359.95	3	3.98	ANLQDLAALTGGEVITDELGMNLEK		8	305258	810
6	PEPTIDE	P29197	1308.68		3.02563e+06	2615.35	2614.32	396.57	2	4.33	ANLQDLAALTGGEVITDELGMNLEK		8	83588.8	811
6	PEPTIDE	P29197	674.506		1.64545e+06	1347	1345.67	984.78	2	3.74	DDTVILDGAGDKK		2	786730	812
6	PEPTIDE	P29197	674.423		1.64545e+06	1346.83	1345.67	860.92	2	3.17	DDTVILDGAGDKK		2	858717	813
6	PEPTIDE	P29197	710.007		2.05147e+06	1418	1416.76	871.19	2	3.63	GISMAVDAVVTNLK		1	2.05147e+06	814
6	PEPTIDE	P29197	599.422		1.41654e+07	1196.83	1195.73	919.62	2	3.52	IGVQIIQNALK		3	5.06736e+06	815
6	PEPTIDE	P29197	599.422		1.41654e+07	1196.83	1195.73	919.62	2	3.22	IGVQIIQNALK		3	6.55396e+06	816
6	PEPTIDE	P29197	599.338		1.41654e+07	1196.66	1195.73	780.23	2	3.39	IGVQIIQNALK		3	2.54407e+06	817
6	PEPTIDE	P29197	831.926		1.69885e+07	1661.84	1660.79	627.41	2	3.52	LLEQDNPDLGYDAAK		5	2.1181e+06	818
6	PEPTIDE	P29197	831.509		1.69885e+07	1661	1660.79	125.64	2	4.77	LLEQDNPDLGYDAAK		5	4.455e+06	819
6	PEPTIDE	P29197	831.926		1.69885e+07	1661.84	1660.79	627.41	2	3.52	LLEQDNPDLGYDAAK		5	3.51758e+06	820
6	PEPTIDE	P29197	831.426		1.69885e+07	1660.84	1660.79	25.28	2	3.46	LLEQDNPDLGYDAAK		5	3.25601e+06	821
6	PEPTIDE	P29197	831.426		1.69885e+07	1660.84	1660.79	25.28	2	3.33	LLEQDNPDLGYDAAK		5	3.64178e+06	822
6	PEPTIDE	P29197	1047.43		768504	2092.84	2092.01	398.26	2	3.75	MISTSEEIAQVGTISANGER		3	333551	823
6	PEPTIDE	P29197	1046.93		768504	2091.84	2092.01	79.76	2	3.54	MISTSEEIAQVGTISANGER		3	334645	824
6	PEPTIDE	P29197	1047.18		768504	2092.34	2092.01	159.25	2	3.7	MISTSEEIAQVGTISANGER		3	100307	825
6	PEPTIDE	P29197	1118.6		6.80222e+06	2235.18	2234.06	501.26	2	3.25	QVANATNDVAGDGTTCATVLTR	Carbamidomethyl[+57.021464] (C16)	9	634508	826
6	PEPTIDE	P29197	1118.6		6.80222e+06	2235.18	2234.06	501.26	2	5.38	QVANATNDVAGDGTTCATVLTR	Carbamidomethyl[+57.021464] (C16)	9	1.01656e+06	827
6	PEPTIDE	P29197	1118.6		6.80222e+06	2235.18	2234.06	501.26	2	3.57	QVANATNDVAGDGTTCATVLTR	Carbamidomethyl[+57.021464] (C16)	9	824909	828
6	PEPTIDE	P29197	1118.35		6.80222e+06	2234.68	2234.06	277.45	2	4.37	QVANATNDVAGDGTTCATVLTR	Carbamidomethyl[+57.021464] (C16)	9	783527	829
6	PEPTIDE	P29197	1118.51		6.80222e+06	2235.01	2234.06	426.66	2	3.73	QVANATNDVAGDGTTCATVLTR	Carbamidomethyl[+57.021464] (C16)	9	1.1181e+06	830
6	PEPTIDE	P29197	1117.93		6.80222e+06	2233.85	2234.06	95.57	2	3.95	QVANATNDVAGDGTTCATVLTR	Carbamidomethyl[+57.021464] (C16)	9	856940	831
6	PEPTIDE	P29197	1117.6		6.80222e+06	2233.18	2234.06	393.99	2	4.39	QVANATNDVAGDGTTCATVLTR	Carbamidomethyl[+57.021464] (C16)	9	470611	832
6	PEPTIDE	P29197	1118.27		6.80222e+06	2234.53	2234.06	212.17	2	5.38	QVANATNDVAGDGTTCATVLTR	Carbamidomethyl[+57.021464] (C16)	9	821035	833
6	PEPTIDE	P29197	1118.51		6.80222e+06	2235.01	2234.06	426.66	2	4.81	QVANATNDVAGDGTTCATVLTR	Carbamidomethyl[+57.021464] (C16)	9	276027	834
6	PEPTIDE	P29197	618.339		1.31713e+07	1234.66	1234.58	66.93	2	3.13	SVAAGMNAMDLR		3	6.38767e+06	835
6	PEPTIDE	P29197	618.422		1.31713e+07	1234.83	1234.58	201.93	2	3.31	SVAAGMNAMDLR		3	4.99397e+06	836
6	PEPTIDE	P29197	618.339		1.31713e+07	1234.66	1234.58	66.93	2	3.34	SVAAGMNAMDLR		3	1.78968e+06	837
6	PEPTIDE	P29197	834.259		199884	2499.76	2499.37	154.71	3	3.92	TALVDAASVSSLLTTTEAVVVDLPK		1	199884	838
6	PEPTIDE	P29197	755.424		7.20142e+06	1508.83	1507.76	712.7	2	3.46	TLFNELEVVEGMK		3	2.46814e+06	839
6	PEPTIDE	P29197	755.341		7.20142e+06	1508.67	1507.76	602.16	2	3.23	TLFNELEVVEGMK		3	1.96168e+06	840
6	PEPTIDE	P29197	754.924		7.20142e+06	1507.83	1507.76	49.45	2	4.58	TLFNELEVVEGMK		3	2.7716e+06	841
7	TOP PROTEIN	Q9ZUC1	AOR_ARATH NADPH-dependent alkenal/one oxidoreductase, chloroplastic OS=Arabidopsis thaliana GN=AOR PE=1 SV=2	-1.02	0.022	386	40.9428	0.0086167	1	45.3981	12	12	50	48	842
7	PEPTIDE	Q9ZUC1	993.428		1.86905e+07	1984.84	1984.05	398.3	2	3.8	ATDSPLPTVPGYDVAGVVVK		13	826672	843
7	PEPTIDE	Q9ZUC1	993.678		1.86905e+07	1985.34	1984.05	650.31	2	3.17	ATDSPLPTVPGYDVAGVVVK		13	584400	844
7	PEPTIDE	Q9ZUC1	993.595		1.86905e+07	1985.18	1984.05	566.31	2	3.76	ATDSPLPTVPGYDVAGVVVK		13	1.55117e+06	845
7	PEPTIDE	Q9ZUC1	993.262		1.86905e+07	1984.51	1984.05	230.29	2	4.5	ATDSPLPTVPGYDVAGVVVK		13	4.45918e+06	846
7	PEPTIDE	Q9ZUC1	992.928		1.86905e+07	1983.84	1984.05	105.73	2	3.73	ATDSPLPTVPGYDVAGVVVK		13	1.49929e+06	847
7	PEPTIDE	Q9ZUC1	993.595		1.86905e+07	1985.18	1984.05	566.31	2	3.71	ATDSPLPTVPGYDVAGVVVK		13	3.11135e+06	848
7	PEPTIDE	Q9ZUC1	992.928		1.86905e+07	1983.84	1984.05	105.73	2	4.15	ATDSPLPTVPGYDVAGVVVK		13	781799	849
7	PEPTIDE	Q9ZUC1	993.678		1.86905e+07	1985.34	1984.05	650.31	2	4.45	ATDSPLPTVPGYDVAGVVVK		13	1.47771e+06	850
7	PEPTIDE	Q9ZUC1	993.095		1.86905e+07	1984.18	1984.05	62.28	2	3.5	ATDSPLPTVPGYDVAGVVVK		13	1.2204e+06	851
7	PEPTIDE	Q9ZUC1	993.512		1.86905e+07	1985.01	1984.05	482.3	2	3.37	ATDSPLPTVPGYDVAGVVVK		13	484221	852
7	PEPTIDE	Q9ZUC1	992.928		1.86905e+07	1983.84	1984.05	105.73	2	3.77	ATDSPLPTVPGYDVAGVVVK		13	981702	853
7	PEPTIDE	Q9ZUC1	993.595		1.86905e+07	1985.18	1984.05	566.31	2	4.56	ATDSPLPTVPGYDVAGVVVK		13	904558	854
7	PEPTIDE	Q9ZUC1	992.928		1.86905e+07	1983.84	1984.05	105.73	2	3.72	ATDSPLPTVPGYDVAGVVVK		13	808024	855
7	PEPTIDE	Q9ZUC1	787.008		9.40252e+06	1572	1570.77	786.12	2	3.82	AWVYSDYGGVDVLK		4	3.74034e+06	856
7	PEPTIDE	Q9ZUC1	786.842		9.40252e+06	1571.67	1570.77	573.9	2	3.2	AWVYSDYGGVDVLK		4	2.6622e+06	857
7	PEPTIDE	Q9ZUC1	786.425		9.40252e+06	1570.83	1570.77	43.36	2	3.67	AWVYSDYGGVDVLK		4	1.39713e+06	858
7	PEPTIDE	Q9ZUC1	786.425		9.40252e+06	1570.83	1570.77	43.36	2	3.43	AWVYSDYGGVDVLK		4	1.60285e+06	859
7	PEPTIDE	Q9ZUC1	848.676		865683	1695.34	1694.8	316.91	2	3.29	DLKEGDEVYANVSEK		1	865683	860
7	PEPTIDE	Q9ZUC1	862.593		3.26174e+06	2584.76	2585.17	158.62	3	4.42	ENIEDLPDKYDVVFDAIGMCDK	Carbamidomethyl[+57.021464] (C20)	3	1.0067e+06	861
7	PEPTIDE	Q9ZUC1	862.676		3.26174e+06	2585.01	2585.17	61.92	3	3.78	ENIEDLPDKYDVVFDAIGMCDK	Carbamidomethyl[+57.021464] (C20)	3	1.49064e+06	862
7	PEPTIDE	Q9ZUC1	862.426		3.26174e+06	2584.26	2585.17	352.04	3	4	ENIEDLPDKYDVVFDAIGMCDK	Carbamidomethyl[+57.021464] (C20)	3	764405	863
7	PEPTIDE	Q9ZUC1	621.339		6.68485e+06	1240.66	1239.71	770.43	2	3.1	LESNIVVPEIK		1	6.68485e+06	864
7	PEPTIDE	Q9ZUC1	1192.6		1.40669e+06	2383.18	2383.24	23.6	2	3.48	NIDFAQAAGLPLAIETADEGLVR		1	1.40669e+06	865
7	PEPTIDE	Q9ZUC1	786.008		3.92668e+06	1570	1570.75	477.46	2	3.33	QFGSLAEYTAVEEK		2	1.6702e+06	866
7	PEPTIDE	Q9ZUC1	786.508		3.92668e+06	1571	1570.75	159.19	2	3.36	QFGSLAEYTAVEEK		2	2.25648e+06	867
7	PEPTIDE	Q9ZUC1	637.422		6.14304e+06	1909.24	1908.14	578.65	3	3.92	SILVLNGAGGVGSLVIQLAK		9	621872	868
7	PEPTIDE	Q9ZUC1	955.511		6.14304e+06	1909.01	1908.14	454.12	2	5.08	SILVLNGAGGVGSLVIQLAK		9	1.14986e+06	869
7	PEPTIDE	Q9ZUC1	637.422		6.14304e+06	1909.24	1908.14	578.65	3	3.74	SILVLNGAGGVGSLVIQLAK		9	1.2085e+06	870
7	PEPTIDE	Q9ZUC1	955.011		6.14304e+06	1908.01	1908.14	69.96	2	3.54	SILVLNGAGGVGSLVIQLAK		9	948457	871
7	PEPTIDE	Q9ZUC1	955.261		6.14304e+06	1908.51	1908.14	192.08	2	3.31	SILVLNGAGGVGSLVIQLAK		9	265683	872
7	PEPTIDE	Q9ZUC1	637.172		6.14304e+06	1908.49	1908.14	185.59	3	3.99	SILVLNGAGGVGSLVIQLAK		9	630045	873
7	PEPTIDE	Q9ZUC1	955.595		6.14304e+06	1909.17	1908.14	541.47	2	3.38	SILVLNGAGGVGSLVIQLAK		9	379382	874
7	PEPTIDE	Q9ZUC1	954.928		6.14304e+06	1907.84	1908.14	157.31	2	3.2	SILVLNGAGGVGSLVIQLAK		9	605425	875
7	PEPTIDE	Q9ZUC1	637.506		6.14304e+06	1909.49	1908.14	709.67	3	3.85	SILVLNGAGGVGSLVIQLAK		9	333819	876
7	PEPTIDE	Q9ZUC1	633.839		4.11886e+06	1265.66	1265.65	10	2	3.5	SLGADLAIDYTK		1	4.11886e+06	877
7	PEPTIDE	Q9ZUC1	862.843		1.29419e+06	1723.67	1722.82	493.09	2	3.37	VADAFSYLETNHATGK		1	1.29419e+06	878
7	PEPTIDE	Q9ZUC1	584.422		4.83731e+07	1166.83	1166.67	138.89	2	3.29	VVAAALNPVDAK		7	5.48452e+06	879
7	PEPTIDE	Q9ZUC1	583.838		4.83731e+07	1165.66	1166.67	861.13	2	3.26	VVAAALNPVDAK		7	5.20228e+06	880
7	PEPTIDE	Q9ZUC1	584.338		4.83731e+07	1166.66	1166.67	3.97	2	3.24	VVAAALNPVDAK		7	1.24883e+07	881
7	PEPTIDE	Q9ZUC1	584.338		4.83731e+07	1166.66	1166.67	3.97	2	3.62	VVAAALNPVDAK		7	1.01573e+07	882
7	PEPTIDE	Q9ZUC1	584.922		4.83731e+07	1167.83	1166.67	996.05	2	3.87	VVAAALNPVDAK		7	9.51567e+06	883
7	PEPTIDE	Q9ZUC1	584.838		4.83731e+07	1167.66	1166.67	853.19	2	3.3	VVAAALNPVDAK		7	3.70971e+06	884
7	PEPTIDE	Q9ZUC1	584.338		4.83731e+07	1166.66	1166.67	3.97	2	3.53	VVAAALNPVDAK		7	1.81536e+06	885
7	PEPTIDE	Q9ZUC1	693.423		3.01269e+07	1384.83	1383.79	754.64	2	3.24	VVALTGAVTPPGFR		5	5.38102e+06	886
7	PEPTIDE	Q9ZUC1	693.007		3.01269e+07	1384	1383.79	152.42	2	3.56	VVALTGAVTPPGFR		5	6.88395e+06	887
7	PEPTIDE	Q9ZUC1	693.007		3.01269e+07	1384	1383.79	152.42	2	3.29	VVALTGAVTPPGFR		5	8.21118e+06	888
7	PEPTIDE	Q9ZUC1	693.423		3.01269e+07	1384.83	1383.79	754.64	2	3.43	VVALTGAVTPPGFR		5	6.08347e+06	889
7	PEPTIDE	Q9ZUC1	692.923		3.01269e+07	1383.83	1383.79	31.97	2	3.11	VVALTGAVTPPGFR		5	3.56729e+06	890
8	TOP PROTEIN	P16127	CHLI1_ARATH Magnesium-chelatase subunit ChlI-1, chloroplastic OS=Arabidopsis thaliana GN=CHLI1 PE=1 SV=1	-0.91	0.046	424	46.2232	0.00604932	1	41.469	10	10	36.5566	50	891
8	PEPTIDE	P16127	794.925		2.57997e+07	1587.84	1586.8	649.88	2	3.95	DPLESIDSGVLVSEK		11	1.7798e+06	892
8	PEPTIDE	P16127	794.425		2.57997e+07	1586.84	1586.8	19.67	2	4.09	DPLESIDSGVLVSEK		11	1.51821e+06	893
8	PEPTIDE	P16127	793.842		2.57997e+07	1585.67	1586.8	715.57	2	3.12	DPLESIDSGVLVSEK		11	1.19184e+06	894
8	PEPTIDE	P16127	794.425		2.57997e+07	1586.84	1586.8	19.67	2	4.37	DPLESIDSGVLVSEK		11	3.15567e+06	895
8	PEPTIDE	P16127	794.925		2.57997e+07	1587.84	1586.8	649.88	2	4.28	DPLESIDSGVLVSEK		11	4.15018e+06	896
8	PEPTIDE	P16127	794.425		2.57997e+07	1586.84	1586.8	19.67	2	4.1	DPLESIDSGVLVSEK		11	1.99468e+06	897
8	PEPTIDE	P16127	795.009		2.57997e+07	1588	1586.8	754.92	2	4.16	DPLESIDSGVLVSEK		11	3.91086e+06	898
8	PEPTIDE	P16127	794.842		2.57997e+07	1587.67	1586.8	544.85	2	3.99	DPLESIDSGVLVSEK		11	3.15406e+06	899
8	PEPTIDE	P16127	795.092		2.57997e+07	1588.17	1586.8	859.95	2	4.22	DPLESIDSGVLVSEK		11	2.40342e+06	900
8	PEPTIDE	P16127	794.509		2.57997e+07	1587	1586.8	124.71	2	4.1	DPLESIDSGVLVSEK		11	1.67602e+06	901
8	PEPTIDE	P16127	794.425		2.57997e+07	1586.84	1586.8	19.67	2	3.61	DPLESIDSGVLVSEK		11	864981	902
8	PEPTIDE	P16127	1181.35		2.09729e+06	3541.02	3539.78	351.56	3	4.37	GILYVDEVNLLDDHLVDVLLDSAASGWNTVER		3	277355	903
8	PEPTIDE	P16127	1180.85		2.09729e+06	3539.52	3539.78	72.2	3	4.74	GILYVDEVNLLDDHLVDVLLDSAASGWNTVER		3	689430	904
8	PEPTIDE	P16127	1181.43		2.09729e+06	3541.27	3539.78	422.19	3	4.7	GILYVDEVNLLDDHLVDVLLDSAASGWNTVER		3	1.1305e+06	905
8	PEPTIDE	P16127	525.337		8.1684e+06	1048.66	1047.52	1087.09	2	3.31	IGGVMIMGDR		1	8.1684e+06	906
8	PEPTIDE	P16127	772.508		5.48034e+07	1543	1542.77	149	2	4.14	INMVDLPLGATEDR		11	2.72024e+06	907
8	PEPTIDE	P16127	772.425		5.48034e+07	1542.83	1542.77	40.97	2	3.81	INMVDLPLGATEDR		11	4.29215e+06	908
8	PEPTIDE	P16127	772.508		5.48034e+07	1543	1542.77	149	2	3.33	INMVDLPLGATEDR		11	7.25896e+06	909
8	PEPTIDE	P16127	772.925		5.48034e+07	1543.83	1542.77	689.16	2	4.21	INMVDLPLGATEDR		11	8.64302e+06	910
8	PEPTIDE	P16127	772.425		5.48034e+07	1542.83	1542.77	40.97	2	3.15	INMVDLPLGATEDR		11	3.80465e+06	911
8	PEPTIDE	P16127	772.841		5.48034e+07	1543.67	1542.77	581.13	2	3.16	INMVDLPLGATEDR		11	3.56882e+06	912
8	PEPTIDE	P16127	773.008		5.48034e+07	1544	1542.77	797.2	2	4.05	INMVDLPLGATEDR		11	9.35789e+06	913
8	PEPTIDE	P16127	772.425		5.48034e+07	1542.83	1542.77	40.97	2	3.17	INMVDLPLGATEDR		11	3.84589e+06	914
8	PEPTIDE	P16127	772.841		5.48034e+07	1543.67	1542.77	581.13	2	3.67	INMVDLPLGATEDR		11	4.70685e+06	915
8	PEPTIDE	P16127	772.425		5.48034e+07	1542.83	1542.77	40.97	2	3.24	INMVDLPLGATEDR		11	4.72436e+06	916
8	PEPTIDE	P16127	772.508		5.48034e+07	1543	1542.77	149	2	3.6	INMVDLPLGATEDR		11	1.88055e+06	917
8	PEPTIDE	P16127	858.343		3.34486e+06	1714.67	1714.9	133.09	2	4.09	KDPLESIDSGVLVSEK		4	1.25665e+06	918
8	PEPTIDE	P16127	857.926		3.34486e+06	1713.84	1714.9	619.03	2	3.17	KDPLESIDSGVLVSEK		4	817334	919
8	PEPTIDE	P16127	858.51		3.34486e+06	1715	1714.9	61.29	2	3.19	KDPLESIDSGVLVSEK		4	894211	920
8	PEPTIDE	P16127	858.926		3.34486e+06	1715.84	1714.9	547.24	2	3.14	KDPLESIDSGVLVSEK		4	376663	921
8	PEPTIDE	P16127	649.423		1.22818e+07	1296.83	1296.75	63.73	2	3.18	LCLLLNVIDPK	Carbamidomethyl[+57.021464] (C2)	4	5.6707e+06	922
8	PEPTIDE	P16127	649.339		1.22818e+07	1296.66	1296.75	64.8	2	3.64	LCLLLNVIDPK	Carbamidomethyl[+57.021464] (C2)	4	1.71651e+06	923
8	PEPTIDE	P16127	649.339		1.22818e+07	1296.66	1296.75	64.8	2	3.92	LCLLLNVIDPK	Carbamidomethyl[+57.021464] (C2)	4	2.83583e+06	924
8	PEPTIDE	P16127	649.589		1.22818e+07	1297.16	1296.75	320.79	2	3.77	LCLLLNVIDPK	Carbamidomethyl[+57.021464] (C2)	4	2.05872e+06	925
8	PEPTIDE	P16127	1167.6		2.43168e+06	3499.77	3498.72	299.91	3	4.3	SLVDLLPEINVVAGDPYNSDPIDPEFMGVEVR		4	520312	926
8	PEPTIDE	P16127	1167.68		2.43168e+06	3500.02	3498.72	371.36	3	4.71	SLVDLLPEINVVAGDPYNSDPIDPEFMGVEVR		4	1.08401e+06	927
8	PEPTIDE	P16127	1167.6		2.43168e+06	3499.77	3498.72	299.91	3	3.75	SLVDLLPEINVVAGDPYNSDPIDPEFMGVEVR		4	93903.2	928
8	PEPTIDE	P16127	1167.51		2.43168e+06	3499.52	3498.72	228.45	3	6.05	SLVDLLPEINVVAGDPYNSDPIDPEFMGVEVR		4	733460	929
8	PEPTIDE	P16127	817.259		6.40436e+06	1632.5	1631.81	423.53	2	4.07	TEQDKLQDQISTAR		8	754567	930
8	PEPTIDE	P16127	817.426		6.40436e+06	1632.84	1631.81	627.8	2	3.65	TEQDKLQDQISTAR		8	1.00187e+06	931
8	PEPTIDE	P16127	816.426		6.40436e+06	1630.84	1631.81	597.85	2	3.32	TEQDKLQDQISTAR		8	889075	932
8	PEPTIDE	P16127	816.842		6.40436e+06	1631.67	1631.81	87.16	2	3.79	TEQDKLQDQISTAR		8	791333	933
8	PEPTIDE	P16127	816.842		6.40436e+06	1631.67	1631.81	87.16	2	3.57	TEQDKLQDQISTAR		8	700502	934
8	PEPTIDE	P16127	817.342		6.40436e+06	1632.67	1631.81	525.67	2	3.43	TEQDKLQDQISTAR		8	823797	935
8	PEPTIDE	P16127	816.926		6.40436e+06	1631.84	1631.81	14.98	2	3.58	TEQDKLQDQISTAR		8	668852	936
8	PEPTIDE	P16127	816.759		6.40436e+06	1631.5	1631.81	189.3	2	3.99	TEQDKLQDQISTAR		8	774356	937
8	PEPTIDE	P16127	631.339		9.01556e+06	1260.66	1260.61	39.4	2	3.15	VCSELNVDGLR	Carbamidomethyl[+57.021464] (C2)	1	9.01556e+06	938
8	PEPTIDE	P16127	835.926		8.44518e+06	1669.84	1668.85	590.86	2	3.29	VTPDDVATVIPNCLR	Carbamidomethyl[+57.021464] (C13)	3	4.62144e+06	939
8	PEPTIDE	P16127	835.342		8.44518e+06	1668.67	1668.85	108.23	2	3.44	VTPDDVATVIPNCLR	Carbamidomethyl[+57.021464] (C13)	3	1.75964e+06	940
8	PEPTIDE	P16127	835.426		8.44518e+06	1668.84	1668.85	8.37	2	3.55	VTPDDVATVIPNCLR	Carbamidomethyl[+57.021464] (C13)	3	2.0641e+06	941
9	TOP PROTEIN	Q9SCY0	PGMP_ARATH Phosphoglucomutase, chloroplastic OS=Arabidopsis thaliana GN=PGMP PE=1 SV=2	-0.87	0.035	623	67.9285	0.00538916	1	38.7448	10	10	23.9165	38	942
9	PEPTIDE	Q9SCY0	783.76		1.2218e+06	1565.51	1564.6	577.01	2	3.31	DNGPDFGAASDGDGDR		1	1.2218e+06	943
9	PEPTIDE	Q9SCY0	707.424		1.60638e+06	1412.83	1411.8	728.64	2	3.22	EGILSTPAVSAVIR		1	1.60638e+06	944
9	PEPTIDE	Q9SCY0	1314.77		1.57462e+06	2627.52	2626.34	447.95	2	3.56	FFVTPSDSVAIIAANAQEAIPYFR		5	63696.8	945
9	PEPTIDE	Q9SCY0	1314.43		1.57462e+06	2626.85	2626.34	194.11	2	3.57	FFVTPSDSVAIIAANAQEAIPYFR		5	46673	946
9	PEPTIDE	Q9SCY0	876.51		1.57462e+06	2626.51	2626.34	62.47	3	3.79	FFVTPSDSVAIIAANAQEAIPYFR		5	1.01798e+06	947
9	PEPTIDE	Q9SCY0	1314.18		1.57462e+06	2626.35	2626.34	3.73	2	4.17	FFVTPSDSVAIIAANAQEAIPYFR		5	107220	948
9	PEPTIDE	Q9SCY0	876.76		1.57462e+06	2627.26	2626.34	348.05	3	3.96	FFVTPSDSVAIIAANAQEAIPYFR		5	339053	949
9	PEPTIDE	Q9SCY0	878.01		7.53662e+06	1754	1753.82	107.64	2	3.39	FNYSSGQPAPETITDK		6	868054	950
9	PEPTIDE	Q9SCY0	877.927		7.53662e+06	1753.84	1753.82	12.61	2	4.51	FNYSSGQPAPETITDK		6	1.85452e+06	951
9	PEPTIDE	Q9SCY0	878.01		7.53662e+06	1754	1753.82	107.64	2	4.22	FNYSSGQPAPETITDK		6	1.62464e+06	952
9	PEPTIDE	Q9SCY0	877.843		7.53662e+06	1753.67	1753.82	82.43	2	3.68	FNYSSGQPAPETITDK		6	1.2262e+06	953
9	PEPTIDE	Q9SCY0	878.427		7.53662e+06	1754.84	1753.82	582.8	2	4.39	FNYSSGQPAPETITDK		6	1.53034e+06	954
9	PEPTIDE	Q9SCY0	878.427		7.53662e+06	1754.84	1753.82	582.8	2	3.22	FNYSSGQPAPETITDK		6	432867	955
9	PEPTIDE	Q9SCY0	648.923		2.05562e+07	1295.83	1295.76	57.13	2	3.53	IAAGNGVGQILVGK		6	3.72585e+06	956
9	PEPTIDE	Q9SCY0	649.339		2.05562e+07	1296.66	1295.76	700.27	2	3.82	IAAGNGVGQILVGK		6	4.90848e+06	957
9	PEPTIDE	Q9SCY0	649.423		2.05562e+07	1296.83	1295.76	828.9	2	3.44	IAAGNGVGQILVGK		6	5.41956e+06	958
9	PEPTIDE	Q9SCY0	648.923		2.05562e+07	1295.83	1295.76	57.13	2	3.78	IAAGNGVGQILVGK		6	4.0035e+06	959
9	PEPTIDE	Q9SCY0	649.339		2.05562e+07	1296.66	1295.76	700.27	2	4.17	IAAGNGVGQILVGK		6	1.32435e+06	960
9	PEPTIDE	Q9SCY0	648.839		2.05562e+07	1295.66	1295.76	71.49	2	4.12	IAAGNGVGQILVGK		6	1.17447e+06	961
9	PEPTIDE	Q9SCY0	668.84		3.56135e+06	1335.66	1336.72	792.72	2	3.15	IYGNTLSISEIK		1	3.56135e+06	962
9	PEPTIDE	Q9SCY0	734.924		3.73034e+06	1467.83	1466.73	752.56	2	3.17	IYIEQFEPDVSK		2	1.50267e+06	963
9	PEPTIDE	Q9SCY0	734.924		3.73034e+06	1467.83	1466.73	752.56	2	3.67	IYIEQFEPDVSK		2	2.22767e+06	964
9	PEPTIDE	Q9SCY0	538.754		78409.9	1075.49	1075.56	64.27	2	3.15	LSGTGSAGATVR		1	78409.9	965
9	PEPTIDE	Q9SCY0	842.426		1.08619e+07	1682.84	1682.91	42.95	2	3.69	VAEIPDIDLSQVGVTK		7	1.46016e+06	966
9	PEPTIDE	Q9SCY0	843.093		1.08619e+07	1684.17	1682.91	749.34	2	4.47	VAEIPDIDLSQVGVTK		7	1.76045e+06	967
9	PEPTIDE	Q9SCY0	842.759		1.08619e+07	1683.5	1682.91	353.2	2	3.93	VAEIPDIDLSQVGVTK		7	2.42449e+06	968
9	PEPTIDE	Q9SCY0	841.926		1.08619e+07	1681.84	1682.91	637.17	2	3.17	VAEIPDIDLSQVGVTK		7	820904	969
9	PEPTIDE	Q9SCY0	842.926		1.08619e+07	1683.84	1682.91	551.27	2	4.06	VAEIPDIDLSQVGVTK		7	2.00207e+06	970
9	PEPTIDE	Q9SCY0	842.509		1.08619e+07	1683	1682.91	56.09	2	3.98	VAEIPDIDLSQVGVTK		7	1.54334e+06	971
9	PEPTIDE	Q9SCY0	842.593		1.08619e+07	1683.17	1682.91	155.12	2	4.13	VAEIPDIDLSQVGVTK		7	850456	972
9	PEPTIDE	Q9SCY0	797.342		3.52966e+06	1592.67	1592.59	47.03	2	4.01	YDYEECESEGANK	Carbamidomethyl[+57.021464] (C6)	8	295905	973
9	PEPTIDE	Q9SCY0	797.342		3.52966e+06	1592.67	1592.59	47.03	2	3.63	YDYEECESEGANK	Carbamidomethyl[+57.021464] (C6)	8	492311	974
9	PEPTIDE	Q9SCY0	797.425		3.52966e+06	1592.84	1592.59	151.68	2	4.3	YDYEECESEGANK	Carbamidomethyl[+57.021464] (C6)	8	466554	975
9	PEPTIDE	Q9SCY0	797.342		3.52966e+06	1592.67	1592.59	47.03	2	4.17	YDYEECESEGANK	Carbamidomethyl[+57.021464] (C6)	8	595849	976
9	PEPTIDE	Q9SCY0	797.842		3.52966e+06	1593.67	1592.59	674.95	2	4.22	YDYEECESEGANK	Carbamidomethyl[+57.021464] (C6)	8	402976	977
9	PEPTIDE	Q9SCY0	797.759		3.52966e+06	1593.5	1592.59	570.29	2	4.83	YDYEECESEGANK	Carbamidomethyl[+57.021464] (C6)	8	752332	978
9	PEPTIDE	Q9SCY0	797.342		3.52966e+06	1592.67	1592.59	47.03	2	4.01	YDYEECESEGANK	Carbamidomethyl[+57.021464] (C6)	8	276515	979
9	PEPTIDE	Q9SCY0	797.259		3.52966e+06	1592.5	1592.59	57.62	2	4.93	YDYEECESEGANK	Carbamidomethyl[+57.021464] (C6)	8	247218	980
10	TOP PROTEIN	Q9XFT3-2	PSBQ1_ARATH Isoform 2 of Oxygen-evolving enhancer protein 3-1, chloroplastic OS=Arabidopsis thaliana GN=PSBQ1	-0.78	0.008	223	23.7627	0.0100522	1	38.192	9	9	46.6368	100	981
10	PEPTIDE	Q9XFT3-2	648.923		7.44581e+07	1295.83	1294.76	825.85	2	3.22	DIINVKPLIDR		4	1.72109e+07	982
10	PEPTIDE	Q9XFT3-2	648.923		7.44581e+07	1295.83	1294.76	825.85	2	3.28	DIINVKPLIDR		4	2.52352e+07	983
10	PEPTIDE	Q9XFT3-2	649.006		7.44581e+07	1296	1294.76	954.58	2	3.15	DIINVKPLIDR		4	1.77154e+07	984
10	PEPTIDE	Q9XFT3-2	648.506		7.44581e+07	1295	1294.76	182.23	2	3.33	DIINVKPLIDR		4	1.42966e+07	985
10	PEPTIDE	Q9XFT3-2	856.426		2.46215e+06	1710.84	1709.97	508.59	2	3.85	ESAKDIINVKPLIDR		2	1.02151e+06	986
10	PEPTIDE	Q9XFT3-2	856.426		2.46215e+06	1710.84	1709.97	508.59	2	3.63	ESAKDIINVKPLIDR		2	1.44064e+06	987
10	PEPTIDE	Q9XFT3-2	787.508		2.93767e+08	1573	1572.83	109.07	2	3.98	FYLQPLPPTEAAAR		13	1.32854e+07	988
10	PEPTIDE	Q9XFT3-2	787.925		2.93767e+08	1573.83	1572.83	638.91	2	3.8	FYLQPLPPTEAAAR		13	2.42366e+07	989
10	PEPTIDE	Q9XFT3-2	787.925		2.93767e+08	1573.83	1572.83	638.91	2	3.25	FYLQPLPPTEAAAR		13	1.63649e+06	990
10	PEPTIDE	Q9XFT3-2	787.925		2.93767e+08	1573.83	1572.83	638.91	2	3.71	FYLQPLPPTEAAAR		13	4.60333e+07	991
10	PEPTIDE	Q9XFT3-2	787.425		2.93767e+08	1572.83	1572.83	3.1	2	3.55	FYLQPLPPTEAAAR		13	1.79809e+07	992
10	PEPTIDE	Q9XFT3-2	787.508		2.93767e+08	1573	1572.83	109.07	2	3.22	FYLQPLPPTEAAAR		13	4.07109e+06	993
10	PEPTIDE	Q9XFT3-2	787.508		2.93767e+08	1573	1572.83	109.07	2	3.77	FYLQPLPPTEAAAR		13	4.76237e+07	994
10	PEPTIDE	Q9XFT3-2	787.425		2.93767e+08	1572.83	1572.83	3.1	2	3.37	FYLQPLPPTEAAAR		13	4.54924e+06	995
10	PEPTIDE	Q9XFT3-2	787.508		2.93767e+08	1573	1572.83	109.07	2	3.15	FYLQPLPPTEAAAR		13	5.94302e+07	996
10	PEPTIDE	Q9XFT3-2	787.425		2.93767e+08	1572.83	1572.83	3.1	2	3.8	FYLQPLPPTEAAAR		13	3.37688e+07	997
10	PEPTIDE	Q9XFT3-2	787.508		2.93767e+08	1573	1572.83	109.07	2	3.27	FYLQPLPPTEAAAR		13	2.28661e+06	998
10	PEPTIDE	Q9XFT3-2	788.008		2.93767e+08	1574	1572.83	744.88	2	3.64	FYLQPLPPTEAAAR		13	3.67824e+07	999
10	PEPTIDE	Q9XFT3-2	787.508		2.93767e+08	1573	1572.83	109.07	2	3.83	FYLQPLPPTEAAAR		13	2.08172e+06	1000
10	PEPTIDE	Q9XFT3-2	464.336		1.32751e+07	1389.99	1388.72	911.61	3	3.69	KAWPYVQNDLR		3	4.43172e+06	1001
10	PEPTIDE	Q9XFT3-2	464.003		1.32751e+07	1388.99	1388.72	191.51	3	3.7	KAWPYVQNDLR		3	5.79886e+06	1002
10	PEPTIDE	Q9XFT3-2	464.336		1.32751e+07	1389.99	1388.72	911.61	3	3.86	KAWPYVQNDLR		3	3.04449e+06	1003
10	PEPTIDE	Q9XFT3-2	750.008		2.03616e+08	1498	1497.74	177.05	2	4.52	LFDTIDNLDYAAK		16	8.5597e+06	1004
10	PEPTIDE	Q9XFT3-2	750.424		2.03616e+08	1498.83	1497.74	733.45	2	4.6	LFDTIDNLDYAAK		16	4.43903e+06	1005
10	PEPTIDE	Q9XFT3-2	749.424		2.03616e+08	1496.83	1497.74	601.92	2	3.72	LFDTIDNLDYAAK		16	8.16357e+06	1006
10	PEPTIDE	Q9XFT3-2	750.424		2.03616e+08	1498.83	1497.74	733.45	2	4.28	LFDTIDNLDYAAK		16	5.55781e+07	1007
10	PEPTIDE	Q9XFT3-2	750.508		2.03616e+08	1499	1497.74	844.74	2	3.26	LFDTIDNLDYAAK		16	5.27285e+06	1008
10	PEPTIDE	Q9XFT3-2	750.424		2.03616e+08	1498.83	1497.74	733.45	2	3.95	LFDTIDNLDYAAK		16	3.28617e+07	1009
10	PEPTIDE	Q9XFT3-2	749.424		2.03616e+08	1496.83	1497.74	601.92	2	3.61	LFDTIDNLDYAAK		16	8.13509e+06	1010
10	PEPTIDE	Q9XFT3-2	750.424		2.03616e+08	1498.83	1497.74	733.45	2	3.62	LFDTIDNLDYAAK		16	2.07201e+06	1011
10	PEPTIDE	Q9XFT3-2	749.758		2.03616e+08	1497.5	1497.74	156.8	2	3.96	LFDTIDNLDYAAK		16	2.0831e+06	1012
10	PEPTIDE	Q9XFT3-2	750.424		2.03616e+08	1498.83	1497.74	733.45	2	4.69	LFDTIDNLDYAAK		16	1.96584e+07	1013
10	PEPTIDE	Q9XFT3-2	749.924		2.03616e+08	1497.83	1497.74	65.77	2	4.44	LFDTIDNLDYAAK		16	1.83163e+07	1014
10	PEPTIDE	Q9XFT3-2	749.924		2.03616e+08	1497.83	1497.74	65.77	2	4.4	LFDTIDNLDYAAK		16	2.07287e+07	1015
10	PEPTIDE	Q9XFT3-2	750.008		2.03616e+08	1498	1497.74	177.05	2	4.47	LFDTIDNLDYAAK		16	3.42832e+06	1016
10	PEPTIDE	Q9XFT3-2	749.924		2.03616e+08	1497.83	1497.74	65.77	2	4.08	LFDTIDNLDYAAK		16	5.32629e+06	1017
10	PEPTIDE	Q9XFT3-2	750.424		2.03616e+08	1498.83	1497.74	733.45	2	4.25	LFDTIDNLDYAAK		16	1.34356e+06	1018
10	PEPTIDE	Q9XFT3-2	750.008		2.03616e+08	1498	1497.74	177.05	2	4.61	LFDTIDNLDYAAK		16	7.64971e+06	1019
10	PEPTIDE	Q9XFT3-2	995.512		1.547e+08	1989.01	1988.96	26.91	2	4.26	VGPPPAPSGGLPGTDNSDQAR		22	1.85901e+07	1020
10	PEPTIDE	Q9XFT3-2	995.429		1.547e+08	1988.84	1988.96	56.89	2	3.1	VGPPPAPSGGLPGTDNSDQAR		22	399272	1021
10	PEPTIDE	Q9XFT3-2	996.012		1.547e+08	1990.01	1988.96	529.69	2	4.18	VGPPPAPSGGLPGTDNSDQAR		22	782429	1022
10	PEPTIDE	Q9XFT3-2	995.929		1.547e+08	1989.84	1988.96	445.89	2	4.43	VGPPPAPSGGLPGTDNSDQAR		22	9.61653e+06	1023
10	PEPTIDE	Q9XFT3-2	995.929		1.547e+08	1989.84	1988.96	445.89	2	3.64	VGPPPAPSGGLPGTDNSDQAR		22	7.65323e+06	1024
10	PEPTIDE	Q9XFT3-2	996.095		1.547e+08	1990.18	1988.96	613.49	2	4.41	VGPPPAPSGGLPGTDNSDQAR		22	3.32347e+06	1025
10	PEPTIDE	Q9XFT3-2	995.929		1.547e+08	1989.84	1988.96	445.89	2	3.14	VGPPPAPSGGLPGTDNSDQAR		22	2.66715e+07	1026
10	PEPTIDE	Q9XFT3-2	995.929		1.547e+08	1989.84	1988.96	445.89	2	3.44	VGPPPAPSGGLPGTDNSDQAR		22	941038	1027
10	PEPTIDE	Q9XFT3-2	996.179		1.547e+08	1990.34	1988.96	697.28	2	3.55	VGPPPAPSGGLPGTDNSDQAR		22	1.21713e+06	1028
10	PEPTIDE	Q9XFT3-2	995.429		1.547e+08	1988.84	1988.96	56.89	2	3.24	VGPPPAPSGGLPGTDNSDQAR		22	2.10529e+07	1029
10	PEPTIDE	Q9XFT3-2	994.845		1.547e+08	1987.68	1988.96	643.48	2	3.2	VGPPPAPSGGLPGTDNSDQAR		22	1.53135e+06	1030
10	PEPTIDE	Q9XFT3-2	995.929		1.547e+08	1989.84	1988.96	445.89	2	3.83	VGPPPAPSGGLPGTDNSDQAR		22	6.29746e+06	1031
10	PEPTIDE	Q9XFT3-2	995.929		1.547e+08	1989.84	1988.96	445.89	2	3.28	VGPPPAPSGGLPGTDNSDQAR		22	488823	1032
10	PEPTIDE	Q9XFT3-2	995.929		1.547e+08	1989.84	1988.96	445.89	2	4.22	VGPPPAPSGGLPGTDNSDQAR		22	2.1173e+06	1033
10	PEPTIDE	Q9XFT3-2	995.929		1.547e+08	1989.84	1988.96	445.89	2	4.25	VGPPPAPSGGLPGTDNSDQAR		22	1.28705e+07	1034
10	PEPTIDE	Q9XFT3-2	996.012		1.547e+08	1990.01	1988.96	529.69	2	3.93	VGPPPAPSGGLPGTDNSDQAR		22	549280	1035
10	PEPTIDE	Q9XFT3-2	995.929		1.547e+08	1989.84	1988.96	445.89	2	4.26	VGPPPAPSGGLPGTDNSDQAR		22	2.6978e+07	1036
10	PEPTIDE	Q9XFT3-2	995.929		1.547e+08	1989.84	1988.96	445.89	2	3.65	VGPPPAPSGGLPGTDNSDQAR		22	156304	1037
10	PEPTIDE	Q9XFT3-2	664.34		1.547e+08	1990	1988.96	523.46	3	4.01	VGPPPAPSGGLPGTDNSDQAR		22	1.73183e+06	1038
10	PEPTIDE	Q9XFT3-2	664.006		1.547e+08	1989	1988.96	20.68	3	3.65	VGPPPAPSGGLPGTDNSDQAR		22	3.98674e+06	1039
10	PEPTIDE	Q9XFT3-2	995.929		1.547e+08	1989.84	1988.96	445.89	2	4.24	VGPPPAPSGGLPGTDNSDQAR		22	7.57792e+06	1040
10	PEPTIDE	Q9XFT3-2	995.429		1.547e+08	1988.84	1988.96	56.89	2	4.04	VGPPPAPSGGLPGTDNSDQAR		22	166662	1041
10	PEPTIDE	Q9XFT3-2	689.923		1.90636e+08	1377.83	1377.75	58.93	2	3.31	YDLNTIISSKPK		14	9.05734e+06	1042
10	PEPTIDE	Q9XFT3-2	689.923		1.90636e+08	1377.83	1377.75	58.93	2	3.64	YDLNTIISSKPK		14	1.71286e+07	1043
10	PEPTIDE	Q9XFT3-2	690.423		1.90636e+08	1378.83	1377.75	784.76	2	3.82	YDLNTIISSKPK		14	2.43285e+07	1044
10	PEPTIDE	Q9XFT3-2	690.423		1.90636e+08	1378.83	1377.75	784.76	2	3.99	YDLNTIISSKPK		14	2.16525e+07	1045
10	PEPTIDE	Q9XFT3-2	689.923		1.90636e+08	1377.83	1377.75	58.93	2	4.09	YDLNTIISSKPK		14	2.58117e+07	1046
10	PEPTIDE	Q9XFT3-2	689.423		1.90636e+08	1376.83	1377.75	666.9	2	3.34	YDLNTIISSKPK		14	9.10316e+06	1047
10	PEPTIDE	Q9XFT3-2	689.923		1.90636e+08	1377.83	1377.75	58.93	2	3.71	YDLNTIISSKPK		14	2.20164e+07	1048
10	PEPTIDE	Q9XFT3-2	689.173		1.90636e+08	1376.33	1377.75	1029.82	2	3.3	YDLNTIISSKPK		14	6.52393e+06	1049
10	PEPTIDE	Q9XFT3-2	690.007		1.90636e+08	1378	1377.75	179.9	2	4.26	YDLNTIISSKPK		14	2.10571e+07	1050
10	PEPTIDE	Q9XFT3-2	690.423		1.90636e+08	1378.83	1377.75	784.76	2	3.44	YDLNTIISSKPK		14	4.73072e+06	1051
10	PEPTIDE	Q9XFT3-2	689.923		1.90636e+08	1377.83	1377.75	58.93	2	3.63	YDLNTIISSKPK		14	1.3427e+07	1052
10	PEPTIDE	Q9XFT3-2	689.423		1.90636e+08	1376.83	1377.75	666.9	2	3.4	YDLNTIISSKPK		14	1.11118e+07	1053
10	PEPTIDE	Q9XFT3-2	690.423		1.90636e+08	1378.83	1377.75	784.76	2	3.64	YDLNTIISSKPK		14	1.82398e+06	1054
10	PEPTIDE	Q9XFT3-2	689.84		1.90636e+08	1377.66	1377.75	62.04	2	4.13	YDLNTIISSKPK		14	2.86292e+06	1055
10	PEPTIDE	Q9XFT3-2	876.427		987940	1750.84	1749.91	527.5	2	4.02	YDLNTIISSKPKDEK		1	987940	1056
10	PEPTIDE	Q9XFT3-2	836.009		2.87588e+08	1670	1669.86	87.99	2	5.46	YYAETVSALNEVLAK		25	2.26036e+07	1057
10	PEPTIDE	Q9XFT3-2	836.426		2.87588e+08	1670.84	1669.86	587.05	2	5.67	YYAETVSALNEVLAK		25	1.54936e+07	1058
10	PEPTIDE	Q9XFT3-2	836.592		2.87588e+08	1671.17	1669.86	786.67	2	3.15	YYAETVSALNEVLAK		25	44247.3	1059
10	PEPTIDE	Q9XFT3-2	836.426		2.87588e+08	1670.84	1669.86	587.05	2	5.52	YYAETVSALNEVLAK		25	5.73251e+07	1060
10	PEPTIDE	Q9XFT3-2	835.926		2.87588e+08	1669.84	1669.86	11.82	2	5.77	YYAETVSALNEVLAK		25	4.26593e+07	1061
10	PEPTIDE	Q9XFT3-2	835.926		2.87588e+08	1669.84	1669.86	11.82	2	5.03	YYAETVSALNEVLAK		25	7.42035e+06	1062
10	PEPTIDE	Q9XFT3-2	836.426		2.87588e+08	1670.84	1669.86	587.05	2	5.17	YYAETVSALNEVLAK		25	9.70792e+06	1063
10	PEPTIDE	Q9XFT3-2	835.926		2.87588e+08	1669.84	1669.86	11.82	2	4.75	YYAETVSALNEVLAK		25	2.08234e+07	1064
10	PEPTIDE	Q9XFT3-2	836.342		2.87588e+08	1670.67	1669.86	487.24	2	3.33	YYAETVSALNEVLAK		25	43757.9	1065
10	PEPTIDE	Q9XFT3-2	836.009		2.87588e+08	1670	1669.86	87.99	2	5.57	YYAETVSALNEVLAK		25	4.75052e+07	1066
10	PEPTIDE	Q9XFT3-2	557.671		2.87588e+08	1669.99	1669.86	80.57	3	4.26	YYAETVSALNEVLAK		25	2.62572e+06	1067
10	PEPTIDE	Q9XFT3-2	835.842		2.87588e+08	1669.67	1669.86	111.63	2	4.5	YYAETVSALNEVLAK		25	129991	1068
10	PEPTIDE	Q9XFT3-2	836.092		2.87588e+08	1670.17	1669.86	187.8	2	3.24	YYAETVSALNEVLAK		25	44284.6	1069
10	PEPTIDE	Q9XFT3-2	836.426		2.87588e+08	1670.84	1669.86	587.05	2	5.31	YYAETVSALNEVLAK		25	1.67741e+07	1070
10	PEPTIDE	Q9XFT3-2	557.671		2.87588e+08	1669.99	1669.86	80.57	3	4.08	YYAETVSALNEVLAK		25	3.10264e+06	1071
10	PEPTIDE	Q9XFT3-2	836.509		2.87588e+08	1671	1669.86	686.86	2	4.95	YYAETVSALNEVLAK		25	8.18461e+06	1072
10	PEPTIDE	Q9XFT3-2	835.926		2.87588e+08	1669.84	1669.86	11.82	2	4.8	YYAETVSALNEVLAK		25	7.45324e+06	1073
10	PEPTIDE	Q9XFT3-2	835.426		2.87588e+08	1668.84	1669.86	610.69	2	4.09	YYAETVSALNEVLAK		25	5.64974e+06	1074
10	PEPTIDE	Q9XFT3-2	835.592		2.87588e+08	1669.17	1669.86	411.06	2	4.3	YYAETVSALNEVLAK		25	123264	1075
10	PEPTIDE	Q9XFT3-2	835.926		2.87588e+08	1669.84	1669.86	11.82	2	3.43	YYAETVSALNEVLAK		25	3.23371e+06	1076
10	PEPTIDE	Q9XFT3-2	557.671		2.87588e+08	1669.99	1669.86	80.57	3	3.93	YYAETVSALNEVLAK		25	779430	1077
10	PEPTIDE	Q9XFT3-2	836.009		2.87588e+08	1670	1669.86	87.99	2	5.63	YYAETVSALNEVLAK		25	8.24588e+06	1078
10	PEPTIDE	Q9XFT3-2	835.926		2.87588e+08	1669.84	1669.86	11.82	2	4.55	YYAETVSALNEVLAK		25	80402.8	1079
10	PEPTIDE	Q9XFT3-2	836.509		2.87588e+08	1671	1669.86	686.86	2	4.65	YYAETVSALNEVLAK		25	59397.4	1080
10	PEPTIDE	Q9XFT3-2	836.426		2.87588e+08	1670.84	1669.86	587.05	2	5.57	YYAETVSALNEVLAK		25	7.4747e+06	1081
11	TOP PROTEIN	P46248	AAT5_ARATH Aspartate aminotransferase, chloroplastic OS=Arabidopsis thaliana GN=ASP5 PE=1 SV=2	0.98	0.052	453	49.7815	0.00832373	1	37.6353	10	10	37.9691	27	1082
11	PEPTIDE	P46248	762.425		2.2966e+06	1522.83	1522.85	10.97	2	3.44	ATAELLFGAGHPVIK		1	2.2966e+06	1083
11	PEPTIDE	P46248	1067.35		399509	3199.02	3199.54	163.36	3	4.67	EAPEGSFILLHGCAHNPTGIDPTPEQWVK	Carbamidomethyl[+57.021464] (C13)	1	399509	1084
11	PEPTIDE	P46248	1060.1		7.84126e+06	2118.18	2118.07	50.44	2	3.77	FEGITMAPPDPILGVSEAFK		7	966706	1085
11	PEPTIDE	P46248	707.424		7.84126e+06	2119.25	2118.07	556.08	3	3.87	FEGITMAPPDPILGVSEAFK		7	535353	1086
11	PEPTIDE	P46248	1060.43		7.84126e+06	2118.84	2118.07	365.2	2	3.58	FEGITMAPPDPILGVSEAFK		7	976169	1087
11	PEPTIDE	P46248	1060.51		7.84126e+06	2119.01	2118.07	443.89	2	3.52	FEGITMAPPDPILGVSEAFK		7	1.35307e+06	1088
11	PEPTIDE	P46248	1060.18		7.84126e+06	2118.34	2118.07	129.13	2	3.33	FEGITMAPPDPILGVSEAFK		7	1.01426e+06	1089
11	PEPTIDE	P46248	1060.01		7.84126e+06	2118.01	2118.07	28.24	2	3.68	FEGITMAPPDPILGVSEAFK		7	1.5106e+06	1090
11	PEPTIDE	P46248	1060.6		7.84126e+06	2119.18	2118.07	522.58	2	3.33	FEGITMAPPDPILGVSEAFK		7	1.4851e+06	1091
11	PEPTIDE	P46248	803.425		2.84099e+07	1604.84	1603.8	646.37	2	3.17	IGAINVVCSSADAATR	Carbamidomethyl[+57.021464] (C8)	5	5.45037e+06	1092
11	PEPTIDE	P46248	803.425		2.84099e+07	1604.84	1603.8	646.37	2	3.43	IGAINVVCSSADAATR	Carbamidomethyl[+57.021464] (C8)	5	7.71974e+06	1093
11	PEPTIDE	P46248	803.425		2.84099e+07	1604.84	1603.8	646.37	2	3.58	IGAINVVCSSADAATR	Carbamidomethyl[+57.021464] (C8)	5	6.79923e+06	1094
11	PEPTIDE	P46248	803.425		2.84099e+07	1604.84	1603.8	646.37	2	3.77	IGAINVVCSSADAATR	Carbamidomethyl[+57.021464] (C8)	5	8.12728e+06	1095
11	PEPTIDE	P46248	803.425		2.84099e+07	1604.84	1603.8	646.37	2	3.57	IGAINVVCSSADAATR	Carbamidomethyl[+57.021464] (C8)	5	313311	1096
11	PEPTIDE	P46248	487.42		1.67574e+06	972.825	971.601	1258.86	2	3.2	ISLAGLSLAK		1	1.67574e+06	1097
11	PEPTIDE	P46248	898.427		3.04224e+06	1794.84	1793.9	522.05	2	3.28	IVANVVGDVTMFSEWK		2	1.80076e+06	1098
11	PEPTIDE	P46248	898.51		3.04224e+06	1795.01	1793.9	614.95	2	3.9	IVANVVGDVTMFSEWK		2	1.24149e+06	1099
11	PEPTIDE	P46248	938.761		756897	2813.26	2812.31	338.2	3	4.04	NHIPFFDVAYQGFASGSLDEDAASVR		1	756897	1100
11	PEPTIDE	P46248	672.006		2.03591e+06	1342	1341.68	240.38	2	3.15	QIGMFSFTGLNK		1	2.03591e+06	1101
11	PEPTIDE	P46248	762.425		7.52445e+06	1522.83	1521.77	696.01	2	3.73	TIGLDFEGMIADIK		6	1.32624e+06	1102
11	PEPTIDE	P46248	761.925		7.52445e+06	1521.83	1521.77	38.87	2	3.49	TIGLDFEGMIADIK		6	1.38762e+06	1103
11	PEPTIDE	P46248	762.008		7.52445e+06	1522	1521.77	148.4	2	4.07	TIGLDFEGMIADIK		6	804802	1104
11	PEPTIDE	P46248	762.425		7.52445e+06	1522.83	1521.77	696.01	2	3.84	TIGLDFEGMIADIK		6	1.20224e+06	1105
11	PEPTIDE	P46248	762.425		7.52445e+06	1522.83	1521.77	696.01	2	3.82	TIGLDFEGMIADIK		6	2.07143e+06	1106
11	PEPTIDE	P46248	762.425		7.52445e+06	1522.83	1521.77	696.01	2	3.24	TIGLDFEGMIADIK		6	732110	1107
11	PEPTIDE	P46248	680.923		8.06662e+06	1359.83	1358.75	794.47	2	3.15	VATIQGLSGTGSLR		2	6.61588e+06	1108
11	PEPTIDE	P46248	680.423		8.06662e+06	1358.83	1358.75	58.49	2	3.53	VATIQGLSGTGSLR		2	1.45075e+06	1109
12	TOP PROTEIN	Q05431	APX1_ARATH L-ascorbate peroxidase 1, cytosolic OS=Arabidopsis thaliana GN=APX1 PE=1 SV=2	0.54	0.051	250	27.5258	0.00569385	1	33.846	8	8	45.6	59	1110
12	PEPTIDE	Q05431	806.509		1.65123e+07	1611	1610.9	61.48	2	3.49	ALLDDPVFRPLVEK		4	4.12461e+06	1111
12	PEPTIDE	Q05431	806.509		1.65123e+07	1611	1610.9	61.48	2	3.77	ALLDDPVFRPLVEK		4	4.97067e+06	1112
12	PEPTIDE	Q05431	806.425		1.65123e+07	1610.84	1610.9	41.99	2	3.2	ALLDDPVFRPLVEK		4	5.51976e+06	1113
12	PEPTIDE	Q05431	806.675		1.65123e+07	1611.34	1610.9	268.4	2	3.2	ALLDDPVFRPLVEK		4	1.89729e+06	1114
12	PEPTIDE	Q05431	655.339		2.86066e+06	1308.66	1308.71	39.18	2	3.34	DIVALSGAHTLGR		1	2.86066e+06	1115
12	PEPTIDE	Q05431	551.338		8.0213e+07	1100.66	1100.61	47.63	2	3.17	EGLLQLVSDK		10	3.58548e+06	1116
12	PEPTIDE	Q05431	551.838		8.0213e+07	1101.66	1100.61	956.24	2	3.9	EGLLQLVSDK		10	7.89056e+06	1117
12	PEPTIDE	Q05431	551.254		8.0213e+07	1100.49	1100.61	103.8	2	3.71	EGLLQLVSDK		10	1.7284e+07	1118
12	PEPTIDE	Q05431	551.754		8.0213e+07	1101.49	1100.61	804.81	2	3.44	EGLLQLVSDK		10	6.24847e+06	1119
12	PEPTIDE	Q05431	551.921		8.0213e+07	1101.83	1100.61	1107.67	2	3.11	EGLLQLVSDK		10	4.13895e+06	1120
12	PEPTIDE	Q05431	551.338		8.0213e+07	1100.66	1100.61	47.63	2	3.52	EGLLQLVSDK		10	1.0493e+07	1121
12	PEPTIDE	Q05431	551.338		8.0213e+07	1100.66	1100.61	47.63	2	3.14	EGLLQLVSDK		10	8.45412e+06	1122
12	PEPTIDE	Q05431	551.421		8.0213e+07	1100.83	1100.61	199.07	2	3.58	EGLLQLVSDK		10	1.5924e+07	1123
12	PEPTIDE	Q05431	551.254		8.0213e+07	1100.49	1100.61	103.8	2	3.37	EGLLQLVSDK		10	1.85288e+06	1124
12	PEPTIDE	Q05431	551.838		8.0213e+07	1101.66	1100.61	956.24	2	3.5	EGLLQLVSDK		10	4.34148e+06	1125
12	PEPTIDE	Q05431	929.951		2.30606e+06	1857.89	1857.01	472.66	2	4.07	ELLSGEKEGLLQLVSDK		5	553319	1126
12	PEPTIDE	Q05431	929.594		2.30606e+06	1857.17	1857.01	88.1	2	4.27	ELLSGEKEGLLQLVSDK		5	628648	1127
12	PEPTIDE	Q05431	929.511		2.30606e+06	1857.01	1857.01	1.66	2	3.62	ELLSGEKEGLLQLVSDK		5	526534	1128
12	PEPTIDE	Q05431	929.594		2.30606e+06	1857.17	1857.01	88.1	2	3.83	ELLSGEKEGLLQLVSDK		5	329856	1129
12	PEPTIDE	Q05431	930.011		2.30606e+06	1858.01	1857.01	536.86	2	4.89	ELLSGEKEGLLQLVSDK		5	267704	1130
12	PEPTIDE	Q05431	636.756		4.37751e+07	1907.24	1905.94	682.26	3	4.64	FDAEQAHGANSGIHIALR		12	8.24069e+06	1131
12	PEPTIDE	Q05431	953.928		4.37751e+07	1905.84	1905.94	54.54	2	3.61	FDAEQAHGANSGIHIALR		12	637262	1132
12	PEPTIDE	Q05431	636.589		4.37751e+07	1906.74	1905.94	419.92	3	4.04	FDAEQAHGANSGIHIALR		12	6.82979e+06	1133
12	PEPTIDE	Q05431	954.095		4.37751e+07	1906.17	1905.94	120.35	2	3.55	FDAEQAHGANSGIHIALR		12	558464	1134
12	PEPTIDE	Q05431	954.428		4.37751e+07	1906.84	1905.94	470.14	2	4.65	FDAEQAHGANSGIHIALR		12	489538	1135
12	PEPTIDE	Q05431	636.339		4.37751e+07	1905.99	1905.94	26.41	3	4.22	FDAEQAHGANSGIHIALR		12	6.02067e+06	1136
12	PEPTIDE	Q05431	954.095		4.37751e+07	1906.17	1905.94	120.35	2	3.15	FDAEQAHGANSGIHIALR		12	629972	1137
12	PEPTIDE	Q05431	953.928		4.37751e+07	1905.84	1905.94	54.54	2	3.92	FDAEQAHGANSGIHIALR		12	711679	1138
12	PEPTIDE	Q05431	636.756		4.37751e+07	1907.24	1905.94	682.26	3	4.01	FDAEQAHGANSGIHIALR		12	5.81911e+06	1139
12	PEPTIDE	Q05431	636.672		4.37751e+07	1906.99	1905.94	551.09	3	4.97	FDAEQAHGANSGIHIALR		12	6.6188e+06	1140
12	PEPTIDE	Q05431	636.172		4.37751e+07	1905.49	1905.94	235.94	3	4.02	FDAEQAHGANSGIHIALR		12	5.23588e+06	1141
12	PEPTIDE	Q05431	636.339		4.37751e+07	1905.99	1905.94	26.41	3	4.13	FDAEQAHGANSGIHIALR		12	1.98325e+06	1142
12	PEPTIDE	Q05431	818.426		2.66998e+06	1634.84	1634.73	67.28	2	3.14	LAWHSAGTFDCQSR	Carbamidomethyl[+57.021464] (C11)	1	2.66998e+06	1143
12	PEPTIDE	Q05431	1140.76		3.84028e+07	2279.51	2279.05	201.91	2	5.41	SGFEGAWTSNPLIFDNSYFK		14	2.99369e+06	1144
12	PEPTIDE	Q05431	1140.43		3.84028e+07	2278.85	2279.05	90.61	2	4.1	SGFEGAWTSNPLIFDNSYFK		14	1.39601e+06	1145
12	PEPTIDE	Q05431	1140.1		3.84028e+07	2278.18	2279.05	383.14	2	4.24	SGFEGAWTSNPLIFDNSYFK		14	813843	1146
12	PEPTIDE	Q05431	1140.18		3.84028e+07	2278.35	2279.05	310.01	2	3.74	SGFEGAWTSNPLIFDNSYFK		14	3.07373e+06	1147
12	PEPTIDE	Q05431	1141.1		3.84028e+07	2280.18	2279.05	494.44	2	4.92	SGFEGAWTSNPLIFDNSYFK		14	6.97188e+06	1148
12	PEPTIDE	Q05431	1140.93		3.84028e+07	2279.85	2279.05	348.17	2	5.06	SGFEGAWTSNPLIFDNSYFK		14	928087	1149
12	PEPTIDE	Q05431	1140.51		3.84028e+07	2279.01	2279.05	17.48	2	5.01	SGFEGAWTSNPLIFDNSYFK		14	1.02085e+06	1150
12	PEPTIDE	Q05431	1140.51		3.84028e+07	2279.01	2279.05	17.48	2	4.35	SGFEGAWTSNPLIFDNSYFK		14	3.42607e+06	1151
12	PEPTIDE	Q05431	1141.01		3.84028e+07	2280.01	2279.05	421.3	2	4.79	SGFEGAWTSNPLIFDNSYFK		14	4.02528e+06	1152
12	PEPTIDE	Q05431	1140.43		3.84028e+07	2278.85	2279.05	90.61	2	4.84	SGFEGAWTSNPLIFDNSYFK		14	2.70874e+06	1153
12	PEPTIDE	Q05431	1141.1		3.84028e+07	2280.18	2279.05	494.44	2	5.45	SGFEGAWTSNPLIFDNSYFK		14	5.25008e+06	1154
12	PEPTIDE	Q05431	1140.43		3.84028e+07	2278.85	2279.05	90.61	2	5	SGFEGAWTSNPLIFDNSYFK		14	4.57082e+06	1155
12	PEPTIDE	Q05431	1140.85		3.84028e+07	2279.68	2279.05	275.04	2	3.76	SGFEGAWTSNPLIFDNSYFK		14	397148	1156
12	PEPTIDE	Q05431	1140.26		3.84028e+07	2278.51	2279.05	236.88	2	3.78	SGFEGAWTSNPLIFDNSYFK		14	826557	1157
12	PEPTIDE	Q05431	1033.51		1.2241e+07	2065.01	2063.86	558.61	2	3.81	YAADEDAFFADYAEAHMK		12	1.02123e+06	1158
12	PEPTIDE	Q05431	1033.35		1.2241e+07	2064.68	2063.86	397.1	2	3.38	YAADEDAFFADYAEAHMK		12	1.41707e+06	1159
12	PEPTIDE	Q05431	1033.51		1.2241e+07	2065.01	2063.86	558.61	2	3.36	YAADEDAFFADYAEAHMK		12	1.9955e+06	1160
12	PEPTIDE	Q05431	1032.83		1.2241e+07	2063.64	2063.86	103.34	2	3.22	YAADEDAFFADYAEAHMK		12	1.35292e+06	1161
12	PEPTIDE	Q05431	1032.85		1.2241e+07	2063.68	2063.86	87.44	2	4.06	YAADEDAFFADYAEAHMK		12	1.64109e+06	1162
12	PEPTIDE	Q05431	1033.43		1.2241e+07	2064.84	2063.86	477.85	2	3.72	YAADEDAFFADYAEAHMK		12	1.54998e+06	1163
12	PEPTIDE	Q05431	1032.93		1.2241e+07	2063.84	2063.86	6.69	2	4.15	YAADEDAFFADYAEAHMK		12	778339	1164
12	PEPTIDE	Q05431	1032.43		1.2241e+07	2062.84	2063.86	491.23	2	4.21	YAADEDAFFADYAEAHMK		12	556927	1165
12	PEPTIDE	Q05431	1033.51		1.2241e+07	2065.01	2063.86	558.61	2	4.4	YAADEDAFFADYAEAHMK		12	803696	1166
12	PEPTIDE	Q05431	1033.43		1.2241e+07	2064.84	2063.86	477.85	2	4.22	YAADEDAFFADYAEAHMK		12	554739	1167
12	PEPTIDE	Q05431	1033.1		1.2241e+07	2064.18	2063.86	154.83	2	3.57	YAADEDAFFADYAEAHMK		12	451393	1168
12	PEPTIDE	Q05431	1033.43		1.2241e+07	2064.84	2063.86	477.85	2	3.4	YAADEDAFFADYAEAHMK		12	118069	1169
13	TOP PROTEIN	Q9FK25	OMT1_ARATH Flavone 3'-O-methyltransferase 1 OS=Arabidopsis thaliana GN=OMT1 PE=1 SV=1	0.87	0.001	363	39.574	0.00556689	1	31.4597	8	7	30.854	41	1170
13	PEPTIDE	Q9FK25	946.678		5.16229e+06	1891.34	1890.01	703.97	2	4.01	GFEGLTSLVDVGGGIGATLK		7	626765	1171
13	PEPTIDE	Q9FK25	946.428		5.16229e+06	1890.84	1890.01	439.42	2	4.74	GFEGLTSLVDVGGGIGATLK		7	766943	1172
13	PEPTIDE	Q9FK25	945.928		5.16229e+06	1889.84	1890.01	89.69	2	4.21	GFEGLTSLVDVGGGIGATLK		7	672526	1173
13	PEPTIDE	Q9FK25	946.344		5.16229e+06	1890.67	1890.01	351.23	2	4.33	GFEGLTSLVDVGGGIGATLK		7	1.41226e+06	1174
13	PEPTIDE	Q9FK25	946.428		5.16229e+06	1890.84	1890.01	439.42	2	3.96	GFEGLTSLVDVGGGIGATLK		7	458189	1175
13	PEPTIDE	Q9FK25	946.594		5.16229e+06	1891.17	1890.01	615.79	2	3.26	GFEGLTSLVDVGGGIGATLK		7	537899	1176
13	PEPTIDE	Q9FK25	946.011		5.16229e+06	1890.01	1890.01	1.5	2	3.59	GFEGLTSLVDVGGGIGATLK		7	687715	1177
13	PEPTIDE	Q9FK25	757.424		1.00249e+07	1512.83	1512.76	48.43	2	3.22	LLTSYSVLTCSNR	Carbamidomethyl[+57.021464] (C10)	4	2.77542e+06	1178
13	PEPTIDE	Q9FK25	757.841		1.00249e+07	1513.67	1512.76	599.3	2	3.11	LLTSYSVLTCSNR	Carbamidomethyl[+57.021464] (C10)	4	3.11276e+06	1179
13	PEPTIDE	Q9FK25	757.341		1.00249e+07	1512.67	1512.76	61.75	2	3.31	LLTSYSVLTCSNR	Carbamidomethyl[+57.021464] (C10)	4	3.28043e+06	1180
13	PEPTIDE	Q9FK25	757.341		1.00249e+07	1512.67	1512.76	61.75	2	3.32	LLTSYSVLTCSNR	Carbamidomethyl[+57.021464] (C10)	4	856328	1181
13	PEPTIDE	Q9FK25	939.928		854826	1877.84	1876.87	519.07	2	3.5	NEDGVSIAALCLMNQDK	Carbamidomethyl[+57.021464] (C11)	2	472384	1182
13	PEPTIDE	Q9FK25	939.844		854826	1877.67	1876.87	430.27	2	3.23	NEDGVSIAALCLMNQDK	Carbamidomethyl[+57.021464] (C11)	2	382442	1183
13	PEPTIDE	Q9FK25	731.924		1.2685e+06	1461.83	1460.78	721.1	2	3.31	SALELDLLEIMAK	Oxidation[+15.994915] (M11)	2	913785	1184
13	PEPTIDE	Q9FK25	731.424		1.2685e+06	1460.83	1460.78	36.53	2	3.43	SALELDLLEIMAK	Oxidation[+15.994915] (M11)	2	354718	1185
13	PEPTIDE	Q9FK25	723.507		7.43871e+06	1445	1444.78	148.58	2	3.62	SALELDLLEIMAK		12	684224	1186
13	PEPTIDE	Q9FK25	724.007		7.43871e+06	1446	1444.78	840.74	2	4.45	SALELDLLEIMAK		12	509205	1187
13	PEPTIDE	Q9FK25	724.091		7.43871e+06	1446.17	1444.78	956.1	2	4.3	SALELDLLEIMAK		12	1.11436e+06	1188
13	PEPTIDE	Q9FK25	723.007		7.43871e+06	1444	1444.78	543.57	2	3.19	SALELDLLEIMAK		12	312784	1189
13	PEPTIDE	Q9FK25	723.341		7.43871e+06	1444.67	1444.78	82.14	2	4.35	SALELDLLEIMAK		12	417635	1190
13	PEPTIDE	Q9FK25	723.924		7.43871e+06	1445.83	1444.78	725.38	2	4.61	SALELDLLEIMAK		12	359065	1191
13	PEPTIDE	Q9FK25	724.007		7.43871e+06	1446	1444.78	840.74	2	4.54	SALELDLLEIMAK		12	1.05087e+06	1192
13	PEPTIDE	Q9FK25	723.424		7.43871e+06	1444.83	1444.78	33.22	2	4	SALELDLLEIMAK		12	1.05548e+06	1193
13	PEPTIDE	Q9FK25	723.507		7.43871e+06	1445	1444.78	148.58	2	4.26	SALELDLLEIMAK		12	727939	1194
13	PEPTIDE	Q9FK25	723.257		7.43871e+06	1444.5	1444.78	197.5	2	3.93	SALELDLLEIMAK		12	563435	1195
13	PEPTIDE	Q9FK25	723.424		7.43871e+06	1444.83	1444.78	33.22	2	4.07	SALELDLLEIMAK		12	312851	1196
13	PEPTIDE	Q9FK25	723.841		7.43871e+06	1445.67	1444.78	610.02	2	4.19	SALELDLLEIMAK		12	330862	1197
13	PEPTIDE	Q9FK25	841.343		560541	1680.67	1679.78	532.29	2	3.35	VFNNGMSNHSTITMK		1	560541	1198
13	PEPTIDE	Q9FK25	1037.18		2.74973e+06	2072.34	2072.07	131.43	2	3.32	VILAECILPETPDSSLSTK	Carbamidomethyl[+57.021464] (C6)	4	970114	1199
13	PEPTIDE	Q9FK25	1037.01		2.74973e+06	2072.01	2072.07	29.44	2	4.08	VILAECILPETPDSSLSTK	Carbamidomethyl[+57.021464] (C6)	4	743062	1200
13	PEPTIDE	Q9FK25	1037.43		2.74973e+06	2072.84	2072.07	372.74	2	3.28	VILAECILPETPDSSLSTK	Carbamidomethyl[+57.021464] (C6)	4	556138	1201
13	PEPTIDE	Q9FK25	1036.93		2.74973e+06	2071.84	2072.07	109.88	2	4.21	VILAECILPETPDSSLSTK	Carbamidomethyl[+57.021464] (C6)	4	480416	1202
13	PEPTIDE	Q9FK25	846.009		1.10831e+07	1690	1688.92	643.28	2	3.87	VVCDAFGVNLIELLK	Carbamidomethyl[+57.021464] (C3)	9	1.21286e+06	1203
13	PEPTIDE	Q9FK25	846.093		1.10831e+07	1690.17	1688.92	741.96	2	3.72	VVCDAFGVNLIELLK	Carbamidomethyl[+57.021464] (C3)	9	900324	1204
13	PEPTIDE	Q9FK25	845.009		1.10831e+07	1688	1688.92	540.93	2	3.48	VVCDAFGVNLIELLK	Carbamidomethyl[+57.021464] (C3)	9	1.05052e+06	1205
13	PEPTIDE	Q9FK25	844.926		1.10831e+07	1687.84	1688.92	639.61	2	3.35	VVCDAFGVNLIELLK	Carbamidomethyl[+57.021464] (C3)	9	2.10555e+06	1206
13	PEPTIDE	Q9FK25	845.593		1.10831e+07	1689.17	1688.92	149.86	2	4.22	VVCDAFGVNLIELLK	Carbamidomethyl[+57.021464] (C3)	9	955374	1207
13	PEPTIDE	Q9FK25	845.176		1.10831e+07	1688.34	1688.92	343.56	2	3.23	VVCDAFGVNLIELLK	Carbamidomethyl[+57.021464] (C3)	9	789222	1208
13	PEPTIDE	Q9FK25	846.009		1.10831e+07	1690	1688.92	643.28	2	3.57	VVCDAFGVNLIELLK	Carbamidomethyl[+57.021464] (C3)	9	1.42443e+06	1209
13	PEPTIDE	Q9FK25	846.009		1.10831e+07	1690	1688.92	643.28	2	4.3	VVCDAFGVNLIELLK	Carbamidomethyl[+57.021464] (C3)	9	1.84053e+06	1210
13	PEPTIDE	Q9FK25	846.009		1.10831e+07	1690	1688.92	643.28	2	3.89	VVCDAFGVNLIELLK	Carbamidomethyl[+57.021464] (C3)	9	804255	1211
14	TOP PROTEIN	F4K0E8	ISPG_ARATH 4-hydroxy-3-methylbut-2-en-1-yl diphosphate synthase (ferredoxin), chloroplastic OS=Arabidopsis thaliana GN=ISPG PE=1 SV=1	1.37	0.039	741	82.1864	0.00598584	1	29.4853	8	8	17.6788	25	1212
14	PEPTIDE	F4K0E8	940.928		201562	1879.84	1878.82	545.13	2	3.19	AQFETIDYTEDEYQK		1	201562	1213
14	PEPTIDE	F4K0E8	608.839		4.20855e+06	1215.66	1214.69	802.74	2	3.3	DLATVDSILLR		3	1354617	1214
14	PEPTIDE	F4K0E8	608.505		4.20855e+06	1215	1214.69	253.89	2	3.13	DLATVDSILLR		3	1.09962e+06	1215
14	PEPTIDE	F4K0E8	608.922		4.20855e+06	1215.83	1214.69	939.96	2	3.15	DLATVDSILLR		3	1.75431e+06	1216
14	PEPTIDE	F4K0E8	809.092		1.16954e+07	1616.17	1615.89	175.44	2	4.09	GIAMTEATDALIGLIK		9	1.3192e+06	1217
14	PEPTIDE	F4K0E8	809.009		1.16954e+07	1616	1615.89	72.3	2	3.57	GIAMTEATDALIGLIK		9	799033	1218
14	PEPTIDE	F4K0E8	809.342		1.16954e+07	1616.67	1615.89	484.87	2	3.92	GIAMTEATDALIGLIK		9	766848	1219
14	PEPTIDE	F4K0E8	808.759		1.16954e+07	1615.5	1615.89	237.14	2	3.78	GIAMTEATDALIGLIK		9	695060	1220
14	PEPTIDE	F4K0E8	809.259		1.16954e+07	1616.5	1615.89	381.73	2	3.12	GIAMTEATDALIGLIK		9	1.86821e+06	1221
14	PEPTIDE	F4K0E8	809.009		1.16954e+07	1616	1615.89	72.3	2	3.56	GIAMTEATDALIGLIK		9	1.34616e+06	1222
14	PEPTIDE	F4K0E8	809.675		1.16954e+07	1617.34	1615.89	897.45	2	3.15	GIAMTEATDALIGLIK		9	2.04789e+06	1223
14	PEPTIDE	F4K0E8	809.092		1.16954e+07	1616.17	1615.89	175.44	2	4.35	GIAMTEATDALIGLIK		9	2.21197e+06	1224
14	PEPTIDE	F4K0E8	809.342		1.16954e+07	1616.67	1615.89	484.87	2	3.46	GIAMTEATDALIGLIK		9	641075	1225
14	PEPTIDE	F4K0E8	1069.01		138345	3204.02	3202.81	377.72	3	3.69	LIDVSMGVIAPLSEQLTKPLPNAMVLVNLK		1	138345	1226
14	PEPTIDE	F4K0E8	980.512		1.05192e+06	1959.01	1957.95	542.74	2	3.46	NIDATMILHDVPFTEDK		2	531185	1227
14	PEPTIDE	F4K0E8	979.928		1.05192e+06	1957.84	1957.95	53.13	2	3.12	NIDATMILHDVPFTEDK		2	520733	1228
14	PEPTIDE	F4K0E8	901.01		8.94757e+06	1800.01	1798.98	570.65	2	5.24	SAIGIGTLLQDGLGDTIR		6	1.87993e+06	1229
14	PEPTIDE	F4K0E8	900.51		8.94757e+06	1799.01	1798.98	14.77	2	4.39	SAIGIGTLLQDGLGDTIR		6	1.22395e+06	1230
14	PEPTIDE	F4K0E8	900.594		8.94757e+06	1799.17	1798.98	107.42	2	4.46	SAIGIGTLLQDGLGDTIR		6	1.32016e+06	1231
14	PEPTIDE	F4K0E8	901.094		8.94757e+06	1800.17	1798.98	663.29	2	3.28	SAIGIGTLLQDGLGDTIR		6	2.32686e+06	1232
14	PEPTIDE	F4K0E8	900.677		8.94757e+06	1799.34	1798.98	200.06	2	4.34	SAIGIGTLLQDGLGDTIR		6	1.47653e+06	1233
14	PEPTIDE	F4K0E8	900.427		8.94757e+06	1798.84	1798.98	77.88	2	4.88	SAIGIGTLLQDGLGDTIR		6	720143	1234
14	PEPTIDE	F4K0E8	658.34		579463	1314.66	1314.53	99.32	2	3.1	TEYVSCPSCGR	Carbamidomethyl[+57.021464] (C6); Carbamidomethyl[+57.021464] (C9)	1	579463	1235
14	PEPTIDE	F4K0E8	768.008		2.77966e+06	1534	1533.8	128.47	2	3.14	TLFDLQEISAEIR		2	1.3132e+06	1236
14	PEPTIDE	F4K0E8	767.841		2.77966e+06	1533.67	1533.8	88.86	2	3.16	TLFDLQEISAEIR		2	1.46646e+06	1237
15	TOP PROTEIN	P25873	RK15_ARATH 50S ribosomal protein L15, chloroplastic OS=Arabidopsis thaliana GN=RPL15 PE=1 SV=2	-0.69	0.016	277	29.6709	0.0112388	1	24.5509	6	6	25.9928	31	1238
15	PEPTIDE	P25873	1041.01		8.10227e+06	2080.01	2079.98	12.23	2	4.79	DIETAGFQEGDEVSLETLK		10	845647	1239
15	PEPTIDE	P25873	1041.1		8.10227e+06	2080.18	2079.98	92.36	2	3.73	DIETAGFQEGDEVSLETLK		10	641887	1240
15	PEPTIDE	P25873	1041.43		8.10227e+06	2080.84	2079.98	412.88	2	4.8	DIETAGFQEGDEVSLETLK		10	1.5451e+06	1241
15	PEPTIDE	P25873	1041.43		8.10227e+06	2080.84	2079.98	412.88	2	4.4	DIETAGFQEGDEVSLETLK		10	1.25758e+06	1242
15	PEPTIDE	P25873	1041.01		8.10227e+06	2080.01	2079.98	12.23	2	3.78	DIETAGFQEGDEVSLETLK		10	526025	1243
15	PEPTIDE	P25873	1040.76		8.10227e+06	2079.51	2079.98	228.16	2	3.53	DIETAGFQEGDEVSLETLK		10	1.18531e+06	1244
15	PEPTIDE	P25873	1041.51		8.10227e+06	2081.01	2079.98	493.01	2	4	DIETAGFQEGDEVSLETLK		10	478512	1245
15	PEPTIDE	P25873	1041.18		8.10227e+06	2080.34	2079.98	172.49	2	3.47	DIETAGFQEGDEVSLETLK		10	692814	1246
15	PEPTIDE	P25873	1041.18		8.10227e+06	2080.34	2079.98	172.49	2	3.59	DIETAGFQEGDEVSLETLK		10	411419	1247
15	PEPTIDE	P25873	1040.93		8.10227e+06	2079.84	2079.98	67.9	2	5.19	DIETAGFQEGDEVSLETLK		10	517974	1248
15	PEPTIDE	P25873	865.926		3.93789e+06	1729.84	1729.9	37.96	2	3.25	EKLEASGCTLTVLPGR	Carbamidomethyl[+57.021464] (C8)	4	949149	1249
15	PEPTIDE	P25873	866.426		3.93789e+06	1730.84	1729.9	540.11	2	4.02	EKLEASGCTLTVLPGR	Carbamidomethyl[+57.021464] (C8)	4	1.14965e+06	1250
15	PEPTIDE	P25873	866.426		3.93789e+06	1730.84	1729.9	540.11	2	3.93	EKLEASGCTLTVLPGR	Carbamidomethyl[+57.021464] (C8)	4	1.07455e+06	1251
15	PEPTIDE	P25873	866.426		3.93789e+06	1730.84	1729.9	540.11	2	3.83	EKLEASGCTLTVLPGR	Carbamidomethyl[+57.021464] (C8)	4	764532	1252
15	PEPTIDE	P25873	600.338		1.00157e+07	1198.66	1197.58	905.17	2	3.22	GFEGGQTALYR		2	5.15705e+06	1253
15	PEPTIDE	P25873	599.838		1.00157e+07	1197.66	1197.58	70.13	2	3.36	GFEGGQTALYR		2	4.8586e+06	1254
15	PEPTIDE	P25873	728.841		1.60987e+07	1455.67	1454.64	705.86	2	4.19	GISAGQGASCGFGMR	Carbamidomethyl[+57.021464] (C10)	8	3.5818e+06	1255
15	PEPTIDE	P25873	728.341		1.60987e+07	1454.67	1454.64	18.39	2	3.82	GISAGQGASCGFGMR	Carbamidomethyl[+57.021464] (C10)	8	2.09398e+06	1256
15	PEPTIDE	P25873	728.424		1.60987e+07	1454.83	1454.64	132.97	2	3.58	GISAGQGASCGFGMR	Carbamidomethyl[+57.021464] (C10)	8	3.49347e+06	1257
15	PEPTIDE	P25873	728.424		1.60987e+07	1454.83	1454.64	132.97	2	3.29	GISAGQGASCGFGMR	Carbamidomethyl[+57.021464] (C10)	8	2.43645e+06	1258
15	PEPTIDE	P25873	728.507		1.60987e+07	1455	1454.64	247.54	2	3.36	GISAGQGASCGFGMR	Carbamidomethyl[+57.021464] (C10)	8	860506	1259
15	PEPTIDE	P25873	728.424		1.60987e+07	1454.83	1454.64	132.97	2	3.48	GISAGQGASCGFGMR	Carbamidomethyl[+57.021464] (C10)	8	951314	1260
15	PEPTIDE	P25873	728.424		1.60987e+07	1454.83	1454.64	132.97	2	3.99	GISAGQGASCGFGMR	Carbamidomethyl[+57.021464] (C10)	8	1.73516e+06	1261
15	PEPTIDE	P25873	728.007		1.60987e+07	1454	1454.64	439.92	2	3.37	GISAGQGASCGFGMR	Carbamidomethyl[+57.021464] (C10)	8	945970	1262
15	PEPTIDE	P25873	577.838		1.18736e+07	1153.66	1152.59	930.38	2	3.88	LDNLGPQPGSR		4	2.85993e+06	1263
15	PEPTIDE	P25873	577.338		1.18736e+07	1152.66	1152.59	62.75	2	3.47	LDNLGPQPGSR		4	3.71051e+06	1264
15	PEPTIDE	P25873	577.338		1.18736e+07	1152.66	1152.59	62.75	2	3.92	LDNLGPQPGSR		4	3.96664e+06	1265
15	PEPTIDE	P25873	577.338		1.18736e+07	1152.66	1152.59	62.75	2	3.6	LDNLGPQPGSR		4	1.33656e+06	1266
15	PEPTIDE	P25873	737.424		8.88192e+06	1472.83	1472.77	45.82	2	3.39	LEASGCTLTVLPGR	Carbamidomethyl[+57.021464] (C6)	3	2.65417e+06	1267
15	PEPTIDE	P25873	737.424		8.88192e+06	1472.83	1472.77	45.82	2	3.87	LEASGCTLTVLPGR	Carbamidomethyl[+57.021464] (C6)	3	3.15061e+06	1268
15	PEPTIDE	P25873	737.424		8.88192e+06	1472.83	1472.77	45.82	2	3.36	LEASGCTLTVLPGR	Carbamidomethyl[+57.021464] (C6)	3	3.07714e+06	1269
16	TOP PROTEIN	Q8L7S8	RH3_ARATH DEAD-box ATP-dependent RNA helicase 3, chloroplastic OS=Arabidopsis thaliana GN=RH3 PE=1 SV=2	-1.29	0.015	748	81.0888	0.00769385	1	24.3806	7	7	10.5615	19	1270
16	PEPTIDE	Q8L7S8	543.337		2.86716e+06	1084.66	1084.64	18.97	2	3.22	GWVTLQLIR		3	900958	1271
16	PEPTIDE	Q8L7S8	543.921		2.86716e+06	1085.83	1084.64	1094.61	2	3.19	GWVTLQLIR		3	1.03771e+06	1272
16	PEPTIDE	Q8L7S8	543.337		2.86716e+06	1084.66	1084.64	18.97	2	3.33	GWVTLQLIR		3	928490	1273
16	PEPTIDE	Q8L7S8	765.925		8.5269e+06	1529.83	1528.81	667.49	2	4	IQGAVFDLPEEIAK		4	2.5489e+06	1274
16	PEPTIDE	Q8L7S8	765.425		8.5269e+06	1528.83	1528.81	13.37	2	3.26	IQGAVFDLPEEIAK		4	2674513	1275
16	PEPTIDE	Q8L7S8	766.008		8.5269e+06	1530	1528.81	776.51	2	3.73	IQGAVFDLPEEIAK		4	2.01764e+06	1276
16	PEPTIDE	Q8L7S8	766.008		8.5269e+06	1530	1528.81	776.51	2	3.33	IQGAVFDLPEEIAK		4	1.28585e+06	1277
16	PEPTIDE	Q8L7S8	1045.43		313223	2088.84	2088.04	386.11	2	3.45	KYLDNPLNIDLVGDQDEK		1	313223	1278
16	PEPTIDE	Q8L7S8	687.007		9.47677e+06	1372	1371.63	267.91	2	3.14	LTEEAGDYTAFR		4	3.10088e+06	1279
16	PEPTIDE	Q8L7S8	686.923		9.47677e+06	1371.83	1371.63	146.4	2	3.13	LTEEAGDYTAFR		4	2.92502e+06	1280
16	PEPTIDE	Q8L7S8	687.34		9.47677e+06	1372.66	1371.63	753.96	2	3.23	LTEEAGDYTAFR		4	2.73259e+06	1281
16	PEPTIDE	Q8L7S8	687.257		9.47677e+06	1372.5	1371.63	632.45	2	3.1	LTEEAGDYTAFR		4	718278	1282
16	PEPTIDE	Q8L7S8	814.426		3.10963e+06	1626.84	1625.79	640.46	2	3.2	QSMLFSATMPTWVK		2	1.26004e+06	1283
16	PEPTIDE	Q8L7S8	814.426		3.10963e+06	1626.84	1625.79	640.46	2	3.28	QSMLFSATMPTWVK		2	1.84958e+06	1284
16	PEPTIDE	Q8L7S8	669.506		4.75825e+06	1337	1335.77	922.75	2	3.84	TILSDLITVYAK		4	825355	1285
16	PEPTIDE	Q8L7S8	669.506		4.75825e+06	1337	1335.77	922.75	2	3.72	TILSDLITVYAK		4	2.14994e+06	1286
16	PEPTIDE	Q8L7S8	669.34		4.75825e+06	1336.66	1335.77	673.2	2	3.33	TILSDLITVYAK		4	753255	1287
16	PEPTIDE	Q8L7S8	669.423		4.75825e+06	1336.83	1335.77	797.97	2	3.14	TILSDLITVYAK		4	1.0297e+06	1288
16	PEPTIDE	Q8L7S8	981.345		596835	1960.67	1959.94	373.65	2	3.26	YLDNPLNIDLVGDQDEK		1	596835	1289
17	TOP PROTEIN	Q8L940	PDX13_ARATH Pyridoxal 5'-phosphate synthase subunit PDX1.3 OS=Arabidopsis thaliana GN=PDX13 PE=1 SV=2	0.58	0.053	309	33.177	0.00571924	1	23.6546	6	5	29.7735	28	1290
17	PEPTIDE	Q8L940	730.341		5.75665e+07	1458.67	1457.73	642.52	2	4.62	GGVIMDVVNAEQAR		11	6.6376e+06	1291
17	PEPTIDE	Q8L940	730.007		5.75665e+07	1458	1457.73	185.18	2	4.2	GGVIMDVVNAEQAR		11	6.76035e+06	1292
17	PEPTIDE	Q8L940	730.341		5.75665e+07	1458.67	1457.73	642.52	2	3.45	GGVIMDVVNAEQAR		11	6.34063e+06	1293
17	PEPTIDE	Q8L940	487.337		5.75665e+07	1458.99	1457.73	862.69	3	3.72	GGVIMDVVNAEQAR		11	2.4267e+06	1294
17	PEPTIDE	Q8L940	487.17		5.75665e+07	1458.49	1457.73	519.69	3	4.46	GGVIMDVVNAEQAR		11	2.01091e+06	1295
17	PEPTIDE	Q8L940	729.924		5.75665e+07	1457.83	1457.73	70.85	2	3.69	GGVIMDVVNAEQAR		11	4.24734e+06	1296
17	PEPTIDE	Q8L940	730.424		5.75665e+07	1458.83	1457.73	756.86	2	4.43	GGVIMDVVNAEQAR		11	5.50972e+06	1297
17	PEPTIDE	Q8L940	729.924		5.75665e+07	1457.83	1457.73	70.85	2	4.42	GGVIMDVVNAEQAR		11	6.16317e+06	1298
17	PEPTIDE	Q8L940	729.424		5.75665e+07	1456.83	1457.73	615.16	2	3.17	GGVIMDVVNAEQAR		11	4.40892e+06	1299
17	PEPTIDE	Q8L940	730.424		5.75665e+07	1458.83	1457.73	756.86	2	4.66	GGVIMDVVNAEQAR		11	1.01076e+07	1300
17	PEPTIDE	Q8L940	730.424		5.75665e+07	1458.83	1457.73	756.86	2	4.43	GGVIMDVVNAEQAR		11	2.95361e+06	1301
17	PEPTIDE	Q8L940	737.841		3.71926e+06	1473.67	1473.72	39.38	2	3.17	GGVIMDVVNAEQAR	Oxidation[+15.994915] (M5)	3	1.6915e+06	1302
17	PEPTIDE	Q8L940	738.508		3.71926e+06	1475	1473.72	865.38	2	3.75	GGVIMDVVNAEQAR	Oxidation[+15.994915] (M5)	3	1.5832e+06	1303
17	PEPTIDE	Q8L940	737.924		3.71926e+06	1473.83	1473.72	73.72	2	3.11	GGVIMDVVNAEQAR	Oxidation[+15.994915] (M5)	3	444548	1304
17	PEPTIDE	Q8L940	796.175		2.0264e+07	1590.34	1589.75	365.49	2	3.76	IAEEAGACAVMALER	Carbamidomethyl[+57.021464] (C8)	9	2.61345e+06	1305
17	PEPTIDE	Q8L940	796.342		2.0264e+07	1590.67	1589.75	575.17	2	3.95	IAEEAGACAVMALER	Carbamidomethyl[+57.021464] (C8)	9	2.46352e+06	1306
17	PEPTIDE	Q8L940	795.759		2.0264e+07	1589.5	1589.75	158.71	2	3.69	IAEEAGACAVMALER	Carbamidomethyl[+57.021464] (C8)	9	1.9906e+06	1307
17	PEPTIDE	Q8L940	796.425		2.0264e+07	1590.84	1589.75	680.01	2	3.26	IAEEAGACAVMALER	Carbamidomethyl[+57.021464] (C8)	9	2.75357e+06	1308
17	PEPTIDE	Q8L940	796.009		2.0264e+07	1590	1589.75	155.81	2	4.83	IAEEAGACAVMALER	Carbamidomethyl[+57.021464] (C8)	9	3.08547e+06	1309
17	PEPTIDE	Q8L940	795.842		2.0264e+07	1589.67	1589.75	53.87	2	3.95	IAEEAGACAVMALER	Carbamidomethyl[+57.021464] (C8)	9	2.77506e+06	1310
17	PEPTIDE	Q8L940	796.009		2.0264e+07	1590	1589.75	155.81	2	3.79	IAEEAGACAVMALER	Carbamidomethyl[+57.021464] (C8)	9	2.39966e+06	1311
17	PEPTIDE	Q8L940	795.759		2.0264e+07	1589.5	1589.75	158.71	2	4.56	IAEEAGACAVMALER	Carbamidomethyl[+57.021464] (C8)	9	958027	1312
17	PEPTIDE	Q8L940	796.425		2.0264e+07	1590.84	1589.75	680.01	2	4.51	IAEEAGACAVMALER	Carbamidomethyl[+57.021464] (C8)	9	1.22467e+06	1313
17	PEPTIDE	Q8L940	1199.27		388735	3594.77	3593.81	268.61	3	3.77	LPVVQFAAGGVATPADAALMMQLGCDGVFVGSGIFK	Carbamidomethyl[+57.021464] (C25)	1	388735	1314
17	PEPTIDE	Q8L940	716.424		1.06423e+07	1430.83	1430.6	160.83	2	3.43	NMDDDEVFTFAK		3	3.34938e+06	1315
17	PEPTIDE	Q8L940	716.424		1.06423e+07	1430.83	1430.6	160.83	2	3.52	NMDDDEVFTFAK		3	2.74217e+06	1316
17	PEPTIDE	Q8L940	716.924		1.06423e+07	1431.83	1430.6	859.85	2	3.22	NMDDDEVFTFAK		3	4.55073e+06	1317
17	PEPTIDE	Q8L940	758.424		1.40258e+06	1514.83	1514.81	18.91	2	3.13	TKGEAGTGNIIEAVR		1	1.40258e+06	1318
18	TOP PROTEIN	Q9S9N1	HSP7E_ARATH Heat shock 70 kDa protein 5 OS=Arabidopsis thaliana GN=HSP70-5 PE=2 SV=1	-1.18	0.023	646	70.8524	0.00516064	0.980216	20.6364	5	5	11.4551	34	1319
18	PEPTIDE	Q9S9N1	838.426		1.58782e+07	1674.84	1674.72	67.63	2	4.07	ATAGDTHLGGEDFDNR		11	1.87756e+06	1320
18	PEPTIDE	Q9S9N1	838.509		1.58782e+07	1675	1674.72	167.15	2	3.55	ATAGDTHLGGEDFDNR		11	716102	1321
18	PEPTIDE	Q9S9N1	839.009		1.58782e+07	1676	1674.72	764.27	2	3.81	ATAGDTHLGGEDFDNR		11	2.81889e+06	1322
18	PEPTIDE	Q9S9N1	837.842		1.58782e+07	1673.67	1674.72	629.01	2	3.3	ATAGDTHLGGEDFDNR		11	916244	1323
18	PEPTIDE	Q9S9N1	838.342		1.58782e+07	1674.67	1674.72	31.89	2	3.66	ATAGDTHLGGEDFDNR		11	1.615e+06	1324
18	PEPTIDE	Q9S9N1	838.426		1.58782e+07	1674.84	1674.72	67.63	2	3.63	ATAGDTHLGGEDFDNR		11	2.24946e+06	1325
18	PEPTIDE	Q9S9N1	838.926		1.58782e+07	1675.84	1674.72	664.75	2	3.52	ATAGDTHLGGEDFDNR		11	896601	1326
18	PEPTIDE	Q9S9N1	838.843		1.58782e+07	1675.67	1674.72	565.24	2	4.18	ATAGDTHLGGEDFDNR		11	2.83425e+06	1327
18	PEPTIDE	Q9S9N1	838.926		1.58782e+07	1675.84	1674.72	664.75	2	4.59	ATAGDTHLGGEDFDNR		11	1.26197e+06	1328
18	PEPTIDE	Q9S9N1	838.342		1.58782e+07	1674.67	1674.72	31.89	2	3.57	ATAGDTHLGGEDFDNR		11	511303	1329
18	PEPTIDE	Q9S9N1	838.926		1.58782e+07	1675.84	1674.72	664.75	2	3.19	ATAGDTHLGGEDFDNR		11	180807	1330
18	PEPTIDE	Q9S9N1	830.759		3.23218e+07	1659.5	1658.89	370.8	2	3.17	IINEPTAAAIAYGLDK		6	1.08666e+06	1331
18	PEPTIDE	Q9S9N1	830.426		3.23218e+07	1658.84	1658.89	31.08	2	4.16	IINEPTAAAIAYGLDK		6	8.59966e+06	1332
18	PEPTIDE	Q9S9N1	830.509		3.23218e+07	1659	1658.89	69.39	2	4.34	IINEPTAAAIAYGLDK		6	7.68267e+06	1333
18	PEPTIDE	Q9S9N1	830.592		3.23218e+07	1659.17	1658.89	169.86	2	4.49	IINEPTAAAIAYGLDK		6	7.43436e+06	1334
18	PEPTIDE	Q9S9N1	830.729		3.23218e+07	1659.44	1658.89	334.69	2	4.14	IINEPTAAAIAYGLDK		6	5.28407e+06	1335
18	PEPTIDE	Q9S9N1	830.509		3.23218e+07	1659	1658.89	69.39	2	3.56	IINEPTAAAIAYGLDK		6	2.23433e+06	1336
18	PEPTIDE	Q9S9N1	895.01		1.65959e+07	1788.01	1786.98	572.11	2	4.26	IINEPTAAAIAYGLDKK		8	2.40927e+06	1337
18	PEPTIDE	Q9S9N1	894.427		1.65959e+07	1786.84	1786.98	80.77	2	4.05	IINEPTAAAIAYGLDKK		8	1.99304e+06	1338
18	PEPTIDE	Q9S9N1	894.51		1.65959e+07	1787.01	1786.98	12.5	2	4.06	IINEPTAAAIAYGLDKK		8	2.4908e+06	1339
18	PEPTIDE	Q9S9N1	895.01		1.65959e+07	1788.01	1786.98	572.11	2	3.89	IINEPTAAAIAYGLDKK		8	2.9622e+06	1340
18	PEPTIDE	Q9S9N1	895.01		1.65959e+07	1788.01	1786.98	572.11	2	4.24	IINEPTAAAIAYGLDKK		8	2.74761e+06	1341
18	PEPTIDE	Q9S9N1	895.01		1.65959e+07	1788.01	1786.98	572.11	2	3.43	IINEPTAAAIAYGLDKK		8	1.29916e+06	1342
18	PEPTIDE	Q9S9N1	894.51		1.65959e+07	1787.01	1786.98	12.5	2	3.69	IINEPTAAAIAYGLDKK		8	1.24042e+06	1343
18	PEPTIDE	Q9S9N1	894.427		1.65959e+07	1786.84	1786.98	80.77	2	3.39	IINEPTAAAIAYGLDKK		8	1.4534e+06	1344
18	PEPTIDE	Q9S9N1	841.009		25062588	1680	1679.83	105.17	2	3.14	NAVVTVPAYFNDSQR		3	6.68218e+06	1345
18	PEPTIDE	Q9S9N1	840.926		25062588	1679.84	1679.83	5.95	2	3.28	NAVVTVPAYFNDSQR		3	1.44907e+07	1346
18	PEPTIDE	Q9S9N1	841.426		25062588	1680.84	1679.83	601.27	2	3.1	NAVVTVPAYFNDSQR		3	3.88974e+06	1347
18	PEPTIDE	Q9S9N1	1281.6		4.01882e+06	2561.19	2560.27	359.13	2	3.56	SINPDEAVAYGAAVQAAILTGEGSEK		6	873224	1348
18	PEPTIDE	Q9S9N1	1281.68		4.01882e+06	2561.35	2560.27	424.23	2	4.01	SINPDEAVAYGAAVQAAILTGEGSEK		6	603249	1349
18	PEPTIDE	Q9S9N1	1281.77		4.01882e+06	2561.52	2560.27	489.33	2	3.45	SINPDEAVAYGAAVQAAILTGEGSEK		6	707863	1350
18	PEPTIDE	Q9S9N1	1281.68		4.01882e+06	2561.35	2560.27	424.23	2	3.79	SINPDEAVAYGAAVQAAILTGEGSEK		6	653420	1351
18	PEPTIDE	Q9S9N1	1281.77		4.01882e+06	2561.52	2560.27	489.33	2	3.65	SINPDEAVAYGAAVQAAILTGEGSEK		6	658107	1352
18	PEPTIDE	Q9S9N1	1281.6		4.01882e+06	2561.19	2560.27	359.13	2	3.55	SINPDEAVAYGAAVQAAILTGEGSEK		6	522961	1353
19	TOP PROTEIN	Q42406	CP18D_ARATH Peptidyl-prolyl cis-trans isomerase CYP18-4 OS=Arabidopsis thaliana GN=CYP18-4 PE=1 SV=1	-0.95	0.009	172	18.3482	0.00896826	1	20.2359	4	3	34.3023	33	1354
19	PEPTIDE	Q42406	942.678		1.12922e+07	2825.01	2824.29	254.84	3	4.48	HTGAGILSMANSGPNTNGSQFFICTDK	Carbamidomethyl[+57.021464] (C24)	5	2.48075e+06	1355
19	PEPTIDE	Q42406	942.761		1.12922e+07	2825.26	2824.29	343.36	3	5.94	HTGAGILSMANSGPNTNGSQFFICTDK	Carbamidomethyl[+57.021464] (C24)	5	2.66898e+06	1356
19	PEPTIDE	Q42406	942.511		1.12922e+07	2824.51	2824.29	77.8	3	4.88	HTGAGILSMANSGPNTNGSQFFICTDK	Carbamidomethyl[+57.021464] (C24)	5	3.02018e+06	1357
19	PEPTIDE	Q42406	942.761		1.12922e+07	2825.26	2824.29	343.36	3	4.25	HTGAGILSMANSGPNTNGSQFFICTDK	Carbamidomethyl[+57.021464] (C24)	5	2.01756e+06	1358
19	PEPTIDE	Q42406	942.511		1.12922e+07	2824.51	2824.29	77.8	3	3.84	HTGAGILSMANSGPNTNGSQFFICTDK	Carbamidomethyl[+57.021464] (C24)	5	1.10474e+06	1359
19	PEPTIDE	Q42406	1058.01		2.99734e+06	2114.01	2113.96	22.8	2	4.08	IEMELFADTTPNTAENFR	Oxidation[+15.994915] (M3)	5	466778	1360
19	PEPTIDE	Q42406	1058.35		2.99734e+06	2114.68	2113.96	338.17	2	4.42	IEMELFADTTPNTAENFR	Oxidation[+15.994915] (M3)	5	710823	1361
19	PEPTIDE	Q42406	1057.93		2.99734e+06	2113.84	2113.96	56.04	2	3.52	IEMELFADTTPNTAENFR	Oxidation[+15.994915] (M3)	5	577582	1362
19	PEPTIDE	Q42406	1058.01		2.99734e+06	2114.01	2113.96	22.8	2	3.96	IEMELFADTTPNTAENFR	Oxidation[+15.994915] (M3)	5	547626	1363
19	PEPTIDE	Q42406	1058.01		2.99734e+06	2114.01	2113.96	22.8	2	4.22	IEMELFADTTPNTAENFR	Oxidation[+15.994915] (M3)	5	694534	1364
19	PEPTIDE	Q42406	1049.85		1.75292e+07	2097.68	2097.97	138.47	2	4.92	IEMELFADTTPNTAENFR		14	1.16856e+06	1365
19	PEPTIDE	Q42406	1050.35		1.75292e+07	2098.68	2097.97	338.19	2	4.84	IEMELFADTTPNTAENFR		14	1.3555e+06	1366
19	PEPTIDE	Q42406	1050.43		1.75292e+07	2098.84	2097.97	417.64	2	5.36	IEMELFADTTPNTAENFR		14	2.61317e+06	1367
19	PEPTIDE	Q42406	1050.1		1.75292e+07	2098.18	2097.97	99.86	2	4.87	IEMELFADTTPNTAENFR		14	2.19899e+06	1368
19	PEPTIDE	Q42406	1050.01		1.75292e+07	2098.01	2097.97	20.42	2	4.95	IEMELFADTTPNTAENFR		14	2.37072e+06	1369
19	PEPTIDE	Q42406	1050.51		1.75292e+07	2099.01	2097.97	497.08	2	4.13	IEMELFADTTPNTAENFR		14	1.20303e+06	1370
19	PEPTIDE	Q42406	1050.1		1.75292e+07	2098.18	2097.97	99.86	2	4.09	IEMELFADTTPNTAENFR		14	926078	1371
19	PEPTIDE	Q42406	1049.43		1.75292e+07	2096.84	2097.97	535.68	2	3.54	IEMELFADTTPNTAENFR		14	654297	1372
19	PEPTIDE	Q42406	1050.35		1.75292e+07	2098.68	2097.97	338.19	2	4.55	IEMELFADTTPNTAENFR		14	657544	1373
19	PEPTIDE	Q42406	1050.51		1.75292e+07	2099.01	2097.97	497.08	2	4.88	IEMELFADTTPNTAENFR		14	687142	1374
19	PEPTIDE	Q42406	1050.68		1.75292e+07	2099.34	2097.97	655.97	2	3.92	IEMELFADTTPNTAENFR		14	665786	1375
19	PEPTIDE	Q42406	1050.43		1.75292e+07	2098.84	2097.97	417.64	2	5.45	IEMELFADTTPNTAENFR		14	1.68839e+06	1376
19	PEPTIDE	Q42406	1050.1		1.75292e+07	2098.18	2097.97	99.86	2	4.04	IEMELFADTTPNTAENFR		14	421615	1377
19	PEPTIDE	Q42406	1050.43		1.75292e+07	2098.84	2097.97	417.64	2	5.6	IEMELFADTTPNTAENFR		14	918377	1378
19	PEPTIDE	Q42406	763.925		3.23556e+07	1525.83	1525.76	48.64	2	4.27	VFFDMSLSGTPIGR		9	3.321e+06	1379
19	PEPTIDE	Q42406	764.508		3.23556e+07	1527	1525.76	813.3	2	3.65	VFFDMSLSGTPIGR		9	6.28198e+06	1380
19	PEPTIDE	Q42406	764.008		3.23556e+07	1526	1525.76	157.87	2	3.77	VFFDMSLSGTPIGR		9	3.1153e+06	1381
19	PEPTIDE	Q42406	764.008		3.23556e+07	1526	1525.76	157.87	2	3.55	VFFDMSLSGTPIGR		9	6.7089e+06	1382
19	PEPTIDE	Q42406	763.925		3.23556e+07	1525.83	1525.76	48.64	2	3.74	VFFDMSLSGTPIGR		9	2.96148e+06	1383
19	PEPTIDE	Q42406	764.425		3.23556e+07	1526.83	1525.76	704.06	2	3.17	VFFDMSLSGTPIGR		9	2.80922e+06	1384
19	PEPTIDE	Q42406	764.341		3.23556e+07	1526.67	1525.76	594.82	2	3.8	VFFDMSLSGTPIGR		9	1.99399e+06	1385
19	PEPTIDE	Q42406	764.425		3.23556e+07	1526.83	1525.76	704.06	2	3.68	VFFDMSLSGTPIGR		9	2.51796e+06	1386
19	PEPTIDE	Q42406	763.508		3.23556e+07	1525	1525.76	497.55	2	3.85	VFFDMSLSGTPIGR		9	2.64578e+06	1387
20	TOP PROTEIN	Q9LJR2	LECT2_ARATH Lectin-like protein LEC OS=Arabidopsis thaliana GN=LEC PE=1 SV=1	2.08	0.021	271	29.7129	0.00934912	1	19.5845	5	4	29.8893	18	1388
20	PEPTIDE	Q9LJR2	1096.01		1.14036e+06	2190.01	2190.07	28.51	2	3.18	DETPFSHGQGLYINPIQFK		2	507629	1389
20	PEPTIDE	Q9LJR2	1096.51		1.14036e+06	2191.01	2190.07	428.1	2	3.69	DETPFSHGQGLYINPIQFK		2	632733	1390
20	PEPTIDE	Q9LJR2	1482.19		373956	2962.36	2962.36	1.15	2	4.35	FNFDSFDGSNLLFLGDAELGPSSDGVSR		2	215249	1391
20	PEPTIDE	Q9LJR2	1482.69		373956	2963.36	2962.36	336.42	2	3.36	FNFDSFDGSNLLFLGDAELGPSSDGVSR		2	158707	1392
20	PEPTIDE	Q9LJR2	859.01		733828	1716	1715.84	95.21	2	3.34	SENNLIFIEFDTFK		1	733828	1393
20	PEPTIDE	Q9LJR2	1086.93		2.32814e+06	2171.85	2171.05	366.09	2	3.34	VLNDVLLQNMYAGFAGSMGR	Oxidation[+15.994915] (M10)	3	750685	1394
20	PEPTIDE	Q9LJR2	1086.6		2.32814e+06	2171.18	2171.05	59.02	2	3.18	VLNDVLLQNMYAGFAGSMGR	Oxidation[+15.994915] (M10)	3	1.07982e+06	1395
20	PEPTIDE	Q9LJR2	1086.85		2.32814e+06	2171.68	2171.05	289.33	2	3.54	VLNDVLLQNMYAGFAGSMGR	Oxidation[+15.994915] (M10)	3	497638	1396
20	PEPTIDE	Q9LJR2	1079.18		7.6904e+06	2156.34	2155.06	598.34	2	3.8	VLNDVLLQNMYAGFAGSMGR		10	381147	1397
20	PEPTIDE	Q9LJR2	1078.85		7.6904e+06	2155.68	2155.06	288.99	2	3.71	VLNDVLLQNMYAGFAGSMGR		10	915837	1398
20	PEPTIDE	Q9LJR2	1078.51		7.6904e+06	2155.01	2155.06	20.37	2	4.11	VLNDVLLQNMYAGFAGSMGR		10	1.34766e+06	1399
20	PEPTIDE	Q9LJR2	1078.43		7.6904e+06	2154.84	2155.06	97.71	2	3.94	VLNDVLLQNMYAGFAGSMGR		10	267375	1400
20	PEPTIDE	Q9LJR2	1078.43		7.6904e+06	2154.84	2155.06	97.71	2	3.61	VLNDVLLQNMYAGFAGSMGR		10	713098	1401
20	PEPTIDE	Q9LJR2	1079.01		7.6904e+06	2156.01	2155.06	443.67	2	4.45	VLNDVLLQNMYAGFAGSMGR		10	1.26312e+06	1402
20	PEPTIDE	Q9LJR2	1078.35		7.6904e+06	2154.68	2155.06	175.05	2	3.87	VLNDVLLQNMYAGFAGSMGR		10	804612	1403
20	PEPTIDE	Q9LJR2	1078.6		7.6904e+06	2155.18	2155.06	56.97	2	4.65	VLNDVLLQNMYAGFAGSMGR		10	990808	1404
20	PEPTIDE	Q9LJR2	1079.1		7.6904e+06	2156.18	2155.06	521	2	3.86	VLNDVLLQNMYAGFAGSMGR		10	622651	1405
20	PEPTIDE	Q9LJR2	719.424		7.6904e+06	2155.25	2155.06	89.89	3	4.35	VLNDVLLQNMYAGFAGSMGR		10	384096	1406
21	TOP PROTEIN	Q9SIH0	RS141_ARATH 40S ribosomal protein S14-1 OS=Arabidopsis thaliana GN=RPS14A PE=1 SV=1	0.93	0.03	150	16.2287	0.0110923	1	17.6308	4	4	30	15	1407
21	PEPTIDE	Q9SIH0	1133.6		1.0037e+06	2265.18	2264.05	499.52	2	4.48	ADRDESSPYAAMLAAQDVAQR		2	378753	1408
21	PEPTIDE	Q9SIH0	1132.93		1.0037e+06	2263.85	2264.05	89.41	2	5.42	ADRDESSPYAAMLAAQDVAQR		2	624946	1409
21	PEPTIDE	Q9SIH0	961.928		6.77937e+06	1921.84	1921.88	22.43	2	4.04	DESSPYAAMLAAQDVAQR		7	2.04817e+06	1410
21	PEPTIDE	Q9SIH0	961.928		6.77937e+06	1921.84	1921.88	22.43	2	4.81	DESSPYAAMLAAQDVAQR		7	1.16219e+06	1411
21	PEPTIDE	Q9SIH0	961.845		6.77937e+06	1921.67	1921.88	109.16	2	3.91	DESSPYAAMLAAQDVAQR		7	1.35501e+06	1412
21	PEPTIDE	Q9SIH0	961.845		6.77937e+06	1921.67	1921.88	109.16	2	3.62	DESSPYAAMLAAQDVAQR		7	707642	1413
21	PEPTIDE	Q9SIH0	962.011		6.77937e+06	1922.01	1921.88	64.29	2	4.01	DESSPYAAMLAAQDVAQR		7	729509	1414
21	PEPTIDE	Q9SIH0	961.845		6.77937e+06	1921.67	1921.88	109.16	2	3.21	DESSPYAAMLAAQDVAQR		7	347461	1415
21	PEPTIDE	Q9SIH0	962.511		6.77937e+06	1923.01	1921.88	584.62	2	4.13	DESSPYAAMLAAQDVAQR		7	429384	1416
21	PEPTIDE	Q9SIH0	722.924		1.90256e+07	1443.83	1442.73	767.59	2	3.46	IEDVTPIPTDSTR		4	5.78058e+06	1417
21	PEPTIDE	Q9SIH0	722.424		1.90256e+07	1442.83	1442.73	74.44	2	3.25	IEDVTPIPTDSTR		4	5.09394e+06	1418
21	PEPTIDE	Q9SIH0	722.924		1.90256e+07	1443.83	1442.73	767.59	2	3.42	IEDVTPIPTDSTR		4	6.16125e+06	1419
21	PEPTIDE	Q9SIH0	722.757		1.90256e+07	1443.5	1442.73	536.54	2	3.6	IEDVTPIPTDSTR		4	1.98981e+06	1420
21	PEPTIDE	Q9SIH0	571.338		4.95882e+06	1140.66	1140.65	9.27	2	3.13	VDVVTLGPSVR		2	3.45942e+06	1421
21	PEPTIDE	Q9SIH0	571.338		4.95882e+06	1140.66	1140.65	9.27	2	3.79	VDVVTLGPSVR		2	1.4994e+06	1422
22	TOP PROTEIN	P51430	RS62_ARATH 40S ribosomal protein S6-2 OS=Arabidopsis thaliana GN=RPS6B PE=1 SV=3	-0.83	0.004	249	28.1265	0.011312	0.997526	16.5949	4	4	23.6948	32	1423
22	PEPTIDE	P51430	669.423		5.93537e+06	1336.83	1335.62	903.5	2	3.53	FNVANPTTGCQK	Carbamidomethyl[+57.021464] (C10)	1	5.93537e+06	1424
22	PEPTIDE	P51430	913.594		1.85974e+07	1825.17	1825.04	73.56	2	4.44	GCIVSPDLSVLNLVIVK	Carbamidomethyl[+57.021464] (C2)	12	2.08723e+06	1425
22	PEPTIDE	P51430	914.094		1.85974e+07	1826.17	1825.04	621.5	2	3.72	GCIVSPDLSVLNLVIVK	Carbamidomethyl[+57.021464] (C2)	12	2.08142e+06	1426
22	PEPTIDE	P51430	913.51		1.85974e+07	1825.01	1825.04	17.76	2	4.36	GCIVSPDLSVLNLVIVK	Carbamidomethyl[+57.021464] (C2)	12	731630	1427
22	PEPTIDE	P51430	914.094		1.85974e+07	1826.17	1825.04	621.5	2	4.54	GCIVSPDLSVLNLVIVK	Carbamidomethyl[+57.021464] (C2)	12	1.12132e+06	1428
22	PEPTIDE	P51430	914.177		1.85974e+07	1826.34	1825.04	712.83	2	4.18	GCIVSPDLSVLNLVIVK	Carbamidomethyl[+57.021464] (C2)	12	1.6891e+06	1429
22	PEPTIDE	P51430	913.427		1.85974e+07	1824.84	1825.04	109.09	2	3.56	GCIVSPDLSVLNLVIVK	Carbamidomethyl[+57.021464] (C2)	12	2.41453e+06	1430
22	PEPTIDE	P51430	913.76		1.85974e+07	1825.51	1825.04	256.21	2	3.81	GCIVSPDLSVLNLVIVK	Carbamidomethyl[+57.021464] (C2)	12	516378	1431
22	PEPTIDE	P51430	914.094		1.85974e+07	1826.17	1825.04	621.5	2	4.73	GCIVSPDLSVLNLVIVK	Carbamidomethyl[+57.021464] (C2)	12	2.11323e+06	1432
22	PEPTIDE	P51430	913.427		1.85974e+07	1824.84	1825.04	109.09	2	3.51	GCIVSPDLSVLNLVIVK	Carbamidomethyl[+57.021464] (C2)	12	1.30655e+06	1433
22	PEPTIDE	P51430	913.594		1.85974e+07	1825.17	1825.04	73.56	2	4.53	GCIVSPDLSVLNLVIVK	Carbamidomethyl[+57.021464] (C2)	12	1.43537e+06	1434
22	PEPTIDE	P51430	913.427		1.85974e+07	1824.84	1825.04	109.09	2	4.9	GCIVSPDLSVLNLVIVK	Carbamidomethyl[+57.021464] (C2)	12	2.25066e+06	1435
22	PEPTIDE	P51430	913.594		1.85974e+07	1825.17	1825.04	73.56	2	5.28	GCIVSPDLSVLNLVIVK	Carbamidomethyl[+57.021464] (C2)	12	849983	1436
22	PEPTIDE	P51430	793.425		1.70636e+06	1584.84	1583.82	643.77	2	3.19	GVSDLPGLTDTEKPR		2	958824	1437
22	PEPTIDE	P51430	793.342		1.70636e+06	1584.67	1583.82	538.54	2	3.1	GVSDLPGLTDTEKPR		2	747540	1438
22	PEPTIDE	P51430	805.425		6.16623e+07	1608.84	1607.77	664.05	2	4.58	LSQEVSGDALGEEFK		17	4.30504e+06	1439
22	PEPTIDE	P51430	804.509		6.16623e+07	1607	1607.77	476.27	2	3.58	LSQEVSGDALGEEFK		17	2.59025e+06	1440
22	PEPTIDE	P51430	804.925		6.16623e+07	1607.84	1607.77	42.06	2	3.46	LSQEVSGDALGEEFK		17	1.88974e+06	1441
22	PEPTIDE	P51430	804.925		6.16623e+07	1607.84	1607.77	42.06	2	4.08	LSQEVSGDALGEEFK		17	5.07704e+06	1442
22	PEPTIDE	P51430	805.425		6.16623e+07	1608.84	1607.77	664.05	2	4.09	LSQEVSGDALGEEFK		17	5.97165e+06	1443
22	PEPTIDE	P51430	804.925		6.16623e+07	1607.84	1607.77	42.06	2	4.33	LSQEVSGDALGEEFK		17	5.80867e+06	1444
22	PEPTIDE	P51430	805.425		6.16623e+07	1608.84	1607.77	664.05	2	4.29	LSQEVSGDALGEEFK		17	5.15763e+06	1445
22	PEPTIDE	P51430	804.425		6.16623e+07	1606.84	1607.77	579.93	2	3.86	LSQEVSGDALGEEFK		17	4.07082e+06	1446
22	PEPTIDE	P51430	805.425		6.16623e+07	1608.84	1607.77	664.05	2	4.45	LSQEVSGDALGEEFK		17	5.13433e+06	1447
22	PEPTIDE	P51430	804.425		6.16623e+07	1606.84	1607.77	579.93	2	3.71	LSQEVSGDALGEEFK		17	3.2242e+06	1448
22	PEPTIDE	P51430	805.425		6.16623e+07	1608.84	1607.77	664.05	2	4.6	LSQEVSGDALGEEFK		17	5.69418e+06	1449
22	PEPTIDE	P51430	804.425		6.16623e+07	1606.84	1607.77	579.93	2	3.38	LSQEVSGDALGEEFK		17	3.49844e+06	1450
22	PEPTIDE	P51430	804.925		6.16623e+07	1607.84	1607.77	42.06	2	4.58	LSQEVSGDALGEEFK		17	4.81844e+06	1451
22	PEPTIDE	P51430	804.425		6.16623e+07	1606.84	1607.77	579.93	2	3.67	LSQEVSGDALGEEFK		17	1.60777e+06	1452
22	PEPTIDE	P51430	805.425		6.16623e+07	1608.84	1607.77	664.05	2	4.44	LSQEVSGDALGEEFK		17	792402	1453
22	PEPTIDE	P51430	804.925		6.16623e+07	1607.84	1607.77	42.06	2	4.53	LSQEVSGDALGEEFK		17	1.04498e+06	1454
22	PEPTIDE	P51430	804.925		6.16623e+07	1607.84	1607.77	42.06	2	4.27	LSQEVSGDALGEEFK		17	976711	1455
23	TOP PROTEIN	Q9XF91	PSBS_ARATH Photosystem II 22 kDa protein, chloroplastic OS=Arabidopsis thaliana GN=PSBS PE=2 SV=1	-1.21	0.011	265	27.9723	0.00978857	1	16.5725	4	3	13.5849	18	1456
23	PEPTIDE	Q9XF91	900.51		1.77288e+06	1799.01	1798.91	52.99	2	3.27	SKVEDGIFGTSGGIGFTK		1	1.77288e+06	1457
23	PEPTIDE	Q9XF91	875.677		5.09925e+06	1749.34	1747.95	791.6	2	4.37	VAMIGFAASLLGEALTGK		11	519456	1458
23	PEPTIDE	Q9XF91	584.088		5.09925e+06	1749.24	1747.95	736.84	3	4.23	VAMIGFAASLLGEALTGK		11	492889	1459
23	PEPTIDE	Q9XF91	875.26		5.09925e+06	1748.5	1747.95	314.84	2	4.65	VAMIGFAASLLGEALTGK		11	829782	1460
23	PEPTIDE	Q9XF91	584.088		5.09925e+06	1749.24	1747.95	736.84	3	4.47	VAMIGFAASLLGEALTGK		11	226767	1461
23	PEPTIDE	Q9XF91	875.51		5.09925e+06	1749	1747.95	600.9	2	5.28	VAMIGFAASLLGEALTGK		11	720891	1462
23	PEPTIDE	Q9XF91	583.755		5.09925e+06	1748.24	1747.95	164.73	3	4.12	VAMIGFAASLLGEALTGK		11	444914	1463
23	PEPTIDE	Q9XF91	874.593		5.09925e+06	1747.17	1747.95	447.96	2	3.8	VAMIGFAASLLGEALTGK		11	629343	1464
23	PEPTIDE	Q9XF91	583.672		5.09925e+06	1747.99	1747.95	21.7	3	4.08	VAMIGFAASLLGEALTGK		11	236588	1465
23	PEPTIDE	Q9XF91	875.51		5.09925e+06	1749	1747.95	600.9	2	4.86	VAMIGFAASLLGEALTGK		11	555643	1466
23	PEPTIDE	Q9XF91	584.005		5.09925e+06	1748.99	1747.95	593.81	3	4.29	VAMIGFAASLLGEALTGK		11	235028	1467
23	PEPTIDE	Q9XF91	875.177		5.09925e+06	1748.34	1747.95	219.49	2	4.16	VAMIGFAASLLGEALTGK		11	207953	1468
23	PEPTIDE	Q9XF91	883.677		1.42807e+06	1765.34	1763.95	787.46	2	4.41	VAMIGFAASLLGEALTGK	Oxidation[+15.994915] (M3)	3	405865	1469
23	PEPTIDE	Q9XF91	883.26		1.42807e+06	1764.5	1763.95	315.03	2	3.58	VAMIGFAASLLGEALTGK	Oxidation[+15.994915] (M3)	3	655473	1470
23	PEPTIDE	Q9XF91	883.177		1.42807e+06	1764.34	1763.95	220.54	2	3.31	VAMIGFAASLLGEALTGK	Oxidation[+15.994915] (M3)	3	366726	1471
23	PEPTIDE	Q9XF91	793.508		6.72767e+06	1585	1583.78	769.45	2	3.13	VEDGIFGTSGGIGFTK		3	3.31494e+06	1472
23	PEPTIDE	Q9XF91	793.508		6.72767e+06	1585	1583.78	769.45	2	3.53	VEDGIFGTSGGIGFTK		3	2.67298e+06	1473
23	PEPTIDE	Q9XF91	793.425		6.72767e+06	1584.84	1583.78	664.22	2	3.61	VEDGIFGTSGGIGFTK		3	739750	1474
24	TOP PROTEIN	Q9M2E2	SDR1_ARATH (+)-neomenthol dehydrogenase OS=Arabidopsis thaliana GN=SDR1 PE=1 SV=1	0.96	0.022	296	32.7648	0.00524951	1	16.503	4	4	26.6892	11	1475
24	PEPTIDE	Q9M2E2	1105.68		468291	3314.02	3314.69	203.11	3	4.32	ELEISDQSLLFHQLDVADPASITSLAEFVK		1	468291	1476
24	PEPTIDE	Q9M2E2	780.592		4.54669e+06	1559.17	1558.84	213.3	2	4.09	IDQVINQLLNDFK		4	946491	1477
24	PEPTIDE	Q9M2E2	780.508		4.54669e+06	1559	1558.84	106.38	2	3.42	IDQVINQLLNDFK		4	1.68699e+06	1478
24	PEPTIDE	Q9M2E2	780.508		4.54669e+06	1559	1558.84	106.38	2	3.99	IDQVINQLLNDFK		4	904480	1479
24	PEPTIDE	Q9M2E2	781.092		4.54669e+06	1560.17	1558.84	854.82	2	3.67	IDQVINQLLNDFK		4	1.00873e+06	1480
24	PEPTIDE	Q9M2E2	1069.18		4.1989e+06	2136.34	2137.17	388.24	2	4.05	LDILVNNAGIGGIITDAEALR		5	757643	1481
24	PEPTIDE	Q9M2E2	1069.68		4.1989e+06	2137.34	2137.17	79.68	2	3.98	LDILVNNAGIGGIITDAEALR		5	883319	1482
24	PEPTIDE	Q9M2E2	1070.01		4.1989e+06	2138.01	2137.17	391.62	2	4.97	LDILVNNAGIGGIITDAEALR		5	1.10019e+06	1483
24	PEPTIDE	Q9M2E2	1070.1		4.1989e+06	2138.18	2137.17	469.61	2	3.96	LDILVNNAGIGGIITDAEALR		5	1.06783e+06	1484
24	PEPTIDE	Q9M2E2	1069.93		4.1989e+06	2137.84	2137.17	313.63	2	3.68	LDILVNNAGIGGIITDAEALR		5	389914	1485
24	PEPTIDE	Q9M2E2	744.591		490945	1487.17	1486.76	271.76	2	3.13	TGVLSVEEGASSPVR		1	490945	1486
25	TOP PROTEIN	Q9FLG1	BXL4_ARATH Beta-D-xylosidase 4 OS=Arabidopsis thaliana GN=BXL4 PE=1 SV=1	2.17	0.053	784	84.2367	0.00747412	1	15.3698	4	4	10.7143	7	1487
25	PEPTIDE	Q9FLG1	1010.51		1.19122e+06	2019.01	2017.93	534.35	2	3.71	FYTGETVYAFGDGLSYTK		4	384399	1488
25	PEPTIDE	Q9FLG1	1010.01		1.19122e+06	2018.01	2017.93	38.78	2	3.63	FYTGETVYAFGDGLSYTK		4	300113	1489
25	PEPTIDE	Q9FLG1	1010.6		1.19122e+06	2019.18	2017.93	616.94	2	3.96	FYTGETVYAFGDGLSYTK		4	330855	1490
25	PEPTIDE	Q9FLG1	1009.85		1.19122e+06	2017.68	2017.93	126.4	2	4.31	FYTGETVYAFGDGLSYTK		4	175850	1491
25	PEPTIDE	Q9FLG1	721.424		2.94789e+06	1440.83	1440.71	85.38	2	3.13	GQETPGEDPLLASK		1	2.94789e+06	1492
25	PEPTIDE	Q9FLG1	980.845		314200	1959.67	1958.93	380.47	2	3.48	LNGYIVSDCDSVDVLYK	Carbamidomethyl[+57.021464] (C9)	1	314200	1493
25	PEPTIDE	Q9FLG1	1172.51		207125	3514.52	3513.71	230.65	3	4.45	YTTPLQGLAGTVSTTYLPGCSNVACAVADVAGATK	Carbamidomethyl[+57.021464] (C20); Carbamidomethyl[+57.021464] (C25)	1	207125	1494
26	TOP PROTEIN	O23717	PSB5A_ARATH Proteasome subunit beta type-5-A OS=Arabidopsis thaliana GN=PBE1 PE=1 SV=1	-1.22	0.032	274	29.6304	0.00598584	0.999998	15.0534	4	4	30.292	8	1495
26	PEPTIDE	O23717	988.012		916884	1974.01	1972.93	547.68	2	3.22	DGASGGVASVYHVGPEGWTK		2	780193	1496
26	PEPTIDE	O23717	987.262		916884	1972.51	1972.93	212.62	2	3.36	DGASGGVASVYHVGPEGWTK		2	136691	1497
26	PEPTIDE	O23717	977.345		3.13694e+06	1952.67	1952.92	123.34	2	3.15	FSVGSGSPYAYGVLDSGYK		3	697290	1498
26	PEPTIDE	O23717	978.012		3.13694e+06	1954.01	1952.92	559.41	2	3.79	FSVGSGSPYAYGVLDSGYK		3	1.65724e+06	1499
26	PEPTIDE	O23717	977.345		3.13694e+06	1952.67	1952.92	123.34	2	3.39	FSVGSGSPYAYGVLDSGYK		3	782405	1500
26	PEPTIDE	O23717	1131.76		1.18305e+06	3392.27	3391.52	221.5	3	4.28	LSGDDVGELHYHYYPVAPATAEQVMEEATAE		2	847021	1501
26	PEPTIDE	O23717	1131.43		1.18305e+06	3391.27	3391.52	73.35	3	3.92	LSGDDVGELHYHYYPVAPATAEQVMEEATAE		2	336025	1502
26	PEPTIDE	O23717	750.674		1.87425e+06	1499.33	1498.66	448.86	2	3.63	YDMSVEEASELAR		1	1.87425e+06	1503
27	TOP PROTEIN	Q8LER3	XTH7_ARATH Probable xyloglucan endotransglucosylase/hydrolase protein 7 OS=Arabidopsis thaliana GN=XTH7 PE=2 SV=2	0.54	0	293	33.6414	0.00715186	1	14.9493	4	4	24.2321	8	1504
27	PEPTIDE	Q8LER3	1073.85		650520	2145.68	2144.91	356.07	2	3.72	DFDIEGCPVPGPADCPANSK	Carbamidomethyl[+57.021464] (C7); Carbamidomethyl[+57.021464] (C15)	2	338429	1505
27	PEPTIDE	Q8LER3	1073.51		650520	2145.01	2144.91	45.25	2	3.12	DFDIEGCPVPGPADCPANSK	Carbamidomethyl[+57.021464] (C7); Carbamidomethyl[+57.021464] (C15)	2	312090	1506
27	PEPTIDE	Q8LER3	1137.43		1.21066e+06	2272.85	2272.03	361.34	2	3.24	FQPMGVYSTLWEADDWATR		2	574575	1507
27	PEPTIDE	Q8LER3	1137.1		1.21066e+06	2272.18	2272.03	67.91	2	3.17	FQPMGVYSTLWEADDWATR		2	636085	1508
27	PEPTIDE	Q8LER3	835.342		1.77005e+06	1668.67	1668.82	91.14	2	3.85	IAWSDTHITQIDGGR		2	769239	1509
27	PEPTIDE	Q8LER3	835.592		1.77005e+06	1669.17	1668.82	208.47	2	3.88	IAWSDTHITQIDGGR		2	1.00081e+06	1510
27	PEPTIDE	Q8LER3	1016.01		799410	2030.01	2028.94	524.99	2	4.03	NWWEGSAYHQLSPVEAR		2	446362	1511
27	PEPTIDE	Q8LER3	1016.1		799410	2030.18	2028.94	607.13	2	4.11	NWWEGSAYHQLSPVEAR		2	353048	1512
28	TOP PROTEIN	O22263	PDI21_ARATH Protein disulfide-isomerase like 2-1 OS=Arabidopsis thaliana GN=PDIL2-1 PE=2 SV=1	-1.09	0.042	361	39.4544	0.00571924	0.999998	14.8907	4	4	13.5734	14	1513
28	PEPTIDE	O22263	608.005		2.66072e+06	1214	1213.69	250.17	2	3.33	AGIVESLDALVK		1	2.66072e+06	1514
28	PEPTIDE	O22263	721.591		5.77812e+06	1441.17	1440.68	339.22	2	4.16	DLDDFVSFINEK		4	1.80418e+06	1515
28	PEPTIDE	O22263	721.507		5.77812e+06	1441	1440.68	223.53	2	3.67	DLDDFVSFINEK		4	1.68504e+06	1516
28	PEPTIDE	O22263	721.507		5.77812e+06	1441	1440.68	223.53	2	3.44	DLDDFVSFINEK		4	1.56135e+06	1517
28	PEPTIDE	O22263	721.341		5.77812e+06	1440.67	1440.68	7.84	2	3.54	DLDDFVSFINEK		4	727549	1518
28	PEPTIDE	O22263	611.255		9.97462e+06	1220.5	1220.6	88.62	2	3.2	NAEALAEYVNK		3	4.23758e+06	1519
28	PEPTIDE	O22263	611.339		9.97462e+06	1220.66	1220.6	47.93	2	3.25	NAEALAEYVNK		3	4.49167e+06	1520
28	PEPTIDE	O22263	611.255		9.97462e+06	1220.5	1220.6	88.62	2	3.15	NAEALAEYVNK		3	1.24537e+06	1521
28	PEPTIDE	O22263	822.092		8.30707e+06	1642.17	1641.82	213.36	2	3.47	YGVSGYPTIQWFPK		6	1.27121e+06	1522
28	PEPTIDE	O22263	822.259		8.30707e+06	1642.5	1641.82	416.39	2	3.27	YGVSGYPTIQWFPK		6	1.48741e+06	1523
28	PEPTIDE	O22263	821.592		8.30707e+06	1641.17	1641.82	395.73	2	3.36	YGVSGYPTIQWFPK		6	1.90723e+06	1524
28	PEPTIDE	O22263	822.176		8.30707e+06	1642.34	1641.82	314.87	2	4.15	YGVSGYPTIQWFPK		6	1.79158e+06	1525
28	PEPTIDE	O22263	822.009		8.30707e+06	1642	1641.82	111.84	2	3.23	YGVSGYPTIQWFPK		6	1.10616e+06	1526
28	PEPTIDE	O22263	822.009		8.30707e+06	1642	1641.82	111.84	2	3.75	YGVSGYPTIQWFPK		6	743472	1527
29	TOP PROTEIN	P46421	GSTU5_ARATH Glutathione S-transferase U5 OS=Arabidopsis thaliana GN=GSTU5 PE=2 SV=1	1.62	0.004	224	25.9656	0.00532568	0.999987	14.6539	4	4	25	9	1528
29	PEPTIDE	P46421	848.676		8.57487e+06	1695.34	1694.84	293.06	2	3.57	GIPYEYVEEILENK		6	946184	1529
29	PEPTIDE	P46421	848.843		8.57487e+06	1695.67	1694.84	489.74	2	4.25	GIPYEYVEEILENK		6	1.55915e+06	1530
29	PEPTIDE	P46421	848.509		8.57487e+06	1695	1694.84	96.38	2	4.41	GIPYEYVEEILENK		6	1.78647e+06	1531
29	PEPTIDE	P46421	847.843		8.57487e+06	1693.67	1694.84	690.34	2	3.73	GIPYEYVEEILENK		6	1.26121e+06	1532
29	PEPTIDE	P46421	848.426		8.57487e+06	1694.84	1694.84	1.96	2	4.18	GIPYEYVEEILENK		6	2.33064e+06	1533
29	PEPTIDE	P46421	848.509		8.57487e+06	1695	1694.84	96.38	2	3.99	GIPYEYVEEILENK		6	691211	1534
29	PEPTIDE	P46421	624.255		889033	1246.5	1245.69	649.44	2	3.1	LLGIWASPFSR		1	889033	1535
29	PEPTIDE	P46421	439.419		2.36645e+06	1315.23	1314.8	328.88	3	4.02	SPLLLALNPIHK		1	2.36645e+06	1536
29	PEPTIDE	P46421	1071.18		327690	2140.34	2140.1	113.04	2	3.13	TVGFLDFVAGSLIPFCLER	Carbamidomethyl[+57.021464] (C16)	1	327690	1537
30	TOP PROTEIN	O23049	RK6_ARATH 50S ribosomal protein L6, chloroplastic OS=Arabidopsis thaliana GN=RPL6 PE=2 SV=1	-1.78	0.037	223	24.6723	0.0103159	0.999999	14.4984	4	4	25.1121	12	1538
30	PEPTIDE	O23049	727.424		2.96321e+06	1452.83	1451.81	702.02	2	3.12	ELVLNLGFSHPVK		1	2.96321e+06	1539
30	PEPTIDE	O23049	644.506		1.42939e+07	1287	1285.7	1006.18	2	3.57	GPLGELALTYPR		4	3.35955e+06	1540
30	PEPTIDE	O23049	644.006		1.42939e+07	1286	1285.7	228.38	2	3.49	GPLGELALTYPR		4	3.43169e+06	1541
30	PEPTIDE	O23049	644.423		1.42939e+07	1286.83	1285.7	876.55	2	3.14	GPLGELALTYPR		4	5.08085e+06	1542
30	PEPTIDE	O23049	644.339		1.42939e+07	1286.66	1285.7	746.91	2	3.66	GPLGELALTYPR		4	2.42176e+06	1543
30	PEPTIDE	O23049	997.762		1.00447e+07	1993.51	1992.09	712.63	2	3.29	QPIAVPSNVTIALEGQDLK		6	1.66457e+06	1544
30	PEPTIDE	O23049	996.929		1.00447e+07	1991.84	1992.09	124.03	2	3.73	QPIAVPSNVTIALEGQDLK		6	1.05348e+06	1545
30	PEPTIDE	O23049	997.595		1.00447e+07	1993.18	1992.09	545.3	2	3.5	QPIAVPSNVTIALEGQDLK		6	2.22678e+06	1546
30	PEPTIDE	O23049	997.095		1.00447e+07	1992.18	1992.09	43.3	2	3.85	QPIAVPSNVTIALEGQDLK		6	2.56785e+06	1547
30	PEPTIDE	O23049	997.429		1.00447e+07	1992.84	1992.09	377.96	2	4.36	QPIAVPSNVTIALEGQDLK		6	1.94932e+06	1548
30	PEPTIDE	O23049	997.595		1.00447e+07	1993.18	1992.09	545.3	2	3.65	QPIAVPSNVTIALEGQDLK		6	582716	1549
30	PEPTIDE	O23049	632.839		1.13527e+07	1263.66	1262.65	799.05	2	3.37	TLTDNMVVGVSK		1	1.13527e+07	1550
31	TOP PROTEIN	Q9M591	CRD1_ARATH Magnesium-protoporphyrin IX monomethyl ester [oxidative] cyclase, chloroplastic OS=Arabidopsis thaliana GN=CRD1 PE=1 SV=2	-1.2	0.037	409	47.5822	0.00852881	1	14.4204	4	4	13.9364	14	1551
31	PEPTIDE	Q9M591	593.755		3.07035e+06	1185.49	1184.64	721.61	2	3.11	EIQESLLTPR		1	3.07035e+06	1552
31	PEPTIDE	Q9M591	1199.68		972215	2397.35	2398.07	299.61	2	3.65	FYTTDFEEMEQLFNTEINK		2	490917	1553
31	PEPTIDE	Q9M591	1200.18		972215	2398.35	2398.07	117.4	2	3.65	FYTTDFEEMEQLFNTEINK		2	481298	1554
31	PEPTIDE	Q9M591	746.924		7.49537e+06	1491.83	1491.78	34.49	2	3.83	LLAIGETDDASFIK		5	1.54961e+06	1555
31	PEPTIDE	Q9M591	747.508		7.49537e+06	1493	1491.78	816.56	2	3.42	LLAIGETDDASFIK		5	1.48201e+06	1556
31	PEPTIDE	Q9M591	747.008		7.49537e+06	1492	1491.78	146.21	2	3.59	LLAIGETDDASFIK		5	2.32154e+06	1557
31	PEPTIDE	Q9M591	747.258		7.49537e+06	1492.5	1491.78	481.39	2	3.8	LLAIGETDDASFIK		5	1.46375e+06	1558
31	PEPTIDE	Q9M591	747.424		7.49537e+06	1492.83	1491.78	704.83	2	3.48	LLAIGETDDASFIK		5	678461	1559
31	PEPTIDE	Q9M591	783.092		3.12344e+06	1564.17	1562.81	867.3	2	3.38	TNPVVAEIFSLMSR		6	627648	1560
31	PEPTIDE	Q9M591	782.508		3.12344e+06	1563	1562.81	120.77	2	3.36	TNPVVAEIFSLMSR		6	365841	1561
31	PEPTIDE	Q9M591	782.592		3.12344e+06	1563.17	1562.81	227.42	2	3.37	TNPVVAEIFSLMSR		6	921172	1562
31	PEPTIDE	Q9M591	522.254		3.12344e+06	1563.74	1562.81	592.75	3	3.83	TNPVVAEIFSLMSR		6	430376	1563
31	PEPTIDE	Q9M591	782.675		3.12344e+06	1563.33	1562.81	334.07	2	3.42	TNPVVAEIFSLMSR		6	650497	1564
31	PEPTIDE	Q9M591	522.337		3.12344e+06	1563.99	1562.81	752.73	3	3.68	TNPVVAEIFSLMSR		6	127902	1565
32	TOP PROTEIN	Q39041	INVA4_ARATH Acid beta-fructofuranosidase 4, vacuolar OS=Arabidopsis thaliana GN=BFRUCT4 PE=1 SV=2	0.9	0.009	664	73.7799	0.0052876	0.999997	14.058	4	4	9.93976	11	1566
32	PEPTIDE	Q39041	1119.6		521133	2237.18	2236.17	449.72	2	3.24	AVQVQNLAYPEDPNDPLLLK		1	521133	1567
32	PEPTIDE	Q39041	677.84		1.32749e+06	1353.66	1353.73	47.84	2	3.16	NLVQWPVEEIK		1	1.32749e+06	1568
32	PEPTIDE	Q39041	1018.6		1.34705e+06	2035.18	2034.95	109.43	2	3.79	VLWSWIGESDSEASDVQK		3	413135	1569
32	PEPTIDE	Q39041	1019.18		1.34705e+06	2036.34	2034.95	682.76	2	3.66	VLWSWIGESDSEASDVQK		3	617674	1570
32	PEPTIDE	Q39041	1018.76		1.34705e+06	2035.51	2034.95	273.24	2	3.49	VLWSWIGESDSEASDVQK		3	316242	1571
32	PEPTIDE	Q39041	1014.51		3.17249e+06	2027.01	2027.91	445.17	2	3.22	VPNTGMWECVDFYPVSK	Carbamidomethyl[+57.021464] (C9)	6	668545	1572
32	PEPTIDE	Q39041	1015.68		3.17249e+06	2029.34	2027.91	705.45	2	3.44	VPNTGMWECVDFYPVSK	Carbamidomethyl[+57.021464] (C9)	6	511500	1573
32	PEPTIDE	Q39041	1015.68		3.17249e+06	2029.34	2027.91	705.45	2	3.69	VPNTGMWECVDFYPVSK	Carbamidomethyl[+57.021464] (C9)	6	393262	1574
32	PEPTIDE	Q39041	1014.93		3.17249e+06	2027.84	2027.91	34.23	2	3.45	VPNTGMWECVDFYPVSK	Carbamidomethyl[+57.021464] (C9)	6	555468	1575
32	PEPTIDE	Q39041	1015.68		3.17249e+06	2029.34	2027.91	705.45	2	3.88	VPNTGMWECVDFYPVSK	Carbamidomethyl[+57.021464] (C9)	6	675564	1576
32	PEPTIDE	Q39041	1015.1		3.17249e+06	2028.18	2027.91	130.14	2	3.42	VPNTGMWECVDFYPVSK	Carbamidomethyl[+57.021464] (C9)	6	368155	1577
33	TOP PROTEIN	Q9M9W1	RL222_ARATH 60S ribosomal protein L22-2 OS=Arabidopsis thaliana GN=RPL22B PE=2 SV=1	-0.63	0.042	124	13.9914	0.009979	0.999999	13.8923	4	4	41.129	12	1578
33	PEPTIDE	Q9M9W1	581.422		5.49222e+07	1160.83	1159.62	1041.85	2	3.95	AGALGDSVTITR		7	8.61047e+06	1579
33	PEPTIDE	Q9M9W1	580.838		5.49222e+07	1159.66	1159.62	35.77	2	3.52	AGALGDSVTITR		7	8.41e+06	1580
33	PEPTIDE	Q9M9W1	581.338		5.49222e+07	1160.66	1159.62	898.13	2	3.53	AGALGDSVTITR		7	7.37163e+06	1581
33	PEPTIDE	Q9M9W1	581.338		5.49222e+07	1160.66	1159.62	898.13	2	3.94	AGALGDSVTITR		7	8.81199e+06	1582
33	PEPTIDE	Q9M9W1	581.338		5.49222e+07	1160.66	1159.62	898.13	2	3.95	AGALGDSVTITR		7	8.81509e+06	1583
33	PEPTIDE	Q9M9W1	581.338		5.49222e+07	1160.66	1159.62	898.13	2	3.25	AGALGDSVTITR		7	5.77433e+06	1584
33	PEPTIDE	Q9M9W1	580.838		5.49222e+07	1159.66	1159.62	35.77	2	3.38	AGALGDSVTITR		7	7.12865e+06	1585
33	PEPTIDE	Q9M9W1	834.509		3.29195e+06	1667	1666.79	129.56	2	3.23	GVSFTIDCSKPVDDK	Carbamidomethyl[+57.021464] (C8)	1	3.29195e+06	1586
33	PEPTIDE	Q9M9W1	584.338		1.83141e+07	1166.66	1165.6	912.31	2	3.23	ITVTADGQFSK		3	8.06585e+06	1587
33	PEPTIDE	Q9M9W1	583.838		1.83141e+07	1165.66	1165.6	54.37	2	3.59	ITVTADGQFSK		3	5.59221e+06	1588
33	PEPTIDE	Q9M9W1	584.255		1.83141e+07	1166.49	1165.6	769.32	2	3.15	ITVTADGQFSK		3	4.65608e+06	1589
33	PEPTIDE	Q9M9W1	780.008		665205	1558	1557.61	250.78	2	3.11	YFNIAENEGEEED		1	665205	1590
34	TOP PROTEIN	Q43725	CYSKM_ARATH Cysteine synthase, mitochondrial OS=Arabidopsis thaliana GN=OASC PE=1 SV=3	-1.92	0.007	430	45.7676	0.00822119	0.999988	12.9543	4	4	15.1163	4	1591
34	PEPTIDE	Q43725	666.923		2.24766e+06	1331.83	1330.71	839.79	2	3.14	AFGAELVLTDPAK		1	2.24766e+06	1592
34	PEPTIDE	Q43725	971.511		506917	1941.01	1939.99	527.22	2	3.54	ETGPDGLNIADNVSQLIGK		1	506917	1593
34	PEPTIDE	Q43725	683.84		4.99197e+06	1365.66	1364.61	770.08	2	3.13	LEIMEPCCSVK	Carbamidomethyl[+57.021464] (C7); Carbamidomethyl[+57.021464] (C8)	1	4.99197e+06	1594
34	PEPTIDE	Q43725	1081.01		1.01307e+06	2160.01	2159.16	395.05	2	3.14	SVLVEPTSGNTGIGLAFIAASR		1	1.01307e+06	1595
35	TOP PROTEIN	Q43349	CP29A_ARATH 29 kDa ribonucleoprotein, chloroplastic OS=Arabidopsis thaliana GN=CP29A PE=2 SV=2	-1.03	0.036	342	35.9673	0.00509717	0.999993	12.384	3	3	15.2047	15	1596
35	PEPTIDE	Q43349	658.423		2.81804e+07	1314.83	1314.65	135.17	2	3.26	AINSLNGADLDGR		3	8.4892e+06	1597
35	PEPTIDE	Q43349	658.423		2.81804e+07	1314.83	1314.65	135.17	2	3.28	AINSLNGADLDGR		3	1.22956e+07	1598
35	PEPTIDE	Q43349	658.423		2.81804e+07	1314.83	1314.65	135.17	2	3.33	AINSLNGADLDGR		3	7.39565e+06	1599
35	PEPTIDE	Q43349	807.925		3.05609e+07	1613.84	1612.81	636.11	2	3.88	GFGFVTLSSSQEVQK		10	2.94927e+06	1600
35	PEPTIDE	Q43349	808.009		3.05609e+07	1614	1612.81	739.45	2	4.23	GFGFVTLSSSQEVQK		10	4.53271e+06	1601
35	PEPTIDE	Q43349	807.509		3.05609e+07	1613	1612.81	119.41	2	4.46	GFGFVTLSSSQEVQK		10	5.38998e+06	1602
35	PEPTIDE	Q43349	807.425		3.05609e+07	1612.84	1612.81	16.06	2	3.54	GFGFVTLSSSQEVQK		10	1.8097e+06	1603
35	PEPTIDE	Q43349	808.009		3.05609e+07	1614	1612.81	739.45	2	3.78	GFGFVTLSSSQEVQK		10	2.05333e+06	1604
35	PEPTIDE	Q43349	807.842		3.05609e+07	1613.67	1612.81	532.76	2	4.11	GFGFVTLSSSQEVQK		10	2.7494e+06	1605
35	PEPTIDE	Q43349	807.425		3.05609e+07	1612.84	1612.81	16.06	2	4.53	GFGFVTLSSSQEVQK		10	4.26857e+06	1606
35	PEPTIDE	Q43349	808.009		3.05609e+07	1614	1612.81	739.45	2	4.01	GFGFVTLSSSQEVQK		10	2.81806e+06	1607
35	PEPTIDE	Q43349	807.842		3.05609e+07	1613.67	1612.81	532.76	2	3.96	GFGFVTLSSSQEVQK		10	2.44462e+06	1608
35	PEPTIDE	Q43349	807.342		3.05609e+07	1612.67	1612.81	87.28	2	4.12	GFGFVTLSSSQEVQK		10	1.54524e+06	1609
35	PEPTIDE	Q43349	1357.18		215590	2712.35	2711.29	392.54	2	4.53	LYVGNLSWGVDDMALENLFNEQGK		2	179645	1610
35	PEPTIDE	Q43349	1357.18		215590	2712.35	2711.29	392.54	2	3.4	LYVGNLSWGVDDMALENLFNEQGK		2	35944.4	1611
36	TOP PROTEIN	Q38882	PLDA1_ARATH Phospholipase D alpha 1 OS=Arabidopsis thaliana GN=PLDALPHA1 PE=1 SV=2	-10	-1	810	91.7721	0.00546533	0.999999	12.0594	3	3	8.14815	8	1612
36	PEPTIDE	Q38882	656.923		1.87648e+06	1967.75	1966.92	417.51	3	3.81	LEGPIAWDVMYNFEQR		2	748857	1613
36	PEPTIDE	Q38882	984.928		1.87648e+06	1967.84	1966.92	466.18	2	3.13	LEGPIAWDVMYNFEQR		2	1.12763e+06	1614
36	PEPTIDE	Q38882	1179.85		3.37121e+06	2357.68	2358.13	191.79	2	3.65	SIDGGAAAGFPESPEAAAEAGLVSGK		5	391443	1615
36	PEPTIDE	Q38882	1180.6		3.37121e+06	2359.18	2358.13	444.32	2	4.07	SIDGGAAAGFPESPEAAAEAGLVSGK		5	582935	1616
36	PEPTIDE	Q38882	1180.68		3.37121e+06	2359.35	2358.13	515	2	4.18	SIDGGAAAGFPESPEAAAEAGLVSGK		5	717636	1617
36	PEPTIDE	Q38882	1180.02		3.37121e+06	2358.01	2358.13	50.43	2	4.08	SIDGGAAAGFPESPEAAAEAGLVSGK		5	629015	1618
36	PEPTIDE	Q38882	1180.52		3.37121e+06	2359.01	2358.13	373.64	2	4.22	SIDGGAAAGFPESPEAAAEAGLVSGK		5	1.05019e+06	1619
36	PEPTIDE	Q38882	1315.52		172484	2629.02	2628.26	287.68	2	4.03	YPIGVASEGDITELPGFEFFPDTK		1	172484	1620
37	TOP PROTEIN	O48549	RS61_ARATH 40S ribosomal protein S6-1 OS=Arabidopsis thaliana GN=RPS6A PE=1 SV=2	-2.17	0.001	250	28.3316	0.0110776	0.993677	12.0565	3	3	16.4	14	1621
37	PEPTIDE	O48549	669.423		5.93537e+06	1336.83	1335.62	903.5	2	3.53	FNVANPTTGCQK	Carbamidomethyl[+57.021464] (C10)	1	5.93537e+06	1622
37	PEPTIDE	O48549	913.594		1.85974e+07	1825.17	1825.04	73.56	2	4.44	GCIVSPDLSVLNLVIVK	Carbamidomethyl[+57.021464] (C2)	12	2.08723e+06	1623
37	PEPTIDE	O48549	914.094		1.85974e+07	1826.17	1825.04	621.5	2	3.72	GCIVSPDLSVLNLVIVK	Carbamidomethyl[+57.021464] (C2)	12	2.08142e+06	1624
37	PEPTIDE	O48549	913.51		1.85974e+07	1825.01	1825.04	17.76	2	4.36	GCIVSPDLSVLNLVIVK	Carbamidomethyl[+57.021464] (C2)	12	731630	1625
37	PEPTIDE	O48549	914.094		1.85974e+07	1826.17	1825.04	621.5	2	4.54	GCIVSPDLSVLNLVIVK	Carbamidomethyl[+57.021464] (C2)	12	1.12132e+06	1626
37	PEPTIDE	O48549	914.177		1.85974e+07	1826.34	1825.04	712.83	2	4.18	GCIVSPDLSVLNLVIVK	Carbamidomethyl[+57.021464] (C2)	12	1.6891e+06	1627
37	PEPTIDE	O48549	913.427		1.85974e+07	1824.84	1825.04	109.09	2	3.56	GCIVSPDLSVLNLVIVK	Carbamidomethyl[+57.021464] (C2)	12	2.41453e+06	1628
37	PEPTIDE	O48549	913.76		1.85974e+07	1825.51	1825.04	256.21	2	3.81	GCIVSPDLSVLNLVIVK	Carbamidomethyl[+57.021464] (C2)	12	516378	1629
37	PEPTIDE	O48549	914.094		1.85974e+07	1826.17	1825.04	621.5	2	4.73	GCIVSPDLSVLNLVIVK	Carbamidomethyl[+57.021464] (C2)	12	2.11323e+06	1630
37	PEPTIDE	O48549	913.427		1.85974e+07	1824.84	1825.04	109.09	2	3.51	GCIVSPDLSVLNLVIVK	Carbamidomethyl[+57.021464] (C2)	12	1.30655e+06	1631
37	PEPTIDE	O48549	913.594		1.85974e+07	1825.17	1825.04	73.56	2	4.53	GCIVSPDLSVLNLVIVK	Carbamidomethyl[+57.021464] (C2)	12	1.43537e+06	1632
37	PEPTIDE	O48549	913.427		1.85974e+07	1824.84	1825.04	109.09	2	4.9	GCIVSPDLSVLNLVIVK	Carbamidomethyl[+57.021464] (C2)	12	2.25066e+06	1633
37	PEPTIDE	O48549	913.594		1.85974e+07	1825.17	1825.04	73.56	2	5.28	GCIVSPDLSVLNLVIVK	Carbamidomethyl[+57.021464] (C2)	12	849983	1634
37	PEPTIDE	O48549	551.754		1.44414e+06	1101.49	1101.6	99.38	2	3.25	LSSAAAKPSVTA		1	1.44414e+06	1635
38	TOP PROTEIN	P20115	CISY4_ARATH Citrate synthase 4, mitochondrial OS=Arabidopsis thaliana GN=CSY4 PE=1 SV=3	1.82	0.001	474	52.7311	0.00643018	0.999999	12.0546	3	3	11.1814	8	1636
38	PEPTIDE	P20115	1059.43		1.29806e+06	2116.84	2116.05	374.83	2	3.53	GMTGLLWETSLLDPEEGIR		4	395609	1637
38	PEPTIDE	P20115	1059.68		1.29806e+06	2117.34	2116.05	611.12	2	3.99	GMTGLLWETSLLDPEEGIR		4	336796	1638
38	PEPTIDE	P20115	1059.18		1.29806e+06	2116.34	2116.05	138.54	2	4.66	GMTGLLWETSLLDPEEGIR		4	335123	1639
38	PEPTIDE	P20115	1058.35		1.29806e+06	2114.68	2116.05	649.11	2	3.27	GMTGLLWETSLLDPEEGIR		4	230532	1640
38	PEPTIDE	P20115	835.426		1.1774e+06	2503.26	2502.41	337.81	3	3.83	VLPTAQSGAEPLPEGLLWLLLTGK		3	558599	1641
38	PEPTIDE	P20115	1252.77		1.1774e+06	2503.52	2502.41	442.67	2	4.23	VLPTAQSGAEPLPEGLLWLLLTGK		3	105298	1642
38	PEPTIDE	P20115	835.592		1.1774e+06	2503.76	2502.41	537.62	3	3.87	VLPTAQSGAEPLPEGLLWLLLTGK		3	513499	1643
38	PEPTIDE	P20115	569.338		3.38433e+06	1136.66	1135.64	899.75	2	3.16	VPVVAAYVYR		1	3.38433e+06	1644
39	TOP PROTEIN	Q39255	SKP1A_ARATH SKP1-like protein 1A OS=Arabidopsis thaliana GN=SKP1A PE=1 SV=1	-3.33	0.004	160	17.8278	0.00428467	0.999996	12.0425	3	3	30.625	10	1645
39	PEPTIDE	Q39255	746.424		2.24335e+06	1490.83	1490.67	107.24	2	3.42	AEAVEGAATSDDDLK		1	2.24335e+06	1646
39	PEPTIDE	Q39255	722.174		1.03005e+06	2163.5	2162.2	601.51	3	4.57	IDQATLFELILAANYLNIK		6	319981	1647
39	PEPTIDE	Q39255	1082.51		1.03005e+06	2163.01	2162.2	375.99	2	4.74	IDQATLFELILAANYLNIK		6	177154	1648
39	PEPTIDE	Q39255	1081.93		1.03005e+06	2161.84	2162.2	163.59	2	3.56	IDQATLFELILAANYLNIK		6	126186	1649
39	PEPTIDE	Q39255	1082.43		1.03005e+06	2162.84	2162.2	298.91	2	3.47	IDQATLFELILAANYLNIK		6	169214	1650
39	PEPTIDE	Q39255	1082.6		1.03005e+06	2163.18	2162.2	453.07	2	3.44	IDQATLFELILAANYLNIK		6	183715	1651
39	PEPTIDE	Q39255	1081.85		1.03005e+06	2161.68	2162.2	240.68	2	3.25	IDQATLFELILAANYLNIK		6	53799.3	1652
39	PEPTIDE	Q39255	868.593		4.70922e+06	1735.17	1733.87	750.82	2	3.15	NLLDLTCQTVADMIK	Carbamidomethyl[+57.021464] (C7)	3	1.55539e+06	1653
39	PEPTIDE	Q39255	868.01		4.70922e+06	1734	1733.87	77.94	2	3.89	NLLDLTCQTVADMIK	Carbamidomethyl[+57.021464] (C7)	3	1.5386e+06	1654
39	PEPTIDE	Q39255	867.76		4.70922e+06	1733.5	1733.87	210.44	2	3.74	NLLDLTCQTVADMIK	Carbamidomethyl[+57.021464] (C7)	3	1.61523e+06	1655
40	TOP PROTEIN	O49482	CADH5_ARATH Cinnamyl alcohol dehydrogenase 5 OS=Arabidopsis thaliana GN=CAD5 PE=1 SV=1	10	-1	357	38.7005	0.00532568	0.999999	11.8938	3	3	18.2073	3	1656
40	PEPTIDE	O49482	1069.6		308120	2137.18	2135.99	558.07	2	3.19	EEALQDLGADDYVIGSDQAK		1	308120	1657
40	PEPTIDE	O49482	676.423		1.94229e+06	1350.83	1350.74	64.35	2	4.29	GGILGLGGVGHMGVK		1	1.94229e+06	1658
40	PEPTIDE	O49482	1052.76		588313	3155.27	3154.62	205.01	3	4.42	IPEGMAVEQAAPLLCAGVTVYSPLSHFGLK	Carbamidomethyl[+57.021464] (C15)	1	588313	1659
41	TOP PROTEIN	Q8H112	PGL1A_ARATH PGR5-like protein 1A, chloroplastic OS=Arabidopsis thaliana GN=PGRL1A PE=1 SV=1	2.65	0	324	35.68	0.00504639	0.999996	11.7142	3	3	14.8148	9	1660
41	PEPTIDE	Q8H112	840.009		1.02813e+06	1678	1677.65	207.94	2	3.16	CTNCGTAMVYDSGSR	Carbamidomethyl[+57.021464] (C1); Carbamidomethyl[+57.021464] (C4)	2	701569	1661
41	PEPTIDE	Q8H112	840.426		1.02813e+06	1678.84	1677.65	704.67	2	3.37	CTNCGTAMVYDSGSR	Carbamidomethyl[+57.021464] (C1); Carbamidomethyl[+57.021464] (C4)	2	326561	1662
41	PEPTIDE	Q8H112	623.339		8.32707e+06	1244.66	1243.6	850.9	2	3.26	IDGSDIVSEGPR		4	3.79007e+06	1663
41	PEPTIDE	Q8H112	623.339		8.32707e+06	1244.66	1243.6	850.9	2	3.82	IDGSDIVSEGPR		4	2.83803e+06	1664
41	PEPTIDE	Q8H112	622.589		8.32707e+06	1243.16	1243.6	355.29	2	3.34	IDGSDIVSEGPR		4	768946	1665
41	PEPTIDE	Q8H112	622.922		8.32707e+06	1243.83	1243.6	180.79	2	3.71	IDGSDIVSEGPR		4	930018	1666
41	PEPTIDE	Q8H112	1249.43		601265	2496.85	2496.15	279.96	2	4.38	TIGEMEQEFLQALQSFYYDGK		3	93435.1	1667
41	PEPTIDE	Q8H112	833.092		601265	2496.26	2496.15	41.3	3	4.42	TIGEMEQEFLQALQSFYYDGK		3	403514	1668
41	PEPTIDE	Q8H112	1249.6		601265	2497.18	2496.15	413.5	2	4.52	TIGEMEQEFLQALQSFYYDGK		3	104316	1669
42	TOP PROTEIN	Q00218	AROG_ARATH Phospho-2-dehydro-3-deoxyheptonate aldolase 2, chloroplastic OS=Arabidopsis thaliana GN=DHS2 PE=2 SV=2	1.01	0.026	507	56.0955	0.00902686	0.999983	11.3583	3	3	12.0316	8	1670
42	PEPTIDE	Q00218	1174.6		735502	2347.18	2347.21	10.43	2	3.34	DVDSVLQTLSSFPPIVFAGEAR		5	145986	1671
42	PEPTIDE	Q00218	1175.27		735502	2348.51	2347.21	557.63	2	3.33	DVDSVLQTLSSFPPIVFAGEAR		5	255340	1672
42	PEPTIDE	Q00218	1175.35		735502	2348.68	2347.21	628.64	2	3.43	DVDSVLQTLSSFPPIVFAGEAR		5	177536	1673
42	PEPTIDE	Q00218	1175.18		735502	2348.35	2347.21	486.62	2	3.72	DVDSVLQTLSSFPPIVFAGEAR		5	83835.5	1674
42	PEPTIDE	Q00218	1174.85		735502	2347.68	2347.21	202.59	2	3.66	DVDSVLQTLSSFPPIVFAGEAR		5	72804.4	1675
42	PEPTIDE	Q00218	1159.68		416733	2317.35	2316.03	567.32	2	3.15	LGQAAMGQAFMLQGGDCAESFK	Carbamidomethyl[+57.021464] (C17)	2	311863	1676
42	PEPTIDE	Q00218	1159.18		416733	2316.35	2316.03	135.54	2	4.42	LGQAAMGQAFMLQGGDCAESFK	Carbamidomethyl[+57.021464] (C17)	2	104870	1677
42	PEPTIDE	Q00218	1024.01		331809	2046.01	2045.92	44.25	2	3.22	VSQWNLDFTQHSEQGDR		1	331809	1678
43	TOP PROTEIN	Q9ZW84	LEUD1_ARATH 3-isopropylmalate dehydratase small subunit 1 OS=Arabidopsis thaliana GN=IPMI2 PE=1 SV=1	-1.16	0	256	27.0084	0.00570654	0.999983	11.2516	3	3	19.9219	4	1679
43	PEPTIDE	Q9ZW84	867.926		3.49891e+06	1733.84	1732.86	562.36	2	3.82	NSVATGEVFPLESEVR		2	1.78866e+06	1680
43	PEPTIDE	Q9ZW84	867.926		3.49891e+06	1733.84	1732.86	562.36	2	3.23	NSVATGEVFPLESEVR		2	1.71025e+06	1681
43	PEPTIDE	Q9ZW84	925.594		791464	1849.17	1848.94	127.62	2	4.1	SIGDAGPVIDAGGIFAYAR		1	791464	1682
43	PEPTIDE	Q9ZW84	859.093		1.7161e+06	1716.17	1715.79	219.71	2	3.33	YSIIIGGENFGCGSSR	Carbamidomethyl[+57.021464] (C12)	1	1.7161e+06	1683
44	TOP PROTEIN	Q9FG67	MAM1_ARATH Methylthioalkylmalate synthase 1, chloroplastic OS=Arabidopsis thaliana GN=MAM1 PE=1 SV=1	-10	-1	506	55.0725	0.00688818	0.999977	11.1887	3	3	10.8696	5	1684
44	PEPTIDE	Q9FG67	796.425		2.61416e+06	1590.84	1590.79	26.96	2	3.45	TQEEVIEMAVSSIR		1	2.61416e+06	1685
44	PEPTIDE	Q9FG67	1146.6		2.56065e+06	2291.18	2291.11	30.62	2	3.26	TVGNEVDEETGYVPVICAIAR	Carbamidomethyl[+57.021464] (C17)	3	566021	1686
44	PEPTIDE	Q9FG67	1146.43		2.56065e+06	2290.85	2291.11	114.86	2	3.49	TVGNEVDEETGYVPVICAIAR	Carbamidomethyl[+57.021464] (C17)	3	1.17259e+06	1687
44	PEPTIDE	Q9FG67	1147.1		2.56065e+06	2292.18	2291.11	467.1	2	4.09	TVGNEVDEETGYVPVICAIAR	Carbamidomethyl[+57.021464] (C17)	3	822036	1688
44	PEPTIDE	Q9FG67	1105.51		903915	2209.01	2208.05	435.53	2	3.65	VDIMEVGFPGSSEEELETIK		1	903915	1689
45	TOP PROTEIN	Q43314	DHE1_ARATH Glutamate dehydrogenase 1 OS=Arabidopsis thaliana GN=GDH1 PE=2 SV=1	-0.85	0.005	411	44.4779	0.00640479	0.999997	11.1824	3	3	11.4355	6	1690
45	PEPTIDE	Q43314	643.339		1.68249e+06	1284.66	1283.61	816.99	2	3.27	DDGTLASFVGFR		1	1.68249e+06	1691
45	PEPTIDE	Q43314	791.592		3.25471e+06	1581.17	1579.81	856.86	2	3.86	FVIQGFGNVGSWAAK		3	1.04763e+06	1692
45	PEPTIDE	Q43314	791.175		3.25471e+06	1580.34	1579.81	329.36	2	3.5	FVIQGFGNVGSWAAK		3	1.09593e+06	1693
45	PEPTIDE	Q43314	791.22		3.25471e+06	1580.42	1579.81	385.74	2	3.54	FVIQGFGNVGSWAAK		3	1.11114e+06	1694
45	PEPTIDE	Q43314	786.425		2.39116e+06	2356.25	2355.12	480.68	3	4.05	YHPEVDPDEVNALAQLMTWK		2	1.19172e+06	1695
45	PEPTIDE	Q43314	786.425		2.39116e+06	2356.25	2355.12	480.68	3	3.67	YHPEVDPDEVNALAQLMTWK		2	1.19945e+06	1696
46	TOP PROTEIN	Q9ZST4	GLNB_ARATH Nitrogen regulatory protein P-II homolog OS=Arabidopsis thaliana GN=GLB1 PE=1 SV=1	-1.13	0.003	196	21.244	0.00946631	0.999959	11.0901	3	3	13.7755	7	1697
46	PEPTIDE	Q9ZST4	822.926		6.66665e+06	1643.84	1642.85	598.66	2	4.44	DQVESVINTIIEGAR		5	1.15026e+06	1698
46	PEPTIDE	Q9ZST4	823.009		6.66665e+06	1644	1642.85	700.11	2	4.49	DQVESVINTIIEGAR		5	2.50284e+06	1699
46	PEPTIDE	Q9ZST4	822.426		6.66665e+06	1642.84	1642.85	10.05	2	4.14	DQVESVINTIIEGAR		5	969423	1700
46	PEPTIDE	Q9ZST4	822.509		6.66665e+06	1643	1642.85	91.4	2	3.95	DQVESVINTIIEGAR		5	1.32462e+06	1701
46	PEPTIDE	Q9ZST4	822.259		6.66665e+06	1642.5	1642.85	212.95	2	4.52	DQVESVINTIIEGAR		5	719510	1702
46	PEPTIDE	Q9ZST4	629.422		1.83039e+06	1256.83	1256.75	63.85	2	3.43	IFVLPVSDVIR		1	1.83039e+06	1703
46	PEPTIDE	Q9ZST4	886.927		843084	1771.84	1770.95	502.97	2	3.14	KDQVESVINTIIEGAR		1	843084	1704
47	TOP PROTEIN	Q9XJ35	CLPR1_ARATH ATP-dependent Clp protease proteolytic subunit-related protein 1, chloroplastic OS=Arabidopsis thaliana GN=CLPR1 PE=1 SV=1	-10	-1	387	42.582	0.00879248	0.999991	11.088	3	3	13.1783	5	1705
47	PEPTIDE	Q9XJ35	893.51		838688	1785.01	1783.89	626.28	2	3.77	ELDANTEYYIELLAK		1	838688	1706
47	PEPTIDE	Q9XJ35	1170.43		402515	2338.85	2338.03	347.96	2	3.16	METVGSETEAYAIADTISYCK	Carbamidomethyl[+57.021464] (C20)	1	402515	1707
47	PEPTIDE	Q9XJ35	820.426		2.64095e+06	1638.84	1638.83	6.53	2	3.65	YLQAQAAIDYGIADK		3	867746	1708
47	PEPTIDE	Q9XJ35	820.426		2.64095e+06	1638.84	1638.83	6.53	2	4.08	YLQAQAAIDYGIADK		3	837814	1709
47	PEPTIDE	Q9XJ35	820.426		2.64095e+06	1638.84	1638.83	6.53	2	4.16	YLQAQAAIDYGIADK		3	935386	1710
48	TOP PROTEIN	Q9LEU8	ARLY_ARATH Argininosuccinate lyase, chloroplastic OS=Arabidopsis thaliana GN=At5g10920 PE=2 SV=1	10	-1	517	57.4581	0.00551611	0.999965	11.0823	3	3	12.1857	4	1711
48	PEPTIDE	Q9LEU8	1227.68		103246	2453.35	2453.1	103.62	2	3.56	FSSYGSTGSNCVAEQLGYWVNK	Carbamidomethyl[+57.021464] (C11)	1	103246	1712
48	PEPTIDE	Q9LEU8	1022.51		768765	2043.01	2042.06	464.1	2	4.17	LNFSPLGACALAGTGLPIDR	Carbamidomethyl[+57.021464] (C9)	2	378257	1713
48	PEPTIDE	Q9LEU8	1022.01		768765	2042.01	2042.06	25.61	2	3.38	LNFSPLGACALAGTGLPIDR	Carbamidomethyl[+57.021464] (C9)	2	390508	1714
48	PEPTIDE	Q9LEU8	1163.76		637834	2325.51	2325.15	155.5	2	3.35	LSPVFEEDVFGFLGVENSVNK		1	637834	1715
49	TOP PROTEIN	Q9FIJ7	KAD2_ARATH Adenylate kinase 2, chloroplastic OS=Arabidopsis thaliana GN=At5g47840 PE=1 SV=1	10	-1	283	31.4143	0.00745947	0.999997	11.0122	3	3	19.4346	3	1716
49	PEPTIDE	Q9FIJ7	1281.27		104723	2560.52	2559.36	451.67	2	3.53	GFGFQPDLFIVLEVPEEILIER		1	104723	1717
49	PEPTIDE	Q9FIJ7	769.758		666077	2306.25	2307.16	393.43	3	3.72	SKEEVFAQIDSSLSELLQER		1	666077	1718
49	PEPTIDE	Q9FIJ7	472.253		1.50731e+06	1413.74	1412.78	678.71	3	3.76	YGLVHISAGDLLR		1	1.50731e+06	1719
50	TOP PROTEIN	Q9XEX2	PRX2B_ARATH Peroxiredoxin-2B OS=Arabidopsis thaliana GN=PRXIIB PE=1 SV=1	-0.92	0.048	162	17.399	0.00504639	0.999975	10.8972	3	3	29.6296	9	1720
50	PEPTIDE	Q9XEX2	524.337		3.47896e+06	1046.66	1046.6	55.46	2	3.28	FALLLDDLK		2	1.44591e+06	1721
50	PEPTIDE	Q9XEX2	524.337		3.47896e+06	1046.66	1046.6	55.46	2	3.28	FALLLDDLK		2	2.03305e+06	1722
50	PEPTIDE	Q9XEX2	985.928		1.10729e+06	1969.84	1968.93	461.76	2	3.4	GVDEIICFSVNDPFVMK	Carbamidomethyl[+57.021464] (C7)	1	1.10729e+06	1723
50	PEPTIDE	Q9XEX2	1120.1		3.97084e+06	2238.18	2237.11	479.77	2	3.81	VTVANVESGGEFTVSSADDILK		6	540887	1724
50	PEPTIDE	Q9XEX2	1119.85		3.97084e+06	2237.68	2237.11	256.27	2	3.23	VTVANVESGGEFTVSSADDILK		6	619170	1725
50	PEPTIDE	Q9XEX2	1120.1		3.97084e+06	2238.18	2237.11	479.77	2	4.22	VTVANVESGGEFTVSSADDILK		6	818950	1726
50	PEPTIDE	Q9XEX2	1120.26		3.97084e+06	2238.51	2237.11	628.78	2	3.56	VTVANVESGGEFTVSSADDILK		6	1.38238e+06	1727
50	PEPTIDE	Q9XEX2	1120.18		3.97084e+06	2238.35	2237.11	554.28	2	3.93	VTVANVESGGEFTVSSADDILK		6	329236	1728
50	PEPTIDE	Q9XEX2	1119.43		3.97084e+06	2236.85	2237.11	116.25	2	3.89	VTVANVESGGEFTVSSADDILK		6	280222	1729
51	TOP PROTEIN	F4IFC5	SYTM2_ARATH Threonine--tRNA ligase, chloroplastic/mitochondrial 2 OS=Arabidopsis thaliana GN=EMB2761 PE=2 SV=1	10	-1	650	74.7193	0.00648096	0.999897	10.4549	3	3	7.07692	3	1730
51	PEPTIDE	F4IFC5	844.509		837972	1687	1686.88	71.54	2	3.68	FGGELGTIPVDDLINK		1	837972	1731
51	PEPTIDE	F4IFC5	777.341		374688	1552.67	1552.74	47.04	2	3.22	IYGTAWESEEQLK		1	374688	1732
51	PEPTIDE	F4IFC5	894.427		112849	1786.84	1786.89	31.51	2	3.55	KAEPSTVVLPSNESSDK		1	112849	1733
52	TOP PROTEIN	Q8LPJ4	AB2E_ARATH ABC transporter E family member 2 OS=Arabidopsis thaliana GN=ABCE2 PE=2 SV=1	10	-1	605	68.3284	0.00785498	0.991966	10.0314	3	3	10.7438	3	1734
52	PEPTIDE	Q8LPJ4	945.594		365645	1889.17	1889	89.44	2	3.25	EGINIFLAGFVPTENLR		1	365645	1735
52	PEPTIDE	Q8LPJ4	1141.26		108344	3420.77	3419.78	288.51	3	3.68	LAFISEELCIGCGICVKKCPFEAIQIINLPR		1	108344	1736
52	PEPTIDE	Q8LPJ4	954.928		165911	1907.84	1906.89	498.08	2	3.11	VAETPQESAEEIQSYAR		1	165911	1737
53	TOP PROTEIN	Q9T074	PCKA_ARATH Phosphoenolpyruvate carboxykinase (ATP) OS=Arabidopsis thaliana GN=PCKA PE=1 SV=1	10	-1	671	73.3407	0.00663916	0.999822	10.0093	3	3	7.00447	3	1738
53	PEPTIDE	Q9T074	798.592		2.05227e+06	1595.17	1593.84	835.96	2	3.45	GSFITSNGALATLSGAK		1	2.05227e+06	1739
53	PEPTIDE	Q9T074	794.425		1.3221e+06	1586.84	1586.9	40.35	2	3.16	IQLQSISASLASLTR		1	1.3221e+06	1740
53	PEPTIDE	Q9T074	955.428		415460	1908.84	1907.88	503.4	2	3.4	VFVNDQYLNWDPENR		1	415460	1741
54	TOP PROTEIN	Q9LD90	CBF5_ARATH H/ACA ribonucleoprotein complex subunit 4 OS=Arabidopsis thaliana GN=CBF5 PE=1 SV=1	0.76	0.031	565	62.969	0.0095542	0.999963	9.94605	2	2	3.18584	6	1742
54	PEPTIDE	Q9LD90	826.342		396014	1650.67	1649.69	593.54	2	4.67	DTEAAVDAEDESAAEK		2	180762	1743
54	PEPTIDE	Q9LD90	826.176		396014	1650.34	1649.69	391.48	2	4.16	DTEAAVDAEDESAAEK		2	215252	1744
54	PEPTIDE	Q9LD90	622.672		1.25671e+06	1864.99	1864.82	94.79	3	3.73	SKDTEAAVDAEDESAAEK		4	151701	1745
54	PEPTIDE	Q9LD90	622.672		1.25671e+06	1864.99	1864.82	94.79	3	4.76	SKDTEAAVDAEDESAAEK		4	209526	1746
54	PEPTIDE	Q9LD90	622.922		1.25671e+06	1865.74	1864.82	496.98	3	5.28	SKDTEAAVDAEDESAAEK		4	481661	1747
54	PEPTIDE	Q9LD90	622.839		1.25671e+06	1865.49	1864.82	362.92	3	4.76	SKDTEAAVDAEDESAAEK		4	413820	1748
55	TOP PROTEIN	Q94A68	Y1669_ARATH Uncharacterized oxidoreductase At1g06690, chloroplastic OS=Arabidopsis thaliana GN=At1g06690 PE=1 SV=1	-3.17	0.02	377	41.4535	0.00920264	0.999827	9.94319	3	3	14.8541	3	1749
55	PEPTIDE	Q94A68	1235.27		129763	2468.52	2468.1	168.12	2	3.33	GAFDTSLDNGIDFFDTAEVYGSK		1	129763	1750
55	PEPTIDE	Q94A68	904.927		1.74398e+06	1807.84	1806.96	484.84	2	3.28	GIPLASNQVNYSLIYR		1	1.74398e+06	1751
55	PEPTIDE	Q94A68	925.011		985583	1848.01	1847.01	540.46	2	3.33	SLASEIKPVVGFPVEYL		1	985583	1752
56	TOP PROTEIN	Q8LE52	DHAR3_ARATH Glutathione S-transferase DHAR3, chloroplastic OS=Arabidopsis thaliana GN=DHAR3 PE=1 SV=1	-2.08	0.042	258	28.4775	0.00779639	0.99965	8.89885	2	2	12.7907	11	1753
56	PEPTIDE	Q8LE52	1237.6		1.15011e+06	2473.18	2472.15	416.34	2	5.51	DSGDGTEQVLLDELTTFNDYIK		5	338934	1754
56	PEPTIDE	Q8LE52	1237.18		1.15011e+06	2472.35	2472.15	79.24	2	4.55	DSGDGTEQVLLDELTTFNDYIK		5	139486	1755
56	PEPTIDE	Q8LE52	1237.6		1.15011e+06	2473.18	2472.15	416.34	2	4.81	DSGDGTEQVLLDELTTFNDYIK		5	372222	1756
56	PEPTIDE	Q8LE52	1237.1		1.15011e+06	2472.18	2472.15	11.82	2	4.5	DSGDGTEQVLLDELTTFNDYIK		5	210616	1757
56	PEPTIDE	Q8LE52	1237.6		1.15011e+06	2473.18	2472.15	416.34	2	5.02	DSGDGTEQVLLDELTTFNDYIK		5	88851.8	1758
56	PEPTIDE	Q8LE52	543.837		5.77341e+07	1085.66	1084.61	965.4	2	3.36	ISAADLSLAPK		6	6.77718e+06	1759
56	PEPTIDE	Q8LE52	543.337		5.77341e+07	1084.66	1084.61	43.4	2	3.39	ISAADLSLAPK		6	9.86725e+06	1760
56	PEPTIDE	Q8LE52	543.837		5.77341e+07	1085.66	1084.61	965.4	2	3.13	ISAADLSLAPK		6	1.16906e+07	1761
56	PEPTIDE	Q8LE52	543.837		5.77341e+07	1085.66	1084.61	965.4	2	3.26	ISAADLSLAPK		6	1.39302e+07	1762
56	PEPTIDE	Q8LE52	543.337		5.77341e+07	1084.66	1084.61	43.4	2	3.3	ISAADLSLAPK		6	6.65199e+06	1763
56	PEPTIDE	Q8LE52	543.837		5.77341e+07	1085.66	1084.61	965.4	2	3.13	ISAADLSLAPK		6	8.8168e+06	1764
57	TOP PROTEIN	O04202	EIF3F_ARATH Eukaryotic translation initiation factor 3 subunit F OS=Arabidopsis thaliana GN=TIF3F1 PE=1 SV=1	-10	-1	293	31.8243	0.00477979	0.999621	8.7411	2	2	12.2867	4	1765
57	PEPTIDE	O04202	920.511		1.05568e+06	1839.01	1838.05	519.47	2	5.15	VIGTLLGSILPDGTVDIR		2	499168	1766
57	PEPTIDE	O04202	920.427		1.05568e+06	1838.84	1838.05	428.79	2	4.47	VIGTLLGSILPDGTVDIR		2	556509	1767
57	PEPTIDE	O04202	937.678		1.29946e+06	1873.34	1872.93	217.34	2	3.11	YVDSVVGGQIAPDNNIGR		2	518205	1768
57	PEPTIDE	O04202	937.428		1.29946e+06	1872.84	1872.93	49.63	2	3.59	YVDSVVGGQIAPDNNIGR		2	781256	1769
58	TOP PROTEIN	P81760	TL17_ARATH Thylakoid lumenal 17.4 kDa protein, chloroplastic OS=Arabidopsis thaliana GN=TL17 PE=1 SV=2	1.13	0.005	236	25.6099	0.00590967	0.999783	8.6869	2	2	10.5932	12	1770
58	PEPTIDE	P81760	759.841		8.56049e+06	1517.67	1517.65	14.26	2	3.14	FCDYTNDQTNLK	Carbamidomethyl[+57.021464] (C2)	4	2.75754e+06	1771
58	PEPTIDE	P81760	759.924		8.56049e+06	1517.83	1517.65	124.08	2	3.53	FCDYTNDQTNLK	Carbamidomethyl[+57.021464] (C2)	4	2.43497e+06	1772
58	PEPTIDE	P81760	760.424		8.56049e+06	1518.83	1517.65	783.01	2	3.85	FCDYTNDQTNLK	Carbamidomethyl[+57.021464] (C2)	4	1.98529e+06	1773
58	PEPTIDE	P81760	760.424		8.56049e+06	1518.83	1517.65	783.01	2	4.11	FCDYTNDQTNLK	Carbamidomethyl[+57.021464] (C2)	4	1.38269e+06	1774
58	PEPTIDE	P81760	715.924		2.17015e+07	1429.83	1428.63	844.14	2	4.58	FDGADMTEVVMSK		8	3.78389e+06	1775
58	PEPTIDE	P81760	714.806		2.17015e+07	1427.6	1428.63	720.14	2	3.36	FDGADMTEVVMSK		8	3.14399e+06	1776
58	PEPTIDE	P81760	715.09		2.17015e+07	1428.17	1428.63	322.5	2	3.24	FDGADMTEVVMSK		8	3.16922e+06	1777
58	PEPTIDE	P81760	715.507		2.17015e+07	1429	1428.63	260.82	2	4.4	FDGADMTEVVMSK		8	3.11491e+06	1778
58	PEPTIDE	P81760	715.34		2.17015e+07	1428.67	1428.63	27.49	2	3.4	FDGADMTEVVMSK		8	2.44687e+06	1779
58	PEPTIDE	P81760	716.007		2.17015e+07	1430	1428.63	960.81	2	3.2	FDGADMTEVVMSK		8	3.76939e+06	1780
58	PEPTIDE	P81760	715.924		2.17015e+07	1429.83	1428.63	844.14	2	4.11	FDGADMTEVVMSK		8	1.1447e+06	1781
58	PEPTIDE	P81760	715.34		2.17015e+07	1428.67	1428.63	27.49	2	3.84	FDGADMTEVVMSK		8	1.12853e+06	1782
59	TOP PROTEIN	Q42553	IDI2_ARATH Isopentenyl-diphosphate Delta-isomerase II, chloroplastic OS=Arabidopsis thaliana GN=IPP2 PE=1 SV=1	1.71	0.053	284	32.5687	0.0061001	0.999031	8.62826	2	2	12.3239	6	1783
59	PEPTIDE	Q42553	722.424		1.45041e+06	1442.83	1442.74	66.65	2	3.31	ESELIQDNALGVR		1	1.45041e+06	1784
59	PEPTIDE	Q42553	1199.68		2.04153e+06	2397.35	2396.25	459.68	2	5.32	LLDELGIVAEDVPVDEFTPLGR		5	546623	1785
59	PEPTIDE	Q42553	1199.6		2.04153e+06	2397.18	2396.25	390.13	2	4.69	LLDELGIVAEDVPVDEFTPLGR		5	354297	1786
59	PEPTIDE	Q42553	1198.68		2.04153e+06	2395.35	2396.25	374.97	2	3.67	LLDELGIVAEDVPVDEFTPLGR		5	178085	1787
59	PEPTIDE	Q42553	1199.77		2.04153e+06	2397.52	2396.25	529.23	2	4.2	LLDELGIVAEDVPVDEFTPLGR		5	748987	1788
59	PEPTIDE	Q42553	1199.68		2.04153e+06	2397.35	2396.25	459.68	2	4.8	LLDELGIVAEDVPVDEFTPLGR		5	213536	1789
60	TOP PROTEIN	Q9LX88	R15A4_ARATH 40S ribosomal protein S15a-4 OS=Arabidopsis thaliana GN=RPS15AD PE=2 SV=3	3.09	0.02	130	14.7469	0.0103452	0.999878	8.61503	2	2	26.1538	12	1790
60	PEPTIDE	Q9LX88	579.505		3.04153e+06	1735.49	1735.76	153.87	3	3.94	HGYIGEFEYVDDHR		1	3.04153e+06	1791
60	PEPTIDE	Q9LX88	1111.51		4.54406e+06	2221.01	2221.08	32.01	2	4.68	QFGFIVLTTSAGIMDHEEAR		11	625502	1792
60	PEPTIDE	Q9LX88	1111.85		4.54406e+06	2221.68	2221.08	268.15	2	3.5	QFGFIVLTTSAGIMDHEEAR		11	426948	1793
60	PEPTIDE	Q9LX88	1111.93		4.54406e+06	2221.85	2221.08	343.19	2	4.18	QFGFIVLTTSAGIMDHEEAR		11	287178	1794
60	PEPTIDE	Q9LX88	1112.01		4.54406e+06	2222.01	2221.08	418.23	2	3.15	QFGFIVLTTSAGIMDHEEAR		11	307613	1795
60	PEPTIDE	Q9LX88	1112.1		4.54406e+06	2222.18	2221.08	493.27	2	3.23	QFGFIVLTTSAGIMDHEEAR		11	87633.6	1796
60	PEPTIDE	Q9LX88	1111.93		4.54406e+06	2221.85	2221.08	343.19	2	3.91	QFGFIVLTTSAGIMDHEEAR		11	216989	1797
60	PEPTIDE	Q9LX88	1111.01		4.54406e+06	2220.01	2221.08	482.25	2	3.69	QFGFIVLTTSAGIMDHEEAR		11	695805	1798
60	PEPTIDE	Q9LX88	1112.01		4.54406e+06	2222.01	2221.08	418.23	2	3.16	QFGFIVLTTSAGIMDHEEAR		11	20067.1	1799
60	PEPTIDE	Q9LX88	1111.1		4.54406e+06	2220.18	2221.08	407.21	2	3.69	QFGFIVLTTSAGIMDHEEAR		11	707284	1800
60	PEPTIDE	Q9LX88	1111.51		4.54406e+06	2221.01	2221.08	32.01	2	4.08	QFGFIVLTTSAGIMDHEEAR		11	817970	1801
60	PEPTIDE	Q9LX88	1111.18		4.54406e+06	2220.35	2221.08	332.17	2	3.67	QFGFIVLTTSAGIMDHEEAR		11	351067	1802
61	TOP PROTEIN	Q9SGS4	CDSP_ARATH Thioredoxin-like protein CDSP32, chloroplastic OS=Arabidopsis thaliana GN=CDSP32 PE=1 SV=1	1.24	0.008	302	33.6453	0.00860205	0.999755	8.48759	2	2	9.27152	17	1803
61	PEPTIDE	Q9SGS4	848.093		1.70019e+07	1694.17	1692.89	755.75	2	3.3	DMNVIEVPTFLFIR		10	1.95476e+06	1804
61	PEPTIDE	Q9SGS4	847.426		1.70019e+07	1692.84	1692.89	31.87	2	3.41	DMNVIEVPTFLFIR		10	1.26838e+06	1805
61	PEPTIDE	Q9SGS4	847.509		1.70019e+07	1693	1692.89	66.59	2	3.29	DMNVIEVPTFLFIR		10	2.10422e+06	1806
61	PEPTIDE	Q9SGS4	847.676		1.70019e+07	1693.34	1692.89	263.48	2	4.24	DMNVIEVPTFLFIR		10	962662	1807
61	PEPTIDE	Q9SGS4	848.009		1.70019e+07	1694	1692.89	657.3	2	4	DMNVIEVPTFLFIR		10	3.77309e+06	1808
61	PEPTIDE	Q9SGS4	847.509		1.70019e+07	1693	1692.89	66.59	2	3.74	DMNVIEVPTFLFIR		10	2.33227e+06	1809
61	PEPTIDE	Q9SGS4	847.593		1.70019e+07	1693.17	1692.89	165.03	2	3.52	DMNVIEVPTFLFIR		10	2.842e+06	1810
61	PEPTIDE	Q9SGS4	847.343		1.70019e+07	1692.67	1692.89	130.32	2	4.06	DMNVIEVPTFLFIR		10	610413	1811
61	PEPTIDE	Q9SGS4	848.009		1.70019e+07	1694	1692.89	657.3	2	3.71	DMNVIEVPTFLFIR		10	743602	1812
61	PEPTIDE	Q9SGS4	848.009		1.70019e+07	1694	1692.89	657.3	2	3.3	DMNVIEVPTFLFIR		10	410529	1813
61	PEPTIDE	Q9SGS4	845.926		1.36112e+07	1689.84	1688.65	704.03	2	3.92	MNGDENDSCMEFLK	Carbamidomethyl[+57.021464] (C9)	7	2.00096e+06	1814
61	PEPTIDE	Q9SGS4	845.343		1.36112e+07	1688.67	1688.65	13.14	2	3.81	MNGDENDSCMEFLK	Carbamidomethyl[+57.021464] (C9)	7	2.44771e+06	1815
61	PEPTIDE	Q9SGS4	845.343		1.36112e+07	1688.67	1688.65	13.14	2	3.66	MNGDENDSCMEFLK	Carbamidomethyl[+57.021464] (C9)	7	1.87491e+06	1816
61	PEPTIDE	Q9SGS4	844.843		1.36112e+07	1687.67	1688.65	579.07	2	3.58	MNGDENDSCMEFLK	Carbamidomethyl[+57.021464] (C9)	7	1.62977e+06	1817
61	PEPTIDE	Q9SGS4	845.926		1.36112e+07	1689.84	1688.65	704.03	2	4.25	MNGDENDSCMEFLK	Carbamidomethyl[+57.021464] (C9)	7	2.23981e+06	1818
61	PEPTIDE	Q9SGS4	845.343		1.36112e+07	1688.67	1688.65	13.14	2	3.74	MNGDENDSCMEFLK	Carbamidomethyl[+57.021464] (C9)	7	2.19714e+06	1819
61	PEPTIDE	Q9SGS4	845.426		1.36112e+07	1688.84	1688.65	111.84	2	3.68	MNGDENDSCMEFLK	Carbamidomethyl[+57.021464] (C9)	7	1.22087e+06	1820
62	TOP PROTEIN	Q9FHW7	SKP1B_ARATH SKP1-like protein 1B OS=Arabidopsis thaliana GN=SKP1B PE=1 SV=1	10	-1	171	19.0674	0.00434814	0.998988	8.48669	2	2	19.883	4	1821
62	PEPTIDE	Q9FHW7	840.009		1.58799e+06	1678	1676.85	689.18	2	3.83	GLLDLTCQTVADMIK	Carbamidomethyl[+57.021464] (C7)	2	1.02535e+06	1822
62	PEPTIDE	Q9FHW7	839.759		1.58799e+06	1677.5	1676.85	390.99	2	3.53	GLLDLTCQTVADMIK	Carbamidomethyl[+57.021464] (C7)	2	562643	1823
62	PEPTIDE	Q9FHW7	1061.26		688789	2120.51	2120.15	169.42	2	4.65	VDQGTLFDLILAANYLNIK		2	396469	1824
62	PEPTIDE	Q9FHW7	1061.51		688789	2121.01	2120.15	405.25	2	3.74	VDQGTLFDLILAANYLNIK		2	292321	1825
63	TOP PROTEIN	P34802	GGPP1_ARATH Heterodimeric geranylgeranyl pyrophosphate synthase large subunit 1, chloroplastic OS=Arabidopsis thaliana GN=GGPPS1 PE=1 SV=2	10	-1	371	40.1309	0.00617627	0.999936	8.24672	2	2	14.0162	4	1826
63	PEPTIDE	P34802	974.761		149892	1947.51	1947.04	241.02	2	3.56	CIGLLFQVVDDILDVTK	Carbamidomethyl[+57.021464] (C1)	1	149892	1827
63	PEPTIDE	P34802	1192.85		357856	3575.52	3575.81	81.47	3	3.71	VFGEDVAVLAGDALLSFAFEHLASATSSDVVSPVR		3	128703	1828
63	PEPTIDE	P34802	1193.27		357856	3576.77	3575.81	268.1	3	4.53	VFGEDVAVLAGDALLSFAFEHLASATSSDVVSPVR		3	182421	1829
63	PEPTIDE	P34802	1193.43		357856	3577.27	3575.81	407.93	3	4.68	VFGEDVAVLAGDALLSFAFEHLASATSSDVVSPVR		3	46732	1830
64	TOP PROTEIN	P40941	ADT2_ARATH ADP,ATP carrier protein 2, mitochondrial OS=Arabidopsis thaliana GN=AAC2 PE=1 SV=2	-10	-1	385	41.7016	0.0101255	0.999784	8.21448	2	2	8.31169	2	1831
64	PEPTIDE	P40941	1026.1		536893	2050.18	2048.97	588.8	2	4.64	GFTNFAIDFMMGGVSAAVSK		1	536893	1832
64	PEPTIDE	P40941	723.924		3.28397e+06	1445.83	1445.73	68.06	2	3.58	YFPTQALNFAFK		1	3.28397e+06	1833
65	TOP PROTEIN	Q9FLQ4	ODO2A_ARATH Dihydrolipoyllysine-residue succinyltransferase component of 2-oxoglutarate dehydrogenase complex 1, mitochondrial OS=Arabidopsis thaliana GN=At5g55070 PE=1 SV=1	-10	-1	464	50.0841	0.00953955	0.999808	8.20661	2	2	8.62069	5	1834
65	PEPTIDE	Q9FLQ4	855.76		2.98156e+06	2564.26	2563.34	357.62	3	3.82	AAVSALQHQPVVNAVIDGDDIIYR		1	2.98156e+06	1835
65	PEPTIDE	Q9FLQ4	799.592		2.16563e+06	1597.17	1597.79	391.86	2	4.39	ISTSADAVSHVAPSEK		4	532629	1836
65	PEPTIDE	Q9FLQ4	800.425		2.16563e+06	1598.84	1597.79	651.27	2	3.68	ISTSADAVSHVAPSEK		4	566268	1837
65	PEPTIDE	Q9FLQ4	799.925		2.16563e+06	1597.84	1597.79	25.39	2	3.35	ISTSADAVSHVAPSEK		4	628487	1838
65	PEPTIDE	Q9FLQ4	800.509		2.16563e+06	1599	1597.79	755.58	2	3.61	ISTSADAVSHVAPSEK		4	438241	1839
66	TOP PROTEIN	O22793	MORF2_ARATH Multiple organellar RNA editing factor 2, chloroplastic OS=Arabidopsis thaliana GN=MORF2 PE=1 SV=1	-1.72	0.01	219	24.6812	0.00823584	0.999728	7.90009	2	2	16.4384	8	1840
66	PEPTIDE	O22793	1151.85		2.91567e+06	2301.68	2300.19	646.33	2	3.59	LEGLPGVLFVLPDSYVDPENK		5	833717	1841
66	PEPTIDE	O22793	1151.43		2.91567e+06	2300.85	2300.19	284.04	2	3.23	LEGLPGVLFVLPDSYVDPENK		5	590574	1842
66	PEPTIDE	O22793	1151.18		2.91567e+06	2300.35	2300.19	66.66	2	3.14	LEGLPGVLFVLPDSYVDPENK		5	303407	1843
66	PEPTIDE	O22793	1151.51		2.91567e+06	2301.01	2300.19	356.5	2	4.26	LEGLPGVLFVLPDSYVDPENK		5	458973	1844
66	PEPTIDE	O22793	1151.51		2.91567e+06	2301.01	2300.19	356.5	2	3.53	LEGLPGVLFVLPDSYVDPENK		5	729000	1845
66	PEPTIDE	O22793	875.01		3.36001e+06	1748	1747.76	139.32	2	3.18	YLGFGCEIDEETSTK	Carbamidomethyl[+57.021464] (C6)	3	897206	1846
66	PEPTIDE	O22793	875.343		3.36001e+06	1748.67	1747.76	520.76	2	3.64	YLGFGCEIDEETSTK	Carbamidomethyl[+57.021464] (C6)	3	1.42851e+06	1847
66	PEPTIDE	O22793	875.26		3.36001e+06	1748.5	1747.76	425.4	2	3.13	YLGFGCEIDEETSTK	Carbamidomethyl[+57.021464] (C6)	3	1.03429e+06	1848
67	TOP PROTEIN	Q9MBH2	AIG2B_ARATH Protein AIG2 B OS=Arabidopsis thaliana GN=AIG2B PE=2 SV=1	-0.55	0.045	169	19.4346	0.00481787	0.999778	7.76832	2	2	23.0769	10	1849
67	PEPTIDE	Q9MBH2	1299.35		1.99568e+06	2596.69	2595.27	544.05	2	4.08	ILTGLTDSQLENLDMIEGSEYVR		4	233834	1850
67	PEPTIDE	Q9MBH2	1299.02		1.99568e+06	2596.02	2595.27	287.17	2	4.11	ILTGLTDSQLENLDMIEGSEYVR		4	270673	1851
67	PEPTIDE	Q9MBH2	1298.77		1.99568e+06	2595.52	2595.27	94.51	2	3.9	ILTGLTDSQLENLDMIEGSEYVR		4	587154	1852
67	PEPTIDE	Q9MBH2	866.51		1.99568e+06	2596.51	2595.27	475.05	3	4.03	ILTGLTDSQLENLDMIEGSEYVR		4	904016	1853
67	PEPTIDE	Q9MBH2	855.593		7.62961e+06	1709.17	1708.86	183.7	2	3.29	LHACISPSENGLINGK	Carbamidomethyl[+57.021464] (C4)	6	995872	1854
67	PEPTIDE	Q9MBH2	855.426		7.62961e+06	1708.84	1708.86	11.36	2	3.6	LHACISPSENGLINGK	Carbamidomethyl[+57.021464] (C4)	6	1.37647e+06	1855
67	PEPTIDE	Q9MBH2	855.51		7.62961e+06	1709	1708.86	86.17	2	3.61	LHACISPSENGLINGK	Carbamidomethyl[+57.021464] (C4)	6	1.52167e+06	1856
67	PEPTIDE	Q9MBH2	855.343		7.62961e+06	1708.67	1708.86	108.9	2	3.16	LHACISPSENGLINGK	Carbamidomethyl[+57.021464] (C4)	6	1.09635e+06	1857
67	PEPTIDE	Q9MBH2	855.51		7.62961e+06	1709	1708.86	86.17	2	3.66	LHACISPSENGLINGK	Carbamidomethyl[+57.021464] (C4)	6	1.38174e+06	1858
67	PEPTIDE	Q9MBH2	855.926		7.62961e+06	1709.84	1708.86	573.83	2	3.62	LHACISPSENGLINGK	Carbamidomethyl[+57.021464] (C4)	6	1.2575e+06	1859
68	TOP PROTEIN	Q9FIB6	PS12A_ARATH 26S proteasome non-ATPase regulatory subunit 12 homolog A OS=Arabidopsis thaliana GN=RPN5A PE=1 SV=1	-10	-1	442	50.7868	0.0071665	0.837149	7.52682	2	2	8.82353	2	1860
68	PEPTIDE	Q9FIB6	1003.51		198384	3007.51	3006.47	347.88	3	4.41	IKEEQGQIAEAADLMQEVAVETFGAMAK		1	198384	1861
68	PEPTIDE	Q9FIB6	643.006		2.24658e+06	1284	1283.74	196.09	2	3.12	LLNEQILNLSK		1	2.24658e+06	1862
69	TOP PROTEIN	Q9FGS0	CP31B_ARATH RNA-binding protein CP31B, chloroplastic OS=Arabidopsis thaliana GN=CP31B PE=1 SV=1	-0.9	0.025	289	31.8318	0.00475439	0.996859	7.37942	2	2	10.0346	9	1863
69	PEPTIDE	Q9FGS0	816.426		1.63801e+07	1630.84	1630.75	49.68	2	3.78	GFGFVTMSTVEEAEK		8	1.11902e+06	1864
69	PEPTIDE	Q9FGS0	816.426		1.63801e+07	1630.84	1630.75	49.68	2	3.9	GFGFVTMSTVEEAEK		8	3.56327e+06	1865
69	PEPTIDE	Q9FGS0	815.676		1.63801e+07	1629.34	1630.75	870.15	2	3.27	GFGFVTMSTVEEAEK		8	2.02715e+06	1866
69	PEPTIDE	Q9FGS0	816.426		1.63801e+07	1630.84	1630.75	49.68	2	3.82	GFGFVTMSTVEEAEK		8	2.58224e+06	1867
69	PEPTIDE	Q9FGS0	816.009		1.63801e+07	1630	1630.75	461.33	2	3.78	GFGFVTMSTVEEAEK		8	2.02523e+06	1868
69	PEPTIDE	Q9FGS0	816.509		1.63801e+07	1631	1630.75	151.89	2	4.15	GFGFVTMSTVEEAEK		8	1.90359e+06	1869
69	PEPTIDE	Q9FGS0	816.259		1.63801e+07	1630.5	1630.75	154.72	2	3.28	GFGFVTMSTVEEAEK		8	1.57359e+06	1870
69	PEPTIDE	Q9FGS0	816.426		1.63801e+07	1630.84	1630.75	49.68	2	4.23	GFGFVTMSTVEEAEK		8	1.58597e+06	1871
69	PEPTIDE	Q9FGS0	796.509		1.46678e+06	1591	1589.78	766.19	2	3.15	IYVGNLPWDVDSGR		1	1.46678e+06	1872
70	TOP PROTEIN	Q9MAB3	NOP5B_ARATH Probable nucleolar protein 5-2 OS=Arabidopsis thaliana GN=NOP5-2 PE=1 SV=1	-10	-1	533	58.9485	0.00964209	0.999516	7.37491	2	2	6.75422	4	1873
70	PEPTIDE	Q9MAB3	970.678		1.64166e+06	1939.34	1939.06	147.03	2	3.56	MNTIAPNLTALVGELVGAR		3	546610	1874
70	PEPTIDE	Q9MAB3	971.095		1.64166e+06	1940.17	1939.06	576.8	2	3.38	MNTIAPNLTALVGELVGAR		3	335760	1875
70	PEPTIDE	Q9MAB3	971.011		1.64166e+06	1940.01	1939.06	490.84	2	3.46	MNTIAPNLTALVGELVGAR		3	759291	1876
70	PEPTIDE	Q9MAB3	918.261		711224	1834.51	1833.82	376.13	2	3.81	VDALGDSQDNTMGLENR		1	711224	1877
71	TOP PROTEIN	Q9LIR4	ILVD_ARATH Dihydroxy-acid dehydratase, chloroplastic OS=Arabidopsis thaliana GN=DHAD PE=1 SV=1	-10	-1	608	64.8537	0.00580811	0.999654	7.31335	2	2	6.08553	3	1878
71	PEPTIDE	Q9LIR4	784.842		1.55345e+06	1567.67	1567.77	62.69	2	3.13	FNTIGVSDAISMGTR		1	1.55345e+06	1879
71	PEPTIDE	Q9LIR4	1037.51		2.74146e+06	2073.01	2072.01	482.47	2	3.52	GGPGMPEMLTPTSAIMGAGLGK		2	1.22802e+06	1880
71	PEPTIDE	Q9LIR4	1037.6		2.74146e+06	2073.18	2072.01	562.91	2	4.19	GGPGMPEMLTPTSAIMGAGLGK		2	1.51344e+06	1881
72	TOP PROTEIN	Q9S9N9	CCR1_ARATH Cinnamoyl-CoA reductase 1 OS=Arabidopsis thaliana GN=CCR1 PE=1 SV=1	10	-1	344	37.4473	0.00612549	0.999218	7.30257	2	2	12.2093	2	1882
72	PEPTIDE	Q9S9N9	1060.35		92107.4	3178.02	3177.85	51.51	3	3.82	GVDLVVLNPVLVLGPPLQPTINASLYHVLK		1	92107.4	1883
72	PEPTIDE	Q9S9N9	667.84		1.04109e+06	1333.66	1333.63	22.88	2	3.48	MVAEQAAWETAK		1	1.04109e+06	1884
73	TOP PROTEIN	Q9SID0	SCRK1_ARATH Probable fructokinase-1 OS=Arabidopsis thaliana GN=At2g31390 PE=2 SV=1	-10	-1	325	35.2352	0.00518604	0.999841	7.25173	2	2	9.23077	4	1885
73	PEPTIDE	Q9SID0	548.838		1.13557e+06	1643.49	1642.81	411.9	3	3.76	LGDDEFGHMLAGILR		1	1.13557e+06	1886
73	PEPTIDE	Q9SID0	790.425		4.15005e+06	1578.84	1577.71	714.96	2	3.49	NGVDDQGINFDTGAR		3	1.16034e+06	1887
73	PEPTIDE	Q9SID0	789.842		4.15005e+06	1577.67	1577.71	24.52	2	3.26	NGVDDQGINFDTGAR		3	1.41217e+06	1888
73	PEPTIDE	Q9SID0	789.675		4.15005e+06	1577.34	1577.71	235.8	2	3.42	NGVDDQGINFDTGAR		3	1.57753e+06	1889
74	TOP PROTEIN	O82768	HIS2_ARATH Histidine biosynthesis bifunctional protein hisIE, chloroplastic OS=Arabidopsis thaliana GN=HISN2 PE=1 SV=1	10	-1	281	31.6299	0.0058208	0.999927	7.22685	2	2	11.7438	2	1890
74	PEPTIDE	O82768	826.676		807029	1651.34	1650.94	237.36	2	3.36	LALTTLYSLESIISK		1	807029	1891
74	PEPTIDE	O82768	668.923		263081	2003.75	2004.01	129.47	3	3.87	TPSEMADVLYHAMVLLSK		1	263081	1892
75	TOP PROTEIN	Q9FK81	Y5258_ARATH Stress-response A/B barrel domain-containing protein At5g22580 OS=Arabidopsis thaliana GN=At5g22580 PE=1 SV=1	-0.78	0.038	111	12.3233	0.00535107	0.999577	7.14067	2	2	22.5225	5	1893
75	PEPTIDE	Q9FK81	708.924		2.31307e+06	1415.83	1414.77	753.1	2	3.66	GLENLVSQIDTVK		2	1.39077e+06	1894
75	PEPTIDE	Q9FK81	708.424		2.31307e+06	1414.83	1414.77	46.26	2	3.22	GLENLVSQIDTVK		2	922306	1895
75	PEPTIDE	Q9FK81	642.923		3.62113e+06	1283.83	1283.79	34.78	2	3.24	IVLLDFPVAAVK		3	1.03558e+06	1896
75	PEPTIDE	Q9FK81	643.506		3.62113e+06	1285	1283.79	943.57	2	3.17	IVLLDFPVAAVK		3	1896486	1897
75	PEPTIDE	Q9FK81	643.173		3.62113e+06	1284.33	1283.79	424.27	2	3.48	IVLLDFPVAAVK		3	689061	1898
76	TOP PROTEIN	Q94KE2	TIC_ARATH Protein TIME FOR COFFEE OS=Arabidopsis thaliana GN=TIC PE=1 SV=2	-10	-1	1550	164.336	0.0100815	0.999262	7.04724	2	2	2.51613	2	1899
76	PEPTIDE	Q94KE2	740.258		52283.1	2217.75	2216.94	364.66	3	3.84	ENATQHSETVGEDSPSTADSR		1	52283.1	1900
76	PEPTIDE	Q94KE2	880.76		32938.9	1759.5	1758.81	393.16	2	3.21	SGSIGGAATANNTPEEQR		1	32938.9	1901
77	TOP PROTEIN	P56759	ATPF_ARATH ATP synthase subunit b, chloroplastic OS=Arabidopsis thaliana GN=atpF PE=3 SV=1	10	-1	184	21.0259	0.0086167	0.999491	7.03803	2	2	18.4783	3	1902
77	PEPTIDE	P56759	639.839		6.35606e+06	1277.66	1276.64	800.56	2	3.17	NETILFEQQR		2	4.64295e+06	1903
77	PEPTIDE	P56759	639.339		6.35606e+06	1276.66	1276.64	17.24	2	3.14	NETILFEQQR		2	1.71311e+06	1904
77	PEPTIDE	P56759	890.843		3.49815e+06	2669.51	2668.38	424.39	3	3.87	VFQQALQGAIGTLNSCLSNELHLR	Carbamidomethyl[+57.021464] (C16)	1	3.49815e+06	1905
78	TOP PROTEIN	Q9FNN5	NDUV1_ARATH NADH dehydrogenase [ubiquinone] flavoprotein 1, mitochondrial OS=Arabidopsis thaliana GN=At5g08530 PE=1 SV=1	-1.41	0.004	486	53.3972	0.00807471	0.998237	7.01562	2	2	5.76132	3	1906
78	PEPTIDE	Q9FNN5	780.842		2.76696e+06	1559.67	1558.84	531.89	2	3.7	AVQSGLGTAAVIVMDK		2	1.68994e+06	1907
78	PEPTIDE	Q9FNN5	780.508		2.76696e+06	1559	1558.84	104.22	2	3.89	AVQSGLGTAAVIVMDK		2	1.07702e+06	1908
78	PEPTIDE	Q9FNN5	724.257		791545	1446.5	1446.73	157.72	2	3.12	LEEIDMLQEVTK		1	791545	1909
79	TOP PROTEIN	Q9MAK9	PS10B_ARATH 26S proteasome regulatory subunit S10B homolog B OS=Arabidopsis thaliana GN=RPT4B PE=1 SV=1	-0.43	0.008	399	44.7094	0.00836768	0.999441	7.0012	2	2	8.02005	3	1910
79	PEPTIDE	Q9MAK9	900.76		699577	1799.51	1799.95	246.51	2	3.16	ESIELPLMNPELFLR		1	699577	1911
79	PEPTIDE	Q9MAK9	968.011		1.22124e+06	1934.01	1933.98	13.36	2	3.84	TLMELLNQLDGFDQLGK		2	740441	1912
79	PEPTIDE	Q9MAK9	968.011		1.22124e+06	1934.01	1933.98	13.36	2	3.14	TLMELLNQLDGFDQLGK		2	480798	1913
80	TOP PROTEIN	Q94A94	DCDA2_ARATH Diaminopimelate decarboxylase 2, chloroplastic OS=Arabidopsis thaliana GN=LYSA2 PE=1 SV=1	-0.99	0.042	489	54.1119	0.00621436	0.999458	7.00036	2	2	5.52147	4	1914
80	PEPTIDE	Q94A94	870.843		952970	1739.67	1738.82	487.38	2	3.31	FDVVGPVCESADFLGK	Carbamidomethyl[+57.021464] (C8)	1	952970	1915
80	PEPTIDE	Q94A94	573.255		3.44607e+06	1144.49	1144.65	135.38	2	3.12	LALLAGFDPTK		3	1.35399e+06	1916
80	PEPTIDE	Q94A94	573.921		3.44607e+06	1145.83	1144.65	1029.48	2	3.69	LALLAGFDPTK		3	1.17071e+06	1917
80	PEPTIDE	Q94A94	573.921		3.44607e+06	1145.83	1144.65	1029.48	2	3.62	LALLAGFDPTK		3	921370	1918
81	TOP PROTEIN	Q9FGI6	NDUS1_ARATH NADH dehydrogenase [ubiquinone] iron-sulfur protein 1, mitochondrial OS=Arabidopsis thaliana GN=EMB1467 PE=1 SV=2	-10	-1	748	81.4553	0.00621436	0.999549	6.99516	2	2	4.0107	3	1919
81	PEPTIDE	Q9FGI6	824.426		3.33198e+06	1646.84	1646.81	15.2	2	3.63	ATETIDVSDAVGSNIR		2	1.43255e+06	1920
81	PEPTIDE	Q9FGI6	824.676		3.33198e+06	1647.34	1646.81	318.82	2	3.72	ATETIDVSDAVGSNIR		2	1.89943e+06	1921
81	PEPTIDE	Q9FGI6	793.925		1.52614e+06	1585.84	1584.75	685.12	2	3.27	FVYLMGADDVNVDK		1	1.52614e+06	1922
82	TOP PROTEIN	Q9C5J8	OEP80_ARATH Outer envelope protein 80, chloroplastic OS=Arabidopsis thaliana GN=OEP80 PE=2 SV=1	-10	-1	732	79.8684	0.008104	0.99936	6.97104	2	2	4.91803	2	1923
82	PEPTIDE	Q9C5J8	909.927		993441	1817.84	1817.99	82.3	2	3.46	GLFGIVSDIDTLSGGIVR		1	993441	1924
82	PEPTIDE	Q9C5J8	1037.76		284367	2073.51	2073.95	212.07	2	3.51	IIESGYFCSCTPVAVDTR	Carbamidomethyl[+57.021464] (C8); Carbamidomethyl[+57.021464] (C10)	1	284367	1925
83	TOP PROTEIN	O82261	DEGP2_ARATH Protease Do-like 2, chloroplastic OS=Arabidopsis thaliana GN=DEGP2 PE=1 SV=2	-10	-1	607	66.742	0.00564307	0.99705	6.83392	2	2	6.42504	4	1926
83	PEPTIDE	O82261	1042.01		758611	2082.01	2081.96	23.4	2	3.15	GVDCDIALLSVESEDFWK	Carbamidomethyl[+57.021464] (C4)	1	758611	1927
83	PEPTIDE	O82261	1075.43		1.80323e+06	2148.84	2148.13	332.08	2	3.69	LQDSVTVVGYPLGGDTISVTK		3	435938	1928
83	PEPTIDE	O82261	1075.51		1.80323e+06	2149.01	2148.13	409.67	2	3.57	LQDSVTVVGYPLGGDTISVTK		3	758445	1929
83	PEPTIDE	O82261	1074.85		1.80323e+06	2147.68	2148.13	211.04	2	3.39	LQDSVTVVGYPLGGDTISVTK		3	608844	1930
84	TOP PROTEIN	P46011	NRL4_ARATH Bifunctional nitrilase/nitrile hydratase NIT4 OS=Arabidopsis thaliana GN=NIT4 PE=1 SV=1	10	-1	355	38.8523	0.00538916	0.894622	6.82656	2	2	8.4507	4	1931
84	PEPTIDE	P46011	1084.35		763952	2166.68	2166.05	292.15	2	3.44	CIWGFGDGSTIPVFDTPIGK	Carbamidomethyl[+57.021464] (C1)	1	763952	1932
84	PEPTIDE	P46011	595.338		2.20406e+07	1188.66	1188.57	76.3	2	3.21	IGAAICWENR	Carbamidomethyl[+57.021464] (C6)	3	7.26899e+06	1933
84	PEPTIDE	P46011	595.338		2.20406e+07	1188.66	1188.57	76.3	2	3.22	IGAAICWENR	Carbamidomethyl[+57.021464] (C6)	3	7.2829e+06	1934
84	PEPTIDE	P46011	595.922		2.20406e+07	1189.83	1188.57	1057.89	2	3.38	IGAAICWENR	Carbamidomethyl[+57.021464] (C6)	3	7.4887e+06	1935
85	TOP PROTEIN	O48676	U74B1_ARATH UDP-glycosyltransferase 74B1 OS=Arabidopsis thaliana GN=UGT74B1 PE=1 SV=1	-10	-1	460	50.9516	0.00475439	0.998479	6.81164	2	2	5.86957	3	1936
85	PEPTIDE	O48676	867.51		1.74352e+06	1733	1731.89	645.4	2	3.47	ATLIGPMIPSAYLDDR		2	759634	1937
85	PEPTIDE	O48676	867.51		1.74352e+06	1733	1731.89	645.4	2	3.21	ATLIGPMIPSAYLDDR		2	983886	1938
85	PEPTIDE	O48676	619.339		1.48833e+06	1236.66	1235.64	827.69	2	3.34	SINEFIESLGK		1	1.48833e+06	1939
86	TOP PROTEIN	O04153	CALR3_ARATH Calreticulin-3 OS=Arabidopsis thaliana GN=CRT3 PE=1 SV=2	-10	-1	424	49.7948	0.00574463	0.984269	6.72698	2	2	7.54717	2	1940
86	PEPTIDE	O04153	748.758		1.48432e+06	1495.5	1494.7	533.76	2	3.24	IEQDIECGGAYIK	Carbamidomethyl[+57.021464] (C7)	1	1.48432e+06	1941
86	PEPTIDE	O04153	1160.43		353138	2318.85	2318.07	333.63	2	3.49	NPWIDNPEFEDDPDLYVLK		1	353138	1942
87	TOP PROTEIN	Q8GSJ1	HIS1B_ARATH ATP phosphoribosyltransferase 2, chloroplastic OS=Arabidopsis thaliana GN=HISN1B PE=1 SV=1	10	-1	413	44.7104	0.0063667	0.99558	6.65978	2	2	8.23245	2	1943
87	PEPTIDE	Q8GSJ1	730.841		1.52226e+06	1459.67	1459.76	66.29	2	3.19	SVLNGATDSVSVVGR		1	1.52226e+06	1944
87	PEPTIDE	Q8GSJ1	1017.01		539808	2032.01	2032.03	10.09	2	3.47	TQPSLSGLQGPTISPVYCK	Carbamidomethyl[+57.021464] (C18)	1	539808	1945
88	TOP PROTEIN	Q9FFD2	RGP5_ARATH Probable UDP-arabinopyranose mutase 5 OS=Arabidopsis thaliana GN=RGP5 PE=1 SV=1	10	-1	348	38.5425	0.00491943	0.995353	6.60626	2	2	8.90805	2	1946
88	PEPTIDE	Q9FFD2	618.422		990489	1234.83	1233.74	879.13	2	3.17	ELVGPALVPALR		1	990489	1947
88	PEPTIDE	Q9FFD2	998.012		611431	1994.01	1992.91	551.41	2	3.43	EQLGSDDPAFTQAADAMVK		1	611431	1948
89	TOP PROTEIN	Q1JPL7	PME18_ARATH Pectinesterase/pectinesterase inhibitor 18 OS=Arabidopsis thaliana GN=PME18 PE=1 SV=3	-10	-1	557	61.6305	0.00898291	0.985656	6.54321	2	2	5.74506	2	1949
89	PEPTIDE	Q1JPL7	745.008		1.3846e+06	1488	1487.72	187.22	2	3.32	EDQNQNTAISIQK		1	1.3846e+06	1950
89	PEPTIDE	Q1JPL7	999.512		587583	1997.01	1996.19	408.58	2	3.22	LLESSPKTLKVTANVVVAK		1	587583	1951
90	TOP PROTEIN	P46637	ARGI1_ARATH Arginase 1, mitochondrial OS=Arabidopsis thaliana GN=ARGAH1 PE=1 SV=1	10	-1	342	37.3033	0.0061001	0.998215	6.44257	2	2	7.01754	2	1952
90	PEPTIDE	P46637	551.338		2.46978e+06	1100.66	1099.66	909.42	2	3.27	VIDASLTLIR		1	2.46978e+06	1953
90	PEPTIDE	P46637	770.591		1.08719e+06	1539.17	1538.83	219.16	2	3.17	VLTDVGDVPVQEIR		1	1.08719e+06	1954
91	TOP PROTEIN	O82234	IF32_ARATH Translation initiation factor IF3-2, chloroplastic OS=Arabidopsis thaliana GN=IF3-2 PE=2 SV=1	1.03	0.022	312	35.1019	0.00566846	0.992847	6.4182	2	2	8.97436	3	1955
91	PEPTIDE	O82234	780.925		2.09927e+06	1559.83	1559.77	42.83	2	3.25	EAEIDEALDISSIR		1	2.09927e+06	1956
91	PEPTIDE	O82234	758.424		3.81769e+06	1514.83	1514.81	14.03	2	3.14	LIDGQQNMLGLVSK		2	1.34602e+06	1957
91	PEPTIDE	O82234	758.841		3.81769e+06	1515.67	1514.81	564.16	2	3.17	LIDGQQNMLGLVSK		2	2.47167e+06	1958
92	TOP PROTEIN	Q93YZ7	ILVH2_ARATH Acetolactate synthase small subunit 2, chloroplastic OS=Arabidopsis thaliana GN=At2g31810 PE=1 SV=1	10	-1	491	53.8215	0.00931982	0.997731	6.40641	2	2	5.90631	2	1959
92	PEPTIDE	Q93YZ7	691.507		946367	1381	1379.69	947.7	2	3.24	AEIMWLVDTFR		1	946367	1960
92	PEPTIDE	Q93YZ7	978.428		641925	1954.84	1953.9	482.02	2	3.16	ETSAGGDVYPVEPFFDPK		1	641925	1961
93	TOP PROTEIN	O81845	PUMP1_ARATH Mitochondrial uncoupling protein 1 OS=Arabidopsis thaliana GN=PUMP1 PE=1 SV=1	-10	-1	306	32.6234	0.00993506	0.996039	6.39518	2	2	11.4379	2	1962
93	PEPTIDE	O81845	1085.1		282972	2168.18	2167.23	438.25	2	3.25	ILAGLTTGALGIMVANPTDLVK		1	282972	1963
93	PEPTIDE	O81845	708.257		1.75118e+06	1414.5	1413.73	547.23	2	3.15	YSGALNAYSTIVR		1	1.75118e+06	1964
94	TOP PROTEIN	P55217	CGS1_ARATH Cystathionine gamma-synthase 1, chloroplastic OS=Arabidopsis thaliana GN=CGS1 PE=1 SV=3	10	-1	563	59.8627	0.00641748	0.996657	6.35703	2	2	7.81528	2	1965
94	PEPTIDE	P55217	1072.93		547967	2143.84	2143.12	338.08	2	3.16	GIVTDAITTPVVNTSAYFFK		1	547967	1966
94	PEPTIDE	P55217	1229.18		98191.2	2456.35	2455.32	419.1	2	3.2	LGITVTVIDPADIAGLEAAVNEFK		1	98191.2	1967
95	TOP PROTEIN	Q93ZM7	CH60C_ARATH Chaperonin CPN60-like 2, mitochondrial OS=Arabidopsis thaliana GN=At3g13860 PE=1 SV=2	10	-1	572	60.4108	0.00577002	0.9952	6.243	2	2	6.11888	2	1968
95	PEPTIDE	Q93ZM7	965.511		371538	1929.01	1928.06	490.54	2	3.14	AAVEEGIIPGGGVALLYATK		1	371538	1969
95	PEPTIDE	Q93ZM7	872.177		1.05397e+06	1742.34	1741.76	330.73	2	3.1	LLEQDDCNFGFDAAK	Carbamidomethyl[+57.021464] (C7)	1	1.05397e+06	1970
96	TOP PROTEIN	Q9C8F1	IF5Y_ARATH Probable eukaryotic translation initiation factor 5-1 OS=Arabidopsis thaliana GN=At1g36730 PE=2 SV=1	10	-1	439	48.5735	0.00601123	0.992856	6.19769	2	2	6.15034	2	1971
96	PEPTIDE	Q9C8F1	674.34		1.52884e+06	1346.66	1345.71	710.01	2	3.1	ELLSSGSSPTQLK		1	1.52884e+06	1972
96	PEPTIDE	Q9C8F1	708.507		689340	1415	1413.7	921.44	2	3.1	MDALFSALFGGTGK		1	689340	1973
