# Supplementary material for: Proteomic Analysis of Arabidopsis pldα1 Mutants Revealed an Important Role of Phospholipase D Alpha 1 in Chloroplast Biogenesis
Source: Front Plant Sci. 2019 Feb 18;10:89. doi: 10.3389/fpls.2019.00089 (PMC6388422; doi:10.3389/fpls.2019.00089)
Supplement: Data Sheet 4 — Identification and quantification-related details of differentially abundant proteins identified in pldα1-2 mutant as compared to WT. [file Data_Sheet_4.XLS]

## Sheet: DAP_pld1_2_vs_col_0_results
Protein Group	Source	Sequence Id	Sequence Name	pld1_2 N-Int Log2 Relative Expression	P Value	Protein Length (AA)	Protein Weight (kDa)	Protein Isoelectric Point (pI)	Total Protein Probability	Total Score	Total Peptides	Total Peptides (Paris Guidelines)	Total % Seq Coverage	Total Spectral Count	1
Protein Group	Source	Sequence Id	Observed m/z		Total Peptide Intensity	Mr(expt)	Mr(calc)	Mass Error (ppm)	Charge	Score	Peptide Sequence	Peptide Modification	Peptide Spectral Count	Spectra Intensity	2
1	TOP PROTEIN	P22953	MD37E_ARATH Probable mediator of RNA polymerase II transcription subunit 37e OS=Arabidopsis thaliana GN=MED37E PE=1 SV=3	-0.63	0.003	651	71.2951	0.00486865	1	127.79	29	27	57.9109	209	3
1	PEPTIDE	P22953	614.755		9.72398e+07	1227.5	1227.62	101.9	2	3.25	VEIIANDQGNR		9	7.18075e+06	4
1	PEPTIDE	P22953	614.839		9.72398e+07	1227.66	1227.62	33.86	2	3.49	VEIIANDQGNR		9	2.66785e+06	5
1	PEPTIDE	P22953	614.839		9.72398e+07	1227.66	1227.62	33.86	2	3.5	VEIIANDQGNR		9	1.93029e+07	6
1	PEPTIDE	P22953	615.422		9.72398e+07	1228.83	1227.62	984.23	2	3.59	VEIIANDQGNR		9	6.73224e+06	7
1	PEPTIDE	P22953	615.339		9.72398e+07	1228.66	1227.62	848.46	2	3.66	VEIIANDQGNR		9	1.98602e+07	8
1	PEPTIDE	P22953	614.839		9.72398e+07	1227.66	1227.62	33.86	2	3.36	VEIIANDQGNR		9	1.78636e+07	9
1	PEPTIDE	P22953	614.755		9.72398e+07	1227.5	1227.62	101.9	2	3.52	VEIIANDQGNR		9	4.90574e+06	10
1	PEPTIDE	P22953	614.839		9.72398e+07	1227.66	1227.62	33.86	2	3.57	VEIIANDQGNR		9	9.30664e+06	11
1	PEPTIDE	P22953	614.755		9.72398e+07	1227.5	1227.62	101.9	2	3.64	VEIIANDQGNR		9	9.41988e+06	12
1	PEPTIDE	P22953	830.759		4.10602e+07	1659.5	1658.89	370.8	2	3.17	IINEPTAAAIAYGLDK		10	1.08666e+06	13
1	PEPTIDE	P22953	830.426		4.10602e+07	1658.84	1658.89	31.08	2	4.16	IINEPTAAAIAYGLDK		10	8.59966e+06	14
1	PEPTIDE	P22953	830.509		4.10602e+07	1659	1658.89	69.39	2	4.34	IINEPTAAAIAYGLDK		10	7.68267e+06	15
1	PEPTIDE	P22953	830.592		4.10602e+07	1659.17	1658.89	169.86	2	4.49	IINEPTAAAIAYGLDK		10	7.43436e+06	16
1	PEPTIDE	P22953	830.592		4.10602e+07	1659.17	1658.89	169.86	2	3.54	IINEPTAAAIAYGLDK		10	744100	17
1	PEPTIDE	P22953	831.009		4.10602e+07	1660	1658.89	672.21	2	3.4	IINEPTAAAIAYGLDK		10	5.76465e+06	18
1	PEPTIDE	P22953	830.592		4.10602e+07	1659.17	1658.89	169.86	2	4.98	IINEPTAAAIAYGLDK		10	3.46548e+06	19
1	PEPTIDE	P22953	830.926		4.10602e+07	1659.84	1658.89	571.74	2	4.92	IINEPTAAAIAYGLDK		10	1.93767e+06	20
1	PEPTIDE	P22953	829.842		4.10602e+07	1657.67	1658.89	734.37	2	3.34	IINEPTAAAIAYGLDK		10	2.52178e+06	21
1	PEPTIDE	P22953	830.426		4.10602e+07	1658.84	1658.89	31.08	2	3.62	IINEPTAAAIAYGLDK		10	1.82315e+06	22
1	PEPTIDE	P22953	616.339		2.28327e+07	1230.66	1229.52	926.35	2	3.7	FSDSSVQSDMK		4	1.04928e+07	23
1	PEPTIDE	P22953	615.755		2.28327e+07	1229.5	1229.52	22.54	2	3.17	FSDSSVQSDMK		4	3.77311e+06	24
1	PEPTIDE	P22953	616.339		2.28327e+07	1230.66	1229.52	926.35	2	3.67	FSDSSVQSDMK		4	7.30046e+06	25
1	PEPTIDE	P22953	615.672		2.28327e+07	1229.33	1229.52	158.1	2	4.01	FSDSSVQSDMK		4	1.26636e+06	26
1	PEPTIDE	P22953	832.509		7.11747e+06	1663	1662.8	120.01	2	3.95	NQVAMNPVNTVFDAK	Oxidation[+15.994915] (M5)	5	1.6063e+06	27
1	PEPTIDE	P22953	832.342		7.11747e+06	1662.67	1662.8	80.45	2	3.76	NQVAMNPVNTVFDAK	Oxidation[+15.994915] (M5)	5	1.83663e+06	28
1	PEPTIDE	P22953	833.009		7.11747e+06	1664	1662.8	721.42	2	4.33	NQVAMNPVNTVFDAK	Oxidation[+15.994915] (M5)	5	1.70898e+06	29
1	PEPTIDE	P22953	832.426		7.11747e+06	1662.84	1662.8	19.78	2	3.64	NQVAMNPVNTVFDAK	Oxidation[+15.994915] (M5)	5	1.18317e+06	30
1	PEPTIDE	P22953	832.092		7.11747e+06	1662.17	1662.8	381.16	2	3.66	NQVAMNPVNTVFDAK	Oxidation[+15.994915] (M5)	5	782390	31
1	PEPTIDE	P22953	841.009		2.27571e+07	1680	1679.83	105.17	2	3.14	NAVVTVPAYFNDSQR		3	6.68218e+06	32
1	PEPTIDE	P22953	840.926		2.27571e+07	1679.84	1679.83	5.95	2	3.28	NAVVTVPAYFNDSQR		3	1.44907e+07	33
1	PEPTIDE	P22953	841.259		2.27571e+07	1680.5	1679.83	402.83	2	3.46	NAVVTVPAYFNDSQR		3	1.58424e+06	34
1	PEPTIDE	P22953	1330.1		9.97767e+06	2658.19	2657.26	348.43	2	4.44	EQVFSTYSDNQPGVLIQVYEGER		13	650788	35
1	PEPTIDE	P22953	1329.1		9.97767e+06	2656.19	2657.26	404.23	2	3.12	EQVFSTYSDNQPGVLIQVYEGER		13	260452	36
1	PEPTIDE	P22953	887.01		9.97767e+06	2658.01	2657.26	281.05	3	3.73	EQVFSTYSDNQPGVLIQVYEGER		13	1.2719e+06	37
1	PEPTIDE	P22953	1329.52		9.97767e+06	2657.02	2657.26	90.62	2	4.93	EQVFSTYSDNQPGVLIQVYEGER		13	321076	38
1	PEPTIDE	P22953	887.01		9.97767e+06	2658.01	2657.26	281.05	3	4.67	EQVFSTYSDNQPGVLIQVYEGER		13	2.34412e+06	39
1	PEPTIDE	P22953	1329.68		9.97767e+06	2657.35	2657.26	34.82	2	4.13	EQVFSTYSDNQPGVLIQVYEGER		13	516872	40
1	PEPTIDE	P22953	1330.1		9.97767e+06	2658.19	2657.26	348.43	2	4.33	EQVFSTYSDNQPGVLIQVYEGER		13	246044	41
1	PEPTIDE	P22953	1330.1		9.97767e+06	2658.19	2657.26	348.43	2	4.29	EQVFSTYSDNQPGVLIQVYEGER		13	29060	42
1	PEPTIDE	P22953	887.26		9.97767e+06	2658.76	2657.26	563.3	3	4.33	EQVFSTYSDNQPGVLIQVYEGER		13	2.08774e+06	43
1	PEPTIDE	P22953	1330.18		9.97767e+06	2658.35	2657.26	411.16	2	4.21	EQVFSTYSDNQPGVLIQVYEGER		13	1.06717e+06	44
1	PEPTIDE	P22953	1329.68		9.97767e+06	2657.35	2657.26	34.82	2	4.62	EQVFSTYSDNQPGVLIQVYEGER		13	290744	45
1	PEPTIDE	P22953	1329.27		9.97767e+06	2656.52	2657.26	278.79	2	3.76	EQVFSTYSDNQPGVLIQVYEGER		13	314446	46
1	PEPTIDE	P22953	1330.1		9.97767e+06	2658.19	2657.26	348.43	2	5.37	EQVFSTYSDNQPGVLIQVYEGER		13	577258	47
1	PEPTIDE	P22953	639.923		1.8387e+07	1277.83	1277.62	162.17	2	3.25	MVNHFVQEFK		7	2.26974e+06	48
1	PEPTIDE	P22953	639.339		1.8387e+07	1276.66	1277.62	751.01	2	3.25	MVNHFVQEFK		7	2.092e+06	49
1	PEPTIDE	P22953	639.756		1.8387e+07	1277.5	1277.62	98.74	2	3.52	MVNHFVQEFK		7	4.77535e+06	50
1	PEPTIDE	P22953	639.839		1.8387e+07	1277.66	1277.62	31.71	2	3.26	MVNHFVQEFK		7	6.17495e+06	51
1	PEPTIDE	P22953	640.339		1.8387e+07	1278.66	1277.62	814.42	2	3.14	MVNHFVQEFK		7	460571	52
1	PEPTIDE	P22953	639.839		1.8387e+07	1277.66	1277.62	31.71	2	3.12	MVNHFVQEFK		7	297826	53
1	PEPTIDE	P22953	639.506		1.8387e+07	1277	1277.62	490.1	2	3.64	MVNHFVQEFK		7	2.31656e+06	54
1	PEPTIDE	P22953	616.589		3.16822e+06	1231.16	1230.64	425.26	2	3.73	DAGVIAGLNVMR	Oxidation[+15.994915] (M11)	1	3.16822e+06	55
1	PEPTIDE	P22953	895.01		1.6209e+07	1788.01	1786.98	572.11	2	4.26	IINEPTAAAIAYGLDKK		8	2.40927e+06	56
1	PEPTIDE	P22953	894.427		1.6209e+07	1786.84	1786.98	80.77	2	4.05	IINEPTAAAIAYGLDKK		8	1.99304e+06	57
1	PEPTIDE	P22953	894.51		1.6209e+07	1787.01	1786.98	12.5	2	4.06	IINEPTAAAIAYGLDKK		8	2.4908e+06	58
1	PEPTIDE	P22953	895.01		1.6209e+07	1788.01	1786.98	572.11	2	3.89	IINEPTAAAIAYGLDKK		8	2.9622e+06	59
1	PEPTIDE	P22953	895.01		1.6209e+07	1788.01	1786.98	572.11	2	4.24	IINEPTAAAIAYGLDKK		8	2.74761e+06	60
1	PEPTIDE	P22953	894.51		1.6209e+07	1787.01	1786.98	12.5	2	3.69	IINEPTAAAIAYGLDKK		8	1.70849e+06	61
1	PEPTIDE	P22953	894.51		1.6209e+07	1787.01	1786.98	12.5	2	3.81	IINEPTAAAIAYGLDKK		8	940346	62
1	PEPTIDE	P22953	895.177		1.6209e+07	1788.34	1786.98	758.65	2	4.67	IINEPTAAAIAYGLDKK		8	957197	63
1	PEPTIDE	P22953	863.843		233384	2588.51	2587.21	500.16	3	3.76	GEGPAIGIDLGTTYSCVGVWQHDR	Carbamidomethyl[+57.021464] (C16)	1	233384	64
1	PEPTIDE	P22953	608.339		8.89067e+07	1214.66	1214.64	14.8	2	3.74	DAGVIAGLNVMR		13	5.72604e+06	65
1	PEPTIDE	P22953	608.422		8.89067e+07	1214.83	1214.64	152.01	2	4.26	DAGVIAGLNVMR		13	6.52429e+06	66
1	PEPTIDE	P22953	608.339		8.89067e+07	1214.66	1214.64	14.8	2	3.69	DAGVIAGLNVMR		13	7.94295e+06	67
1	PEPTIDE	P22953	608.839		8.89067e+07	1215.66	1214.64	838.1	2	4.43	DAGVIAGLNVMR		13	1.97937e+07	68
1	PEPTIDE	P22953	608.755		8.89067e+07	1215.5	1214.64	700.88	2	3.99	DAGVIAGLNVMR		13	8.1442e+06	69
1	PEPTIDE	P22953	608.339		8.89067e+07	1214.66	1214.64	14.8	2	4.41	DAGVIAGLNVMR		13	1.75569e+07	70
1	PEPTIDE	P22953	608.255		8.89067e+07	1214.5	1214.64	122.42	2	3.66	DAGVIAGLNVMR		13	770809	71
1	PEPTIDE	P22953	608.339		8.89067e+07	1214.66	1214.64	14.8	2	3.38	DAGVIAGLNVMR		13	2.86349e+06	72
1	PEPTIDE	P22953	608.339		8.89067e+07	1214.66	1214.64	14.8	2	3.37	DAGVIAGLNVMR		13	4.96608e+06	73
1	PEPTIDE	P22953	608.339		8.89067e+07	1214.66	1214.64	14.8	2	3.31	DAGVIAGLNVMR		13	2.56723e+06	74
1	PEPTIDE	P22953	608.422		8.89067e+07	1214.83	1214.64	152.01	2	3.8	DAGVIAGLNVMR		13	6.84661e+06	75
1	PEPTIDE	P22953	609.005		8.89067e+07	1216	1214.64	1112.53	2	3.57	DAGVIAGLNVMR		13	1.35712e+06	76
1	PEPTIDE	P22953	608.422		8.89067e+07	1214.83	1214.64	152.01	2	4.4	DAGVIAGLNVMR		13	3.84735e+06	77
1	PEPTIDE	P22953	1007.43		1.31108e+06	3019.26	3019.39	42.9	3	4.49	IEDSIEQAIQWLEGNQLAEADEFEDK		4	459860	78
1	PEPTIDE	P22953	1007.85		1.31108e+06	3020.51	3019.39	371.1	3	4.97	IEDSIEQAIQWLEGNQLAEADEFEDK		4	273358	79
1	PEPTIDE	P22953	1007.76		1.31108e+06	3020.26	3019.39	288.3	3	5.25	IEDSIEQAIQWLEGNQLAEADEFEDK		4	195659	80
1	PEPTIDE	P22953	1007.85		1.31108e+06	3020.51	3019.39	371.1	3	5.24	IEDSIEQAIQWLEGNQLAEADEFEDK		4	382200	81
1	PEPTIDE	P22953	912.51		4.40293e+06	1823.01	1821.93	588.58	2	3.49	IQAGPADKPMIYVEYK		3	1.44955e+06	82
1	PEPTIDE	P22953	912.594		4.40293e+06	1823.17	1821.93	680.06	2	3.13	IQAGPADKPMIYVEYK		3	1.36374e+06	83
1	PEPTIDE	P22953	912.01		4.40293e+06	1822.01	1821.93	39.7	2	3.85	IQAGPADKPMIYVEYK		3	1.58964e+06	84
1	PEPTIDE	P22953	784.425		2.3814e+07	1566.83	1565.8	660.18	2	4.42	EFAAEEISSMVLIK		13	3.14419e+06	85
1	PEPTIDE	P22953	783.258		2.3814e+07	1564.5	1565.8	830.03	2	3.45	EFAAEEISSMVLIK		13	1.14049e+06	86
1	PEPTIDE	P22953	784.008		2.3814e+07	1566	1565.8	127.96	2	4.05	EFAAEEISSMVLIK		13	1.52357e+06	87
1	PEPTIDE	P22953	784.008		2.3814e+07	1566	1565.8	127.96	2	4.15	EFAAEEISSMVLIK		13	2.91803e+06	88
1	PEPTIDE	P22953	784.592		2.3814e+07	1567.17	1565.8	873.07	2	3.64	EFAAEEISSMVLIK		13	3.6309e+06	89
1	PEPTIDE	P22953	783.425		2.3814e+07	1564.83	1565.8	617.14	2	3.42	EFAAEEISSMVLIK		13	1.45228e+06	90
1	PEPTIDE	P22953	784.258		2.3814e+07	1566.5	1565.8	447.29	2	4.51	EFAAEEISSMVLIK		13	84822.4	91
1	PEPTIDE	P22953	784.508		2.3814e+07	1567	1565.8	766.62	2	3.34	EFAAEEISSMVLIK		13	2.94834e+06	92
1	PEPTIDE	P22953	784.008		2.3814e+07	1566	1565.8	127.96	2	4.07	EFAAEEISSMVLIK		13	2.27508e+06	93
1	PEPTIDE	P22953	523.337		2.3814e+07	1566.99	1565.8	758.71	3	3.63	EFAAEEISSMVLIK		13	599641	94
1	PEPTIDE	P22953	784.425		2.3814e+07	1566.83	1565.8	660.18	2	4.72	EFAAEEISSMVLIK		13	1.77062e+06	95
1	PEPTIDE	P22953	523.337		2.3814e+07	1566.99	1565.8	758.71	3	3.76	EFAAEEISSMVLIK		13	487089	96
1	PEPTIDE	P22953	783.925		2.3814e+07	1565.83	1565.8	21.52	2	4.3	EFAAEEISSMVLIK		13	1.83891e+06	97
1	PEPTIDE	P22953	1281.02		3.22148e+07	2560.02	2559.25	302.12	2	5.64	SINPDEAVAYGAAVQGAILSGEGNEK		21	563563	98
1	PEPTIDE	P22953	854.426		3.22148e+07	2560.26	2559.25	394.96	3	4.74	SINPDEAVAYGAAVQGAILSGEGNEK		21	3.77745e+06	99
1	PEPTIDE	P22953	853.843		3.22148e+07	2558.51	2559.25	288.85	3	3.55	SINPDEAVAYGAAVQGAILSGEGNEK		21	2.22138e+06	100
1	PEPTIDE	P22953	1280.93		3.22148e+07	2559.85	2559.25	236.99	2	4.57	SINPDEAVAYGAAVQGAILSGEGNEK		21	463969	101
1	PEPTIDE	P22953	1281.02		3.22148e+07	2560.02	2559.25	302.12	2	3.89	SINPDEAVAYGAAVQGAILSGEGNEK		21	151376	102
1	PEPTIDE	P22953	1280.52		3.22148e+07	2559.02	2559.25	88.63	2	5.58	SINPDEAVAYGAAVQGAILSGEGNEK		21	814849	103
1	PEPTIDE	P22953	854.426		3.22148e+07	2560.26	2559.25	394.96	3	5.62	SINPDEAVAYGAAVQGAILSGEGNEK		21	6.00399e+06	104
1	PEPTIDE	P22953	1280.93		3.22148e+07	2559.85	2559.25	236.99	2	3.72	SINPDEAVAYGAAVQGAILSGEGNEK		21	987982	105
1	PEPTIDE	P22953	854.093		3.22148e+07	2559.26	2559.25	4.21	3	4.08	SINPDEAVAYGAAVQGAILSGEGNEK		21	3.87705e+06	106
1	PEPTIDE	P22953	1281.1		3.22148e+07	2560.19	2559.25	367.24	2	5.51	SINPDEAVAYGAAVQGAILSGEGNEK		21	1.15031e+06	107
1	PEPTIDE	P22953	1280.68		3.22148e+07	2559.35	2559.25	41.62	2	5.94	SINPDEAVAYGAAVQGAILSGEGNEK		21	682370	108
1	PEPTIDE	P22953	854.426		3.22148e+07	2560.26	2559.25	394.96	3	6.37	SINPDEAVAYGAAVQGAILSGEGNEK		21	5.34328e+06	109
1	PEPTIDE	P22953	1281.02		3.22148e+07	2560.02	2559.25	302.12	2	4.11	SINPDEAVAYGAAVQGAILSGEGNEK		21	336940	110
1	PEPTIDE	P22953	1280.52		3.22148e+07	2559.02	2559.25	88.63	2	6.08	SINPDEAVAYGAAVQGAILSGEGNEK		21	16623.8	111
1	PEPTIDE	P22953	854.176		3.22148e+07	2559.51	2559.25	101.9	3	4.65	SINPDEAVAYGAAVQGAILSGEGNEK		21	69591.4	112
1	PEPTIDE	P22953	1281.1		3.22148e+07	2560.19	2559.25	367.24	2	5.32	SINPDEAVAYGAAVQGAILSGEGNEK		21	821991	113
1	PEPTIDE	P22953	1280.6		3.22148e+07	2559.19	2559.25	23.51	2	5.48	SINPDEAVAYGAAVQGAILSGEGNEK		21	473312	114
1	PEPTIDE	P22953	1281.1		3.22148e+07	2560.19	2559.25	367.24	2	3.32	SINPDEAVAYGAAVQGAILSGEGNEK		21	184938	115
1	PEPTIDE	P22953	854.426		3.22148e+07	2560.26	2559.25	394.96	3	5.33	SINPDEAVAYGAAVQGAILSGEGNEK		21	2.59734e+06	116
1	PEPTIDE	P22953	1280.52		3.22148e+07	2559.02	2559.25	88.63	2	4.72	SINPDEAVAYGAAVQGAILSGEGNEK		21	290982	117
1	PEPTIDE	P22953	853.76		3.22148e+07	2558.26	2559.25	386.54	3	5.29	SINPDEAVAYGAAVQGAILSGEGNEK		21	1.38554e+06	118
1	PEPTIDE	P22953	713.924		1.92027e+07	1425.83	1425.76	52.47	2	3.11	STVHDVVLVGGSTR		5	5.25945e+06	119
1	PEPTIDE	P22953	714.424		1.92027e+07	1426.83	1425.76	753.86	2	3.76	STVHDVVLVGGSTR		5	4.68332e+06	120
1	PEPTIDE	P22953	714.424		1.92027e+07	1426.83	1425.76	753.86	2	3.11	STVHDVVLVGGSTR		5	3.83389e+06	121
1	PEPTIDE	P22953	714.257		1.92027e+07	1426.5	1425.76	520.06	2	3.38	STVHDVVLVGGSTR		5	1.41092e+06	122
1	PEPTIDE	P22953	714.424		1.92027e+07	1426.83	1425.76	753.86	2	3.71	STVHDVVLVGGSTR		5	4.01514e+06	123
1	PEPTIDE	P22953	1012.85		2.09804e+06	3035.51	3034.7	268.69	3	4.05	VQDLLLLDVTPLSLGLETAGGVMTTLIPR		13	246455	124
1	PEPTIDE	P22953	1518.94		2.09804e+06	3035.86	3034.7	382.62	2	3.45	VQDLLLLDVTPLSLGLETAGGVMTTLIPR		13	21496.5	125
1	PEPTIDE	P22953	1012.51		2.09804e+06	3034.51	3034.7	60.84	3	3.89	VQDLLLLDVTPLSLGLETAGGVMTTLIPR		13	45084.3	126
1	PEPTIDE	P22953	1012.85		2.09804e+06	3035.51	3034.7	268.69	3	3.67	VQDLLLLDVTPLSLGLETAGGVMTTLIPR		13	125992	127
1	PEPTIDE	P22953	1012.93		2.09804e+06	3035.76	3034.7	351.07	3	5.23	VQDLLLLDVTPLSLGLETAGGVMTTLIPR		13	636507	128
1	PEPTIDE	P22953	1012.6		2.09804e+06	3034.76	3034.7	21.55	3	3.79	VQDLLLLDVTPLSLGLETAGGVMTTLIPR		13	148401	129
1	PEPTIDE	P22953	1518.35		2.09804e+06	3034.69	3034.7	1.83	2	3.75	VQDLLLLDVTPLSLGLETAGGVMTTLIPR		13	39339.4	130
1	PEPTIDE	P22953	1012.6		2.09804e+06	3034.76	3034.7	21.55	3	3.87	VQDLLLLDVTPLSLGLETAGGVMTTLIPR		13	188251	131
1	PEPTIDE	P22953	1518.69		2.09804e+06	3035.36	3034.7	217.85	2	3.57	VQDLLLLDVTPLSLGLETAGGVMTTLIPR		13	33928.2	132
1	PEPTIDE	P22953	1012.85		2.09804e+06	3035.51	3034.7	268.69	3	4.83	VQDLLLLDVTPLSLGLETAGGVMTTLIPR		13	494658	133
1	PEPTIDE	P22953	1518.69		2.09804e+06	3035.36	3034.7	217.85	2	3.89	VQDLLLLDVTPLSLGLETAGGVMTTLIPR		13	36577.6	134
1	PEPTIDE	P22953	1012.93		2.09804e+06	3035.76	3034.7	351.07	3	3.81	VQDLLLLDVTPLSLGLETAGGVMTTLIPR		13	72049.9	135
1	PEPTIDE	P22953	1518.27		2.09804e+06	3034.53	3034.7	56.76	2	3.51	VQDLLLLDVTPLSLGLETAGGVMTTLIPR		13	9303.83	136
1	PEPTIDE	P22953	719.424		1.00862e+08	1436.83	1435.75	756.83	2	3.31	VQQLLQDFFNGK		12	1.71674e+07	137
1	PEPTIDE	P22953	719.507		1.00862e+08	1437	1435.75	872.92	2	4.15	VQQLLQDFFNGK		12	1.33495e+07	138
1	PEPTIDE	P22953	719.007		1.00862e+08	1436	1435.75	176.4	2	4.07	VQQLLQDFFNGK		12	1.18729e+07	139
1	PEPTIDE	P22953	719.424		1.00862e+08	1436.83	1435.75	756.83	2	4.54	VQQLLQDFFNGK		12	1.84156e+07	140
1	PEPTIDE	P22953	718.924		1.00862e+08	1435.83	1435.75	60.32	2	4.22	VQQLLQDFFNGK		12	1.59657e+07	141
1	PEPTIDE	P22953	719.424		1.00862e+08	1436.83	1435.75	756.83	2	3.13	VQQLLQDFFNGK		12	4.53513e+06	142
1	PEPTIDE	P22953	719.424		1.00862e+08	1436.83	1435.75	756.83	2	4.36	VQQLLQDFFNGK		12	8.73939e+06	143
1	PEPTIDE	P22953	719.257		1.00862e+08	1436.5	1435.75	524.66	2	4.14	VQQLLQDFFNGK		12	653847	144
1	PEPTIDE	P22953	719.007		1.00862e+08	1436	1435.75	176.4	2	3.59	VQQLLQDFFNGK		12	5.06997e+06	145
1	PEPTIDE	P22953	719.424		1.00862e+08	1436.83	1435.75	756.83	2	3.91	VQQLLQDFFNGK		12	2.12345e+06	146
1	PEPTIDE	P22953	718.924		1.00862e+08	1435.83	1435.75	60.32	2	4.26	VQQLLQDFFNGK		12	1.24649e+06	147
1	PEPTIDE	P22953	719.424		1.00862e+08	1436.83	1435.75	756.83	2	3.25	VQQLLQDFFNGK		12	1.72285e+06	148
1	PEPTIDE	P22953	824.426		7.80913e+07	1646.84	1646.81	16.72	2	4.31	NQVAMNPVNTVFDAK		10	6.64664e+06	149
1	PEPTIDE	P22953	824.926		7.80913e+07	1647.84	1646.81	623.97	2	5.01	NQVAMNPVNTVFDAK		10	1.14875e+07	150
1	PEPTIDE	P22953	824.426		7.80913e+07	1646.84	1646.81	16.72	2	4.09	NQVAMNPVNTVFDAK		10	1.461e+07	151
1	PEPTIDE	P22953	825.092		7.80913e+07	1648.17	1646.81	826.38	2	4.3	NQVAMNPVNTVFDAK		10	2.82884e+06	152
1	PEPTIDE	P22953	824.426		7.80913e+07	1646.84	1646.81	16.72	2	3.69	NQVAMNPVNTVFDAK		10	1.01149e+07	153
1	PEPTIDE	P22953	825.009		7.80913e+07	1648	1646.81	725.17	2	4.25	NQVAMNPVNTVFDAK		10	1.42016e+07	154
1	PEPTIDE	P22953	825.009		7.80913e+07	1648	1646.81	725.17	2	4.18	NQVAMNPVNTVFDAK		10	1.25113e+07	155
1	PEPTIDE	P22953	825.009		7.80913e+07	1648	1646.81	725.17	2	4.57	NQVAMNPVNTVFDAK		10	2.06881e+06	156
1	PEPTIDE	P22953	824.342		7.80913e+07	1646.67	1646.81	84.49	2	4.28	NQVAMNPVNTVFDAK		10	1.28853e+06	157
1	PEPTIDE	P22953	824.926		7.80913e+07	1647.84	1646.81	623.97	2	4.5	NQVAMNPVNTVFDAK		10	2.33314e+06	158
1	PEPTIDE	P22953	1050.1		1.21271e+07	3147.27	3147.49	70.63	3	6.63	KIEDSIEQAIQWLEGNQLAEADEFEDK		7	1.53146e+06	159
1	PEPTIDE	P22953	1050.26		1.21271e+07	3147.77	3147.49	88.23	3	6.18	KIEDSIEQAIQWLEGNQLAEADEFEDK		7	2.17383e+06	160
1	PEPTIDE	P22953	1050.51		1.21271e+07	3148.52	3147.49	326.52	3	5.89	KIEDSIEQAIQWLEGNQLAEADEFEDK		7	2.53918e+06	161
1	PEPTIDE	P22953	1050.18		1.21271e+07	3147.52	3147.49	8.8	3	5.69	KIEDSIEQAIQWLEGNQLAEADEFEDK		7	1.61454e+06	162
1	PEPTIDE	P22953	1050.6		1.21271e+07	3148.77	3147.49	405.95	3	5.44	KIEDSIEQAIQWLEGNQLAEADEFEDK		7	2.66314e+06	163
1	PEPTIDE	P22953	1050.6		1.21271e+07	3148.77	3147.49	405.95	3	4.5	KIEDSIEQAIQWLEGNQLAEADEFEDK		7	348893	164
1	PEPTIDE	P22953	1050.26		1.21271e+07	3147.77	3147.49	88.23	3	6.1	KIEDSIEQAIQWLEGNQLAEADEFEDK		7	1.25602e+06	165
1	PEPTIDE	P22953	838.426		1.6526e+07	1674.84	1674.72	67.63	2	4.07	ATAGDTHLGGEDFDNR		12	1.87756e+06	166
1	PEPTIDE	P22953	838.509		1.6526e+07	1675	1674.72	167.15	2	3.55	ATAGDTHLGGEDFDNR		12	716102	167
1	PEPTIDE	P22953	839.009		1.6526e+07	1676	1674.72	764.27	2	3.81	ATAGDTHLGGEDFDNR		12	2.81889e+06	168
1	PEPTIDE	P22953	837.842		1.6526e+07	1673.67	1674.72	629.01	2	3.3	ATAGDTHLGGEDFDNR		12	916244	169
1	PEPTIDE	P22953	838.342		1.6526e+07	1674.67	1674.72	31.89	2	3.66	ATAGDTHLGGEDFDNR		12	1.615e+06	170
1	PEPTIDE	P22953	838.426		1.6526e+07	1674.84	1674.72	67.63	2	3.63	ATAGDTHLGGEDFDNR		12	2.24946e+06	171
1	PEPTIDE	P22953	838.926		1.6526e+07	1675.84	1674.72	664.75	2	3.52	ATAGDTHLGGEDFDNR		12	896601	172
1	PEPTIDE	P22953	838.259		1.6526e+07	1674.5	1674.72	131.41	2	4.94	ATAGDTHLGGEDFDNR		12	309484	173
1	PEPTIDE	P22953	838.342		1.6526e+07	1674.67	1674.72	31.89	2	4.21	ATAGDTHLGGEDFDNR		12	1.79081e+06	174
1	PEPTIDE	P22953	838.426		1.6526e+07	1674.84	1674.72	67.63	2	3.62	ATAGDTHLGGEDFDNR		12	1.11562e+06	175
1	PEPTIDE	P22953	838.342		1.6526e+07	1674.67	1674.72	31.89	2	4.33	ATAGDTHLGGEDFDNR		12	1.38782e+06	176
1	PEPTIDE	P22953	838.926		1.6526e+07	1675.84	1674.72	664.75	2	3.91	ATAGDTHLGGEDFDNR		12	832433	177
1	PEPTIDE	P22953	737.424		2.38037e+07	1472.83	1472.68	105.15	2	3.32	TTPSYVAFTDSER		3	1.17923e+07	178
1	PEPTIDE	P22953	737.258		2.38037e+07	1472.5	1472.68	121.2	2	3.94	TTPSYVAFTDSER		3	1.04445e+06	179
1	PEPTIDE	P22953	737.424		2.38037e+07	1472.83	1472.68	105.15	2	3.13	TTPSYVAFTDSER		3	1.09669e+07	180
1	PEPTIDE	P22953	694.34		8.86053e+07	1386.67	1385.72	680.23	2	3.84	ELESICNPIIAK	Carbamidomethyl[+57.021464] (C6)	10	1.27424e+07	181
1	PEPTIDE	P22953	693.173		8.86053e+07	1384.33	1385.72	1003.64	2	3.11	ELESICNPIIAK	Carbamidomethyl[+57.021464] (C6)	10	9.49133e+06	182
1	PEPTIDE	P22953	693.923		8.86053e+07	1385.83	1385.72	78.84	2	3.68	ELESICNPIIAK	Carbamidomethyl[+57.021464] (C6)	10	1.45817e+07	183
1	PEPTIDE	P22953	693.84		8.86053e+07	1385.66	1385.72	41.43	2	3.33	ELESICNPIIAK	Carbamidomethyl[+57.021464] (C6)	10	1.18456e+07	184
1	PEPTIDE	P22953	693.423		8.86053e+07	1384.83	1385.72	642.81	2	3.26	ELESICNPIIAK	Carbamidomethyl[+57.021464] (C6)	10	8.90207e+06	185
1	PEPTIDE	P22953	693.923		8.86053e+07	1385.83	1385.72	78.84	2	3.4	ELESICNPIIAK	Carbamidomethyl[+57.021464] (C6)	10	1.14123e+07	186
1	PEPTIDE	P22953	694.34		8.86053e+07	1386.67	1385.72	680.23	2	3.99	ELESICNPIIAK	Carbamidomethyl[+57.021464] (C6)	10	773070	187
1	PEPTIDE	P22953	693.923		8.86053e+07	1385.83	1385.72	78.84	2	4	ELESICNPIIAK	Carbamidomethyl[+57.021464] (C6)	10	6.07079e+06	188
1	PEPTIDE	P22953	694.34		8.86053e+07	1386.67	1385.72	680.23	2	3.85	ELESICNPIIAK	Carbamidomethyl[+57.021464] (C6)	10	9.4247e+06	189
1	PEPTIDE	P22953	694.34		8.86053e+07	1386.67	1385.72	680.23	2	3.65	ELESICNPIIAK	Carbamidomethyl[+57.021464] (C6)	10	3.36131e+06	190
1	PEPTIDE	P22953	514.587		3.92279e+06	1540.74	1539.75	641.82	3	3.7	ARFEELNMDLFR		2	2.77121e+06	191
1	PEPTIDE	P22953	514.087		3.92279e+06	1539.24	1539.75	332.39	3	3.72	ARFEELNMDLFR		2	1.15158e+06	192
1	PEPTIDE	P22953	679.923		4.06459e+07	1357.83	1357.61	164.07	2	3.6	NALENYAYNMR		3	6.17665e+06	193
1	PEPTIDE	P22953	679.84		4.06459e+07	1357.66	1357.61	41.31	2	3.38	NALENYAYNMR		3	1.68239e+07	194
1	PEPTIDE	P22953	680.423		4.06459e+07	1358.83	1357.61	900.67	2	3.26	NALENYAYNMR		3	1.76453e+07	195
1	PEPTIDE	P22953	1005.68		506844	2009.34	2009	169.07	2	3.5	GEEKEFAAEEISSMVLIK		1	506844	196
1	PEPTIDE	P22953	1367.6		2.31633e+06	2733.19	2732.14	382.06	2	4.66	MYQGAGGEAGGPGASGMDDDAPPASGGAGPK		10	121060	197
1	PEPTIDE	P22953	1367.6		2.31633e+06	2733.19	2732.14	382.06	2	5.05	MYQGAGGEAGGPGASGMDDDAPPASGGAGPK		10	280501	198
1	PEPTIDE	P22953	1366.93		2.31633e+06	2731.85	2732.14	105.97	2	5.58	MYQGAGGEAGGPGASGMDDDAPPASGGAGPK		10	222425	199
1	PEPTIDE	P22953	1367.52		2.31633e+06	2733.02	2732.14	321.05	2	4.39	MYQGAGGEAGGPGASGMDDDAPPASGGAGPK		10	300511	200
1	PEPTIDE	P22953	1367.52		2.31633e+06	2733.02	2732.14	321.05	2	4.53	MYQGAGGEAGGPGASGMDDDAPPASGGAGPK		10	320569	201
1	PEPTIDE	P22953	1367.02		2.31633e+06	2732.02	2732.14	44.97	2	5.22	MYQGAGGEAGGPGASGMDDDAPPASGGAGPK		10	29322.5	202
1	PEPTIDE	P22953	912.177		2.31633e+06	2733.51	2732.14	499.53	3	4.97	MYQGAGGEAGGPGASGMDDDAPPASGGAGPK		10	221457	203
1	PEPTIDE	P22953	1367.18		2.31633e+06	2732.35	2732.14	77.04	2	5.18	MYQGAGGEAGGPGASGMDDDAPPASGGAGPK		10	390911	204
1	PEPTIDE	P22953	1367.6		2.31633e+06	2733.19	2732.14	382.06	2	4.68	MYQGAGGEAGGPGASGMDDDAPPASGGAGPK		10	237874	205
1	PEPTIDE	P22953	1367.52		2.31633e+06	2733.02	2732.14	321.05	2	5.11	MYQGAGGEAGGPGASGMDDDAPPASGGAGPK		10	191701	206
1	PEPTIDE	P22953	657.923		6.14898e+06	1313.83	1312.61	928.15	2	3.11	FEELNMDLFR		2	2.76858e+06	207
1	PEPTIDE	P22953	658.006		6.14898e+06	1314	1312.61	1055.13	2	3.12	FEELNMDLFR		2	3.3804e+06	208
1	PEPTIDE	P22953	824.009		7.49692e+06	1646	1644.86	696.06	2	3.75	MKELESICNPIIAK	Carbamidomethyl[+57.021464] (C8)	4	867074	209
1	PEPTIDE	P22953	549.588		7.49692e+06	1645.74	1644.86	536.54	3	3.97	MKELESICNPIIAK	Carbamidomethyl[+57.021464] (C8)	4	748925	210
1	PEPTIDE	P22953	549.338		7.49692e+06	1644.99	1644.86	80.56	3	3.57	MKELESICNPIIAK	Carbamidomethyl[+57.021464] (C8)	4	4.86382e+06	211
1	PEPTIDE	P22953	823.509		7.49692e+06	1645	1644.86	88.1	2	3.63	MKELESICNPIIAK	Carbamidomethyl[+57.021464] (C8)	4	1.0171e+06	212
2	TOP PROTEIN	O65719	HSP7C_ARATH Heat shock 70 kDa protein 3 OS=Arabidopsis thaliana GN=HSP70-3 PE=1 SV=1	-0.47	0.052	649	71.0852	0.00481787	1	106.705	26	24	55.1618	146	213
2	PEPTIDE	O65719	614.755		9.72398e+07	1227.5	1227.62	101.9	2	3.25	VEIIANDQGNR		9	7.18075e+06	214
2	PEPTIDE	O65719	614.839		9.72398e+07	1227.66	1227.62	33.86	2	3.49	VEIIANDQGNR		9	2.66785e+06	215
2	PEPTIDE	O65719	614.839		9.72398e+07	1227.66	1227.62	33.86	2	3.5	VEIIANDQGNR		9	1.93029e+07	216
2	PEPTIDE	O65719	615.422		9.72398e+07	1228.83	1227.62	984.23	2	3.59	VEIIANDQGNR		9	6.73224e+06	217
2	PEPTIDE	O65719	615.339		9.72398e+07	1228.66	1227.62	848.46	2	3.66	VEIIANDQGNR		9	1.98602e+07	218
2	PEPTIDE	O65719	614.839		9.72398e+07	1227.66	1227.62	33.86	2	3.36	VEIIANDQGNR		9	1.78636e+07	219
2	PEPTIDE	O65719	614.755		9.72398e+07	1227.5	1227.62	101.9	2	3.52	VEIIANDQGNR		9	4.90574e+06	220
2	PEPTIDE	O65719	614.839		9.72398e+07	1227.66	1227.62	33.86	2	3.57	VEIIANDQGNR		9	9.30664e+06	221
2	PEPTIDE	O65719	614.755		9.72398e+07	1227.5	1227.62	101.9	2	3.64	VEIIANDQGNR		9	9.41988e+06	222
2	PEPTIDE	O65719	830.759		4.10602e+07	1659.5	1658.89	370.8	2	3.17	IINEPTAAAIAYGLDK		10	1.08666e+06	223
2	PEPTIDE	O65719	830.426		4.10602e+07	1658.84	1658.89	31.08	2	4.16	IINEPTAAAIAYGLDK		10	8.59966e+06	224
2	PEPTIDE	O65719	830.509		4.10602e+07	1659	1658.89	69.39	2	4.34	IINEPTAAAIAYGLDK		10	7.68267e+06	225
2	PEPTIDE	O65719	830.592		4.10602e+07	1659.17	1658.89	169.86	2	4.49	IINEPTAAAIAYGLDK		10	7.43436e+06	226
2	PEPTIDE	O65719	830.592		4.10602e+07	1659.17	1658.89	169.86	2	3.54	IINEPTAAAIAYGLDK		10	744100	227
2	PEPTIDE	O65719	831.009		4.10602e+07	1660	1658.89	672.21	2	3.4	IINEPTAAAIAYGLDK		10	5.76465e+06	228
2	PEPTIDE	O65719	830.592		4.10602e+07	1659.17	1658.89	169.86	2	4.98	IINEPTAAAIAYGLDK		10	3.46548e+06	229
2	PEPTIDE	O65719	830.926		4.10602e+07	1659.84	1658.89	571.74	2	4.92	IINEPTAAAIAYGLDK		10	1.93767e+06	230
2	PEPTIDE	O65719	829.842		4.10602e+07	1657.67	1658.89	734.37	2	3.34	IINEPTAAAIAYGLDK		10	2.52178e+06	231
2	PEPTIDE	O65719	830.426		4.10602e+07	1658.84	1658.89	31.08	2	3.62	IINEPTAAAIAYGLDK		10	1.82315e+06	232
2	PEPTIDE	O65719	841.009		2.27571e+07	1680	1679.83	105.17	2	3.14	NAVVTVPAYFNDSQR		3	6.68218e+06	233
2	PEPTIDE	O65719	840.926		2.27571e+07	1679.84	1679.83	5.95	2	3.28	NAVVTVPAYFNDSQR		3	1.44907e+07	234
2	PEPTIDE	O65719	841.259		2.27571e+07	1680.5	1679.83	402.83	2	3.46	NAVVTVPAYFNDSQR		3	1.58424e+06	235
2	PEPTIDE	O65719	831.842		7.62007e+06	1661.67	1660.82	509.07	2	3.25	NQVAMNPINTVFDAK		2	5.04321e+06	236
2	PEPTIDE	O65719	831.842		7.62007e+06	1661.67	1660.82	509.07	2	4.09	NQVAMNPINTVFDAK		2	2.57686e+06	237
2	PEPTIDE	O65719	655.589		1.25719e+07	1309.16	1307.7	1121.4	2	3.15	EIAEAYLGTTIK		3	4.81823e+06	238
2	PEPTIDE	O65719	655.423		1.25719e+07	1308.83	1307.7	866.49	2	3.15	EIAEAYLGTTIK		3	5.88788e+06	239
2	PEPTIDE	O65719	655.256		1.25719e+07	1308.5	1307.7	611.59	2	3.15	EIAEAYLGTTIK		3	1.8658e+06	240
2	PEPTIDE	O65719	1330.1		9.97767e+06	2658.19	2657.26	348.43	2	4.44	EQVFSTYSDNQPGVLIQVYEGER		13	650788	241
2	PEPTIDE	O65719	1329.1		9.97767e+06	2656.19	2657.26	404.23	2	3.12	EQVFSTYSDNQPGVLIQVYEGER		13	260452	242
2	PEPTIDE	O65719	887.01		9.97767e+06	2658.01	2657.26	281.05	3	3.73	EQVFSTYSDNQPGVLIQVYEGER		13	1.2719e+06	243
2	PEPTIDE	O65719	1329.52		9.97767e+06	2657.02	2657.26	90.62	2	4.93	EQVFSTYSDNQPGVLIQVYEGER		13	321076	244
2	PEPTIDE	O65719	887.01		9.97767e+06	2658.01	2657.26	281.05	3	4.67	EQVFSTYSDNQPGVLIQVYEGER		13	2.34412e+06	245
2	PEPTIDE	O65719	1329.68		9.97767e+06	2657.35	2657.26	34.82	2	4.13	EQVFSTYSDNQPGVLIQVYEGER		13	516872	246
2	PEPTIDE	O65719	1330.1		9.97767e+06	2658.19	2657.26	348.43	2	4.33	EQVFSTYSDNQPGVLIQVYEGER		13	246044	247
2	PEPTIDE	O65719	1330.1		9.97767e+06	2658.19	2657.26	348.43	2	4.29	EQVFSTYSDNQPGVLIQVYEGER		13	29060	248
2	PEPTIDE	O65719	887.26		9.97767e+06	2658.76	2657.26	563.3	3	4.33	EQVFSTYSDNQPGVLIQVYEGER		13	2.08774e+06	249
2	PEPTIDE	O65719	1330.18		9.97767e+06	2658.35	2657.26	411.16	2	4.21	EQVFSTYSDNQPGVLIQVYEGER		13	1.06717e+06	250
2	PEPTIDE	O65719	1329.68		9.97767e+06	2657.35	2657.26	34.82	2	4.62	EQVFSTYSDNQPGVLIQVYEGER		13	290744	251
2	PEPTIDE	O65719	1329.27		9.97767e+06	2656.52	2657.26	278.79	2	3.76	EQVFSTYSDNQPGVLIQVYEGER		13	314446	252
2	PEPTIDE	O65719	1330.1		9.97767e+06	2658.19	2657.26	348.43	2	5.37	EQVFSTYSDNQPGVLIQVYEGER		13	577258	253
2	PEPTIDE	O65719	639.923		1.8387e+07	1277.83	1277.62	162.17	2	3.25	MVNHFVQEFK		7	2.26974e+06	254
2	PEPTIDE	O65719	639.339		1.8387e+07	1276.66	1277.62	751.01	2	3.25	MVNHFVQEFK		7	2.092e+06	255
2	PEPTIDE	O65719	639.756		1.8387e+07	1277.5	1277.62	98.74	2	3.52	MVNHFVQEFK		7	4.77535e+06	256
2	PEPTIDE	O65719	639.839		1.8387e+07	1277.66	1277.62	31.71	2	3.26	MVNHFVQEFK		7	6.17495e+06	257
2	PEPTIDE	O65719	640.339		1.8387e+07	1278.66	1277.62	814.42	2	3.14	MVNHFVQEFK		7	460571	258
2	PEPTIDE	O65719	639.839		1.8387e+07	1277.66	1277.62	31.71	2	3.12	MVNHFVQEFK		7	297826	259
2	PEPTIDE	O65719	639.506		1.8387e+07	1277	1277.62	490.1	2	3.64	MVNHFVQEFK		7	2.31656e+06	260
2	PEPTIDE	O65719	616.589		3.16822e+06	1231.16	1230.64	425.26	2	3.73	DAGVIAGLNVMR	Oxidation[+15.994915] (M11)	1	3.16822e+06	261
2	PEPTIDE	O65719	895.01		1.6209e+07	1788.01	1786.98	572.11	2	4.26	IINEPTAAAIAYGLDKK		8	2.40927e+06	262
2	PEPTIDE	O65719	894.427		1.6209e+07	1786.84	1786.98	80.77	2	4.05	IINEPTAAAIAYGLDKK		8	1.99304e+06	263
2	PEPTIDE	O65719	894.51		1.6209e+07	1787.01	1786.98	12.5	2	4.06	IINEPTAAAIAYGLDKK		8	2.4908e+06	264
2	PEPTIDE	O65719	895.01		1.6209e+07	1788.01	1786.98	572.11	2	3.89	IINEPTAAAIAYGLDKK		8	2.9622e+06	265
2	PEPTIDE	O65719	895.01		1.6209e+07	1788.01	1786.98	572.11	2	4.24	IINEPTAAAIAYGLDKK		8	2.74761e+06	266
2	PEPTIDE	O65719	894.51		1.6209e+07	1787.01	1786.98	12.5	2	3.69	IINEPTAAAIAYGLDKK		8	1.70849e+06	267
2	PEPTIDE	O65719	894.51		1.6209e+07	1787.01	1786.98	12.5	2	3.81	IINEPTAAAIAYGLDKK		8	940346	268
2	PEPTIDE	O65719	895.177		1.6209e+07	1788.34	1786.98	758.65	2	4.67	IINEPTAAAIAYGLDKK		8	957197	269
2	PEPTIDE	O65719	863.843		233384	2588.51	2587.21	500.16	3	3.76	GEGPAIGIDLGTTYSCVGVWQHDR	Carbamidomethyl[+57.021464] (C16)	1	233384	270
2	PEPTIDE	O65719	1316.43		1.104e+06	2630.85	2630.14	271.96	2	3.86	MYQGGEAGGPAAGGMDEDVPPSAGGAGPK		6	123639	271
2	PEPTIDE	O65719	1316.77		1.104e+06	2631.52	2630.14	525.44	2	5.09	MYQGGEAGGPAAGGMDEDVPPSAGGAGPK		6	255343	272
2	PEPTIDE	O65719	1316.6		1.104e+06	2631.19	2630.14	398.7	2	4.18	MYQGGEAGGPAAGGMDEDVPPSAGGAGPK		6	366747	273
2	PEPTIDE	O65719	1316.18		1.104e+06	2630.35	2630.14	81.85	2	3.37	MYQGGEAGGPAAGGMDEDVPPSAGGAGPK		6	7536.42	274
2	PEPTIDE	O65719	1316.52		1.104e+06	2631.02	2630.14	335.33	2	4.95	MYQGGEAGGPAAGGMDEDVPPSAGGAGPK		6	274001	275
2	PEPTIDE	O65719	1316.02		1.104e+06	2630.02	2630.14	44.89	2	4.09	MYQGGEAGGPAAGGMDEDVPPSAGGAGPK		6	76737.2	276
2	PEPTIDE	O65719	608.339		8.89067e+07	1214.66	1214.64	14.8	2	3.74	DAGVIAGLNVMR		13	5.72604e+06	277
2	PEPTIDE	O65719	608.422		8.89067e+07	1214.83	1214.64	152.01	2	4.26	DAGVIAGLNVMR		13	6.52429e+06	278
2	PEPTIDE	O65719	608.339		8.89067e+07	1214.66	1214.64	14.8	2	3.69	DAGVIAGLNVMR		13	7.94295e+06	279
2	PEPTIDE	O65719	608.839		8.89067e+07	1215.66	1214.64	838.1	2	4.43	DAGVIAGLNVMR		13	1.97937e+07	280
2	PEPTIDE	O65719	608.755		8.89067e+07	1215.5	1214.64	700.88	2	3.99	DAGVIAGLNVMR		13	8.1442e+06	281
2	PEPTIDE	O65719	608.339		8.89067e+07	1214.66	1214.64	14.8	2	4.41	DAGVIAGLNVMR		13	1.75569e+07	282
2	PEPTIDE	O65719	608.255		8.89067e+07	1214.5	1214.64	122.42	2	3.66	DAGVIAGLNVMR		13	770809	283
2	PEPTIDE	O65719	608.339		8.89067e+07	1214.66	1214.64	14.8	2	3.38	DAGVIAGLNVMR		13	2.86349e+06	284
2	PEPTIDE	O65719	608.339		8.89067e+07	1214.66	1214.64	14.8	2	3.37	DAGVIAGLNVMR		13	4.96608e+06	285
2	PEPTIDE	O65719	608.339		8.89067e+07	1214.66	1214.64	14.8	2	3.31	DAGVIAGLNVMR		13	2.56723e+06	286
2	PEPTIDE	O65719	608.422		8.89067e+07	1214.83	1214.64	152.01	2	3.8	DAGVIAGLNVMR		13	6.84661e+06	287
2	PEPTIDE	O65719	609.005		8.89067e+07	1216	1214.64	1112.53	2	3.57	DAGVIAGLNVMR		13	1.35712e+06	288
2	PEPTIDE	O65719	608.422		8.89067e+07	1214.83	1214.64	152.01	2	4.4	DAGVIAGLNVMR		13	3.84735e+06	289
2	PEPTIDE	O65719	1288.1		1.26394e+07	2574.19	2573.26	359.25	2	6.39	SINPDEAVAYGAAVQAAILSGEGNEK		11	606353	290
2	PEPTIDE	O65719	859.26		1.26394e+07	2574.76	2573.26	581.13	3	4.58	SINPDEAVAYGAAVQAAILSGEGNEK		11	2.30933e+06	291
2	PEPTIDE	O65719	1287.43		1.26394e+07	2572.85	2573.26	158.91	2	5.03	SINPDEAVAYGAAVQAAILSGEGNEK		11	426830	292
2	PEPTIDE	O65719	858.51		1.26394e+07	2572.51	2573.26	293.26	3	5.2	SINPDEAVAYGAAVQAAILSGEGNEK		11	1.26385e+06	293
2	PEPTIDE	O65719	859.176		1.26394e+07	2574.51	2573.26	483.97	3	4.38	SINPDEAVAYGAAVQAAILSGEGNEK		11	3.27938e+06	294
2	PEPTIDE	O65719	858.343		1.26394e+07	2572.01	2573.26	487.57	3	4.23	SINPDEAVAYGAAVQAAILSGEGNEK		11	834656	295
2	PEPTIDE	O65719	859.093		1.26394e+07	2574.26	2573.26	386.82	3	5.34	SINPDEAVAYGAAVQAAILSGEGNEK		11	1.76054e+06	296
2	PEPTIDE	O65719	1288.02		1.26394e+07	2574.02	2573.26	294.48	2	3.45	SINPDEAVAYGAAVQAAILSGEGNEK		11	18393	297
2	PEPTIDE	O65719	1287.93		1.26394e+07	2573.85	2573.26	229.71	2	5.84	SINPDEAVAYGAAVQAAILSGEGNEK		11	620066	298
2	PEPTIDE	O65719	858.843		1.26394e+07	2573.51	2573.26	95.36	3	3.55	SINPDEAVAYGAAVQAAILSGEGNEK		11	1.12109e+06	299
2	PEPTIDE	O65719	1287.6		1.26394e+07	2573.19	2573.26	29.37	2	4.71	SINPDEAVAYGAAVQAAILSGEGNEK		11	398915	300
2	PEPTIDE	O65719	613.839		8.35102e+06	1225.66	1225.58	65	2	3.18	FTDSSVQSDIK		3	3.47099e+06	301
2	PEPTIDE	O65719	614.255		8.35102e+06	1226.5	1225.58	744.95	2	3.22	FTDSSVQSDIK		3	1.3264e+06	302
2	PEPTIDE	O65719	614.422		8.35102e+06	1226.83	1225.58	1016.94	2	3.16	FTDSSVQSDIK		3	3.55362e+06	303
2	PEPTIDE	O65719	1022.51		195677	3064.51	3063.73	257.64	3	3.56	VQDLLLLDVTPLSLGLETAGGVMTVLIQR		1	195677	304
2	PEPTIDE	O65719	838.426		1.6526e+07	1674.84	1674.72	67.63	2	4.07	ATAGDTHLGGEDFDNR		12	1.87756e+06	305
2	PEPTIDE	O65719	838.509		1.6526e+07	1675	1674.72	167.15	2	3.55	ATAGDTHLGGEDFDNR		12	716102	306
2	PEPTIDE	O65719	839.009		1.6526e+07	1676	1674.72	764.27	2	3.81	ATAGDTHLGGEDFDNR		12	2.81889e+06	307
2	PEPTIDE	O65719	837.842		1.6526e+07	1673.67	1674.72	629.01	2	3.3	ATAGDTHLGGEDFDNR		12	916244	308
2	PEPTIDE	O65719	838.342		1.6526e+07	1674.67	1674.72	31.89	2	3.66	ATAGDTHLGGEDFDNR		12	1.615e+06	309
2	PEPTIDE	O65719	838.426		1.6526e+07	1674.84	1674.72	67.63	2	3.63	ATAGDTHLGGEDFDNR		12	2.24946e+06	310
2	PEPTIDE	O65719	838.926		1.6526e+07	1675.84	1674.72	664.75	2	3.52	ATAGDTHLGGEDFDNR		12	896601	311
2	PEPTIDE	O65719	838.259		1.6526e+07	1674.5	1674.72	131.41	2	4.94	ATAGDTHLGGEDFDNR		12	309484	312
2	PEPTIDE	O65719	838.342		1.6526e+07	1674.67	1674.72	31.89	2	4.21	ATAGDTHLGGEDFDNR		12	1.79081e+06	313
2	PEPTIDE	O65719	838.426		1.6526e+07	1674.84	1674.72	67.63	2	3.62	ATAGDTHLGGEDFDNR		12	1.11562e+06	314
2	PEPTIDE	O65719	838.342		1.6526e+07	1674.67	1674.72	31.89	2	4.33	ATAGDTHLGGEDFDNR		12	1.38782e+06	315
2	PEPTIDE	O65719	838.926		1.6526e+07	1675.84	1674.72	664.75	2	3.91	ATAGDTHLGGEDFDNR		12	832433	316
2	PEPTIDE	O65719	839.259		1.40714e+06	1676.5	1676.82	188.37	2	3.95	NQVAMNPINTVFDAK	Oxidation[+15.994915] (M5)	1	1.40714e+06	317
2	PEPTIDE	O65719	903.51		1.53295e+06	1805.01	1804.9	59.08	2	3.44	MDKNSIDDVVLVGGSTR		1	1.53295e+06	318
2	PEPTIDE	O65719	737.424		2.38037e+07	1472.83	1472.68	105.15	2	3.32	TTPSYVAFTDSER		3	1.17923e+07	319
2	PEPTIDE	O65719	737.258		2.38037e+07	1472.5	1472.68	121.2	2	3.94	TTPSYVAFTDSER		3	1.04445e+06	320
2	PEPTIDE	O65719	737.424		2.38037e+07	1472.83	1472.68	105.15	2	3.13	TTPSYVAFTDSER		3	1.09669e+07	321
2	PEPTIDE	O65719	694.34		8.86053e+07	1386.67	1385.72	680.23	2	3.84	ELESICNPIIAK	Carbamidomethyl[+57.021464] (C6)	10	1.27424e+07	322
2	PEPTIDE	O65719	693.173		8.86053e+07	1384.33	1385.72	1003.64	2	3.11	ELESICNPIIAK	Carbamidomethyl[+57.021464] (C6)	10	9.49133e+06	323
2	PEPTIDE	O65719	693.923		8.86053e+07	1385.83	1385.72	78.84	2	3.68	ELESICNPIIAK	Carbamidomethyl[+57.021464] (C6)	10	1.45817e+07	324
2	PEPTIDE	O65719	693.84		8.86053e+07	1385.66	1385.72	41.43	2	3.33	ELESICNPIIAK	Carbamidomethyl[+57.021464] (C6)	10	1.18456e+07	325
2	PEPTIDE	O65719	693.423		8.86053e+07	1384.83	1385.72	642.81	2	3.26	ELESICNPIIAK	Carbamidomethyl[+57.021464] (C6)	10	8.90207e+06	326
2	PEPTIDE	O65719	693.923		8.86053e+07	1385.83	1385.72	78.84	2	3.4	ELESICNPIIAK	Carbamidomethyl[+57.021464] (C6)	10	1.14123e+07	327
2	PEPTIDE	O65719	694.34		8.86053e+07	1386.67	1385.72	680.23	2	3.99	ELESICNPIIAK	Carbamidomethyl[+57.021464] (C6)	10	773070	328
2	PEPTIDE	O65719	693.923		8.86053e+07	1385.83	1385.72	78.84	2	4	ELESICNPIIAK	Carbamidomethyl[+57.021464] (C6)	10	6.07079e+06	329
2	PEPTIDE	O65719	694.34		8.86053e+07	1386.67	1385.72	680.23	2	3.85	ELESICNPIIAK	Carbamidomethyl[+57.021464] (C6)	10	9.4247e+06	330
2	PEPTIDE	O65719	694.34		8.86053e+07	1386.67	1385.72	680.23	2	3.65	ELESICNPIIAK	Carbamidomethyl[+57.021464] (C6)	10	3.36131e+06	331
2	PEPTIDE	O65719	716.341		9.85994e+06	1430.67	1430.74	49.43	2	3.64	NSIDDVVLVGGSTR		4	2.81442e+06	332
2	PEPTIDE	O65719	716.841		9.85994e+06	1431.67	1430.74	649.53	2	3.11	NSIDDVVLVGGSTR		4	2.67147e+06	333
2	PEPTIDE	O65719	716.924		9.85994e+06	1431.83	1430.74	766.02	2	3.28	NSIDDVVLVGGSTR		4	3.96839e+06	334
2	PEPTIDE	O65719	716.424		9.85994e+06	1430.83	1430.74	67.07	2	3.1	NSIDDVVLVGGSTR		4	405657	335
2	PEPTIDE	O65719	679.923		4.06459e+07	1357.83	1357.61	164.07	2	3.6	NALENYAYNMR		3	6.17665e+06	336
2	PEPTIDE	O65719	679.84		4.06459e+07	1357.66	1357.61	41.31	2	3.38	NALENYAYNMR		3	1.68239e+07	337
2	PEPTIDE	O65719	680.423		4.06459e+07	1358.83	1357.61	900.67	2	3.26	NALENYAYNMR		3	1.76453e+07	338
2	PEPTIDE	O65719	1065.35		931491	3193.02	3194.46	451.8	3	4.09	KIEDSIEAAIEWLEANQLAECDEFEDK	Carbamidomethyl[+57.021464] (C21)	2	381135	339
2	PEPTIDE	O65719	1065.93		931491	3194.77	3194.46	96.03	3	3.69	KIEDSIEAAIEWLEANQLAECDEFEDK	Carbamidomethyl[+57.021464] (C21)	2	550357	340
2	PEPTIDE	O65719	704.424		1.81736e+07	1406.83	1406.76	54.21	2	3.51	VQQLLVDFFNGK		8	2.2675e+06	341
2	PEPTIDE	O65719	705.007		1.81736e+07	1408	1406.76	883.56	2	3.64	VQQLLVDFFNGK		8	1.98362e+06	342
2	PEPTIDE	O65719	704.424		1.81736e+07	1406.83	1406.76	54.21	2	3.79	VQQLLVDFFNGK		8	3.31111e+06	343
2	PEPTIDE	O65719	704.924		1.81736e+07	1407.83	1406.76	765.08	2	4.11	VQQLLVDFFNGK		8	3.23635e+06	344
2	PEPTIDE	O65719	704.924		1.81736e+07	1407.83	1406.76	765.08	2	3.66	VQQLLVDFFNGK		8	59804.9	345
2	PEPTIDE	O65719	704.507		1.81736e+07	1407	1406.76	172.69	2	3.94	VQQLLVDFFNGK		8	3.09312e+06	346
2	PEPTIDE	O65719	705.007		1.81736e+07	1408	1406.76	883.56	2	4	VQQLLVDFFNGK		8	2.74527e+06	347
2	PEPTIDE	O65719	704.424		1.81736e+07	1406.83	1406.76	54.21	2	3.67	VQQLLVDFFNGK		8	1.47682e+06	348
2	PEPTIDE	O65719	767.508		8.97951e+06	1533	1531.81	779.5	2	3.82	SGPAEKPMIVVNYK		7	1.71878e+06	349
2	PEPTIDE	O65719	767.425		8.97951e+06	1532.83	1531.81	670.69	2	3.26	SGPAEKPMIVVNYK		7	2.30686e+06	350
2	PEPTIDE	O65719	767.508		8.97951e+06	1533	1531.81	779.5	2	3.36	SGPAEKPMIVVNYK		7	1.54052e+06	351
2	PEPTIDE	O65719	767.508		8.97951e+06	1533	1531.81	779.5	2	3.12	SGPAEKPMIVVNYK		7	204508	352
2	PEPTIDE	O65719	766.758		8.97951e+06	1531.5	1531.81	199.75	2	3.17	SGPAEKPMIVVNYK		7	252932	353
2	PEPTIDE	O65719	767.425		8.97951e+06	1532.83	1531.81	670.69	2	3.44	SGPAEKPMIVVNYK		7	1.79392e+06	354
2	PEPTIDE	O65719	767.341		8.97951e+06	1532.67	1531.81	561.89	2	3.78	SGPAEKPMIVVNYK		7	1.16199e+06	355
2	PEPTIDE	O65719	824.009		7.49692e+06	1646	1644.86	696.06	2	3.75	MKELESICNPIIAK	Carbamidomethyl[+57.021464] (C8)	4	867074	356
2	PEPTIDE	O65719	549.588		7.49692e+06	1645.74	1644.86	536.54	3	3.97	MKELESICNPIIAK	Carbamidomethyl[+57.021464] (C8)	4	748925	357
2	PEPTIDE	O65719	549.338		7.49692e+06	1644.99	1644.86	80.56	3	3.57	MKELESICNPIIAK	Carbamidomethyl[+57.021464] (C8)	4	4.86382e+06	358
2	PEPTIDE	O65719	823.509		7.49692e+06	1645	1644.86	88.1	2	3.63	MKELESICNPIIAK	Carbamidomethyl[+57.021464] (C8)	4	1.0171e+06	359
3	TOP PROTEIN	Q9LHA8	MD37C_ARATH Probable mediator of RNA polymerase II transcription subunit 37c OS=Arabidopsis thaliana GN=MED37C PE=1 SV=1	-0.64	0.027	650	71.039	0.00498291	1	75.0019	18	17	35.8462	103	360
3	PEPTIDE	Q9LHA8	614.755		9.72398e+07	1227.5	1227.62	101.9	2	3.25	VEIIANDQGNR		9	7.18075e+06	361
3	PEPTIDE	Q9LHA8	614.839		9.72398e+07	1227.66	1227.62	33.86	2	3.49	VEIIANDQGNR		9	2.66785e+06	362
3	PEPTIDE	Q9LHA8	614.839		9.72398e+07	1227.66	1227.62	33.86	2	3.5	VEIIANDQGNR		9	1.93029e+07	363
3	PEPTIDE	Q9LHA8	615.422		9.72398e+07	1228.83	1227.62	984.23	2	3.59	VEIIANDQGNR		9	6.73224e+06	364
3	PEPTIDE	Q9LHA8	615.339		9.72398e+07	1228.66	1227.62	848.46	2	3.66	VEIIANDQGNR		9	1.98602e+07	365
3	PEPTIDE	Q9LHA8	614.839		9.72398e+07	1227.66	1227.62	33.86	2	3.36	VEIIANDQGNR		9	1.78636e+07	366
3	PEPTIDE	Q9LHA8	614.755		9.72398e+07	1227.5	1227.62	101.9	2	3.52	VEIIANDQGNR		9	4.90574e+06	367
3	PEPTIDE	Q9LHA8	614.839		9.72398e+07	1227.66	1227.62	33.86	2	3.57	VEIIANDQGNR		9	9.30664e+06	368
3	PEPTIDE	Q9LHA8	614.755		9.72398e+07	1227.5	1227.62	101.9	2	3.64	VEIIANDQGNR		9	9.41988e+06	369
3	PEPTIDE	Q9LHA8	830.759		4.10602e+07	1659.5	1658.89	370.8	2	3.17	IINEPTAAAIAYGLDK		10	1.08666e+06	370
3	PEPTIDE	Q9LHA8	830.426		4.10602e+07	1658.84	1658.89	31.08	2	4.16	IINEPTAAAIAYGLDK		10	8.59966e+06	371
3	PEPTIDE	Q9LHA8	830.509		4.10602e+07	1659	1658.89	69.39	2	4.34	IINEPTAAAIAYGLDK		10	7.68267e+06	372
3	PEPTIDE	Q9LHA8	830.592		4.10602e+07	1659.17	1658.89	169.86	2	4.49	IINEPTAAAIAYGLDK		10	7.43436e+06	373
3	PEPTIDE	Q9LHA8	830.592		4.10602e+07	1659.17	1658.89	169.86	2	3.54	IINEPTAAAIAYGLDK		10	744100	374
3	PEPTIDE	Q9LHA8	831.009		4.10602e+07	1660	1658.89	672.21	2	3.4	IINEPTAAAIAYGLDK		10	5.76465e+06	375
3	PEPTIDE	Q9LHA8	830.592		4.10602e+07	1659.17	1658.89	169.86	2	4.98	IINEPTAAAIAYGLDK		10	3.46548e+06	376
3	PEPTIDE	Q9LHA8	830.926		4.10602e+07	1659.84	1658.89	571.74	2	4.92	IINEPTAAAIAYGLDK		10	1.93767e+06	377
3	PEPTIDE	Q9LHA8	829.842		4.10602e+07	1657.67	1658.89	734.37	2	3.34	IINEPTAAAIAYGLDK		10	2.52178e+06	378
3	PEPTIDE	Q9LHA8	830.426		4.10602e+07	1658.84	1658.89	31.08	2	3.62	IINEPTAAAIAYGLDK		10	1.82315e+06	379
3	PEPTIDE	Q9LHA8	841.009		2.27571e+07	1680	1679.83	105.17	2	3.14	NAVVTVPAYFNDSQR		3	6.68218e+06	380
3	PEPTIDE	Q9LHA8	840.926		2.27571e+07	1679.84	1679.83	5.95	2	3.28	NAVVTVPAYFNDSQR		3	1.44907e+07	381
3	PEPTIDE	Q9LHA8	841.259		2.27571e+07	1680.5	1679.83	402.83	2	3.46	NAVVTVPAYFNDSQR		3	1.58424e+06	382
3	PEPTIDE	Q9LHA8	1036.18		1.22549e+06	3105.52	3104.45	344.4	3	3.6	KIEDAIDQAIEWLDGNQLAEADEFEDK		2	728638	383
3	PEPTIDE	Q9LHA8	1036.01		1.22549e+06	3105.02	3104.45	183.34	3	4.98	KIEDAIDQAIEWLDGNQLAEADEFEDK		2	496855	384
3	PEPTIDE	Q9LHA8	639.923		1.8387e+07	1277.83	1277.62	162.17	2	3.25	MVNHFVQEFK		7	2.26974e+06	385
3	PEPTIDE	Q9LHA8	639.339		1.8387e+07	1276.66	1277.62	751.01	2	3.25	MVNHFVQEFK		7	2.092e+06	386
3	PEPTIDE	Q9LHA8	639.756		1.8387e+07	1277.5	1277.62	98.74	2	3.52	MVNHFVQEFK		7	4.77535e+06	387
3	PEPTIDE	Q9LHA8	639.839		1.8387e+07	1277.66	1277.62	31.71	2	3.26	MVNHFVQEFK		7	6.17495e+06	388
3	PEPTIDE	Q9LHA8	640.339		1.8387e+07	1278.66	1277.62	814.42	2	3.14	MVNHFVQEFK		7	460571	389
3	PEPTIDE	Q9LHA8	639.839		1.8387e+07	1277.66	1277.62	31.71	2	3.12	MVNHFVQEFK		7	297826	390
3	PEPTIDE	Q9LHA8	639.506		1.8387e+07	1277	1277.62	490.1	2	3.64	MVNHFVQEFK		7	2.31656e+06	391
3	PEPTIDE	Q9LHA8	895.01		1.6209e+07	1788.01	1786.98	572.11	2	4.26	IINEPTAAAIAYGLDKK		8	2.40927e+06	392
3	PEPTIDE	Q9LHA8	894.427		1.6209e+07	1786.84	1786.98	80.77	2	4.05	IINEPTAAAIAYGLDKK		8	1.99304e+06	393
3	PEPTIDE	Q9LHA8	894.51		1.6209e+07	1787.01	1786.98	12.5	2	4.06	IINEPTAAAIAYGLDKK		8	2.4908e+06	394
3	PEPTIDE	Q9LHA8	895.01		1.6209e+07	1788.01	1786.98	572.11	2	3.89	IINEPTAAAIAYGLDKK		8	2.9622e+06	395
3	PEPTIDE	Q9LHA8	895.01		1.6209e+07	1788.01	1786.98	572.11	2	4.24	IINEPTAAAIAYGLDKK		8	2.74761e+06	396
3	PEPTIDE	Q9LHA8	894.51		1.6209e+07	1787.01	1786.98	12.5	2	3.69	IINEPTAAAIAYGLDKK		8	1.70849e+06	397
3	PEPTIDE	Q9LHA8	894.51		1.6209e+07	1787.01	1786.98	12.5	2	3.81	IINEPTAAAIAYGLDKK		8	940346	398
3	PEPTIDE	Q9LHA8	895.177		1.6209e+07	1788.34	1786.98	758.65	2	4.67	IINEPTAAAIAYGLDKK		8	957197	399
3	PEPTIDE	Q9LHA8	863.843		233384	2588.51	2587.21	500.16	3	3.76	GEGPAIGIDLGTTYSCVGVWQHDR	Carbamidomethyl[+57.021464] (C16)	1	233384	400
3	PEPTIDE	Q9LHA8	1288.1		1.26394e+07	2574.19	2573.26	359.25	2	6.39	SINPDEAVAYGAAVQAAILSGEGNEK		11	606353	401
3	PEPTIDE	Q9LHA8	859.26		1.26394e+07	2574.76	2573.26	581.13	3	4.58	SINPDEAVAYGAAVQAAILSGEGNEK		11	2.30933e+06	402
3	PEPTIDE	Q9LHA8	1287.43		1.26394e+07	2572.85	2573.26	158.91	2	5.03	SINPDEAVAYGAAVQAAILSGEGNEK		11	426830	403
3	PEPTIDE	Q9LHA8	858.51		1.26394e+07	2572.51	2573.26	293.26	3	5.2	SINPDEAVAYGAAVQAAILSGEGNEK		11	1.26385e+06	404
3	PEPTIDE	Q9LHA8	859.176		1.26394e+07	2574.51	2573.26	483.97	3	4.38	SINPDEAVAYGAAVQAAILSGEGNEK		11	3.27938e+06	405
3	PEPTIDE	Q9LHA8	858.343		1.26394e+07	2572.01	2573.26	487.57	3	4.23	SINPDEAVAYGAAVQAAILSGEGNEK		11	834656	406
3	PEPTIDE	Q9LHA8	859.093		1.26394e+07	2574.26	2573.26	386.82	3	5.34	SINPDEAVAYGAAVQAAILSGEGNEK		11	1.76054e+06	407
3	PEPTIDE	Q9LHA8	1288.02		1.26394e+07	2574.02	2573.26	294.48	2	3.45	SINPDEAVAYGAAVQAAILSGEGNEK		11	18393	408
3	PEPTIDE	Q9LHA8	1287.93		1.26394e+07	2573.85	2573.26	229.71	2	5.84	SINPDEAVAYGAAVQAAILSGEGNEK		11	620066	409
3	PEPTIDE	Q9LHA8	858.843		1.26394e+07	2573.51	2573.26	95.36	3	3.55	SINPDEAVAYGAAVQAAILSGEGNEK		11	1.12109e+06	410
3	PEPTIDE	Q9LHA8	1287.6		1.26394e+07	2573.19	2573.26	29.37	2	4.71	SINPDEAVAYGAAVQAAILSGEGNEK		11	398915	411
3	PEPTIDE	Q9LHA8	719.424		1.00862e+08	1436.83	1435.75	756.83	2	3.31	VQQLLQDFFNGK		12	1.71674e+07	412
3	PEPTIDE	Q9LHA8	719.507		1.00862e+08	1437	1435.75	872.92	2	4.15	VQQLLQDFFNGK		12	1.33495e+07	413
3	PEPTIDE	Q9LHA8	719.007		1.00862e+08	1436	1435.75	176.4	2	4.07	VQQLLQDFFNGK		12	1.18729e+07	414
3	PEPTIDE	Q9LHA8	719.424		1.00862e+08	1436.83	1435.75	756.83	2	4.54	VQQLLQDFFNGK		12	1.84156e+07	415
3	PEPTIDE	Q9LHA8	718.924		1.00862e+08	1435.83	1435.75	60.32	2	4.22	VQQLLQDFFNGK		12	1.59657e+07	416
3	PEPTIDE	Q9LHA8	719.424		1.00862e+08	1436.83	1435.75	756.83	2	3.13	VQQLLQDFFNGK		12	4.53513e+06	417
3	PEPTIDE	Q9LHA8	719.424		1.00862e+08	1436.83	1435.75	756.83	2	4.36	VQQLLQDFFNGK		12	8.73939e+06	418
3	PEPTIDE	Q9LHA8	719.257		1.00862e+08	1436.5	1435.75	524.66	2	4.14	VQQLLQDFFNGK		12	653847	419
3	PEPTIDE	Q9LHA8	719.007		1.00862e+08	1436	1435.75	176.4	2	3.59	VQQLLQDFFNGK		12	5.06997e+06	420
3	PEPTIDE	Q9LHA8	719.424		1.00862e+08	1436.83	1435.75	756.83	2	3.91	VQQLLQDFFNGK		12	2.12345e+06	421
3	PEPTIDE	Q9LHA8	718.924		1.00862e+08	1435.83	1435.75	60.32	2	4.26	VQQLLQDFFNGK		12	1.24649e+06	422
3	PEPTIDE	Q9LHA8	719.424		1.00862e+08	1436.83	1435.75	756.83	2	3.25	VQQLLQDFFNGK		12	1.72285e+06	423
3	PEPTIDE	Q9LHA8	631.422		5.58939e+06	1260.83	1259.68	915.65	2	3.24	EIAEAFLGSPVK		2	2.75542e+06	424
3	PEPTIDE	Q9LHA8	630.922		5.58939e+06	1259.83	1259.68	121.78	2	3.18	EIAEAFLGSPVK		2	2.83396e+06	425
3	PEPTIDE	Q9LHA8	838.426		1.6526e+07	1674.84	1674.72	67.63	2	4.07	ATAGDTHLGGEDFDNR		12	1.87756e+06	426
3	PEPTIDE	Q9LHA8	838.509		1.6526e+07	1675	1674.72	167.15	2	3.55	ATAGDTHLGGEDFDNR		12	716102	427
3	PEPTIDE	Q9LHA8	839.009		1.6526e+07	1676	1674.72	764.27	2	3.81	ATAGDTHLGGEDFDNR		12	2.81889e+06	428
3	PEPTIDE	Q9LHA8	837.842		1.6526e+07	1673.67	1674.72	629.01	2	3.3	ATAGDTHLGGEDFDNR		12	916244	429
3	PEPTIDE	Q9LHA8	838.342		1.6526e+07	1674.67	1674.72	31.89	2	3.66	ATAGDTHLGGEDFDNR		12	1.615e+06	430
3	PEPTIDE	Q9LHA8	838.426		1.6526e+07	1674.84	1674.72	67.63	2	3.63	ATAGDTHLGGEDFDNR		12	2.24946e+06	431
3	PEPTIDE	Q9LHA8	838.926		1.6526e+07	1675.84	1674.72	664.75	2	3.52	ATAGDTHLGGEDFDNR		12	896601	432
3	PEPTIDE	Q9LHA8	838.259		1.6526e+07	1674.5	1674.72	131.41	2	4.94	ATAGDTHLGGEDFDNR		12	309484	433
3	PEPTIDE	Q9LHA8	838.342		1.6526e+07	1674.67	1674.72	31.89	2	4.21	ATAGDTHLGGEDFDNR		12	1.79081e+06	434
3	PEPTIDE	Q9LHA8	838.426		1.6526e+07	1674.84	1674.72	67.63	2	3.62	ATAGDTHLGGEDFDNR		12	1.11562e+06	435
3	PEPTIDE	Q9LHA8	838.342		1.6526e+07	1674.67	1674.72	31.89	2	4.33	ATAGDTHLGGEDFDNR		12	1.38782e+06	436
3	PEPTIDE	Q9LHA8	838.926		1.6526e+07	1675.84	1674.72	664.75	2	3.91	ATAGDTHLGGEDFDNR		12	832433	437
3	PEPTIDE	Q9LHA8	737.424		2.38037e+07	1472.83	1472.68	105.15	2	3.32	TTPSYVAFTDSER		3	1.17923e+07	438
3	PEPTIDE	Q9LHA8	737.258		2.38037e+07	1472.5	1472.68	121.2	2	3.94	TTPSYVAFTDSER		3	1.04445e+06	439
3	PEPTIDE	Q9LHA8	737.424		2.38037e+07	1472.83	1472.68	105.15	2	3.13	TTPSYVAFTDSER		3	1.09669e+07	440
3	PEPTIDE	Q9LHA8	514.587		3.92279e+06	1540.74	1539.75	641.82	3	3.7	ARFEELNMDLFR		2	2.77121e+06	441
3	PEPTIDE	Q9LHA8	514.087		3.92279e+06	1539.24	1539.75	332.39	3	3.72	ARFEELNMDLFR		2	1.15158e+06	442
3	PEPTIDE	Q9LHA8	824.676		2.54473e+07	1647.34	1648.79	880.48	2	3.81	NQVAMNPTNTVFDAK		12	931414	443
3	PEPTIDE	Q9LHA8	825.342		2.54473e+07	1648.67	1648.79	71.79	2	3.25	NQVAMNPTNTVFDAK		12	1.18126e+06	444
3	PEPTIDE	Q9LHA8	825.509		2.54473e+07	1649	1648.79	130.38	2	3.78	NQVAMNPTNTVFDAK		12	2.17916e+06	445
3	PEPTIDE	Q9LHA8	825.426		2.54473e+07	1648.84	1648.79	29.29	2	3.93	NQVAMNPTNTVFDAK		12	5.24992e+06	446
3	PEPTIDE	Q9LHA8	825.009		2.54473e+07	1648	1648.79	476.13	2	3.5	NQVAMNPTNTVFDAK		12	1.67442e+06	447
3	PEPTIDE	Q9LHA8	826.092		2.54473e+07	1650.17	1648.79	837.99	2	4.53	NQVAMNPTNTVFDAK		12	3.95311e+06	448
3	PEPTIDE	Q9LHA8	825.342		2.54473e+07	1648.67	1648.79	71.79	2	3.79	NQVAMNPTNTVFDAK		12	1.23958e+06	449
3	PEPTIDE	Q9LHA8	825.842		2.54473e+07	1649.67	1648.79	534.73	2	3.88	NQVAMNPTNTVFDAK		12	3.96925e+06	450
3	PEPTIDE	Q9LHA8	825.259		2.54473e+07	1648.5	1648.79	172.88	2	4.12	NQVAMNPTNTVFDAK		12	807950	451
3	PEPTIDE	Q9LHA8	825.842		2.54473e+07	1649.67	1648.79	534.73	2	4.56	NQVAMNPTNTVFDAK		12	282323	452
3	PEPTIDE	Q9LHA8	825.426		2.54473e+07	1648.84	1648.79	29.29	2	4.86	NQVAMNPTNTVFDAK		12	3.0193e+06	453
3	PEPTIDE	Q9LHA8	825.509		2.54473e+07	1649	1648.79	130.38	2	3.62	NQVAMNPTNTVFDAK		12	959556	454
3	PEPTIDE	Q9LHA8	679.923		4.06459e+07	1357.83	1357.61	164.07	2	3.6	NALENYAYNMR		3	6.17665e+06	455
3	PEPTIDE	Q9LHA8	679.84		4.06459e+07	1357.66	1357.61	41.31	2	3.38	NALENYAYNMR		3	1.68239e+07	456
3	PEPTIDE	Q9LHA8	680.423		4.06459e+07	1358.83	1357.61	900.67	2	3.26	NALENYAYNMR		3	1.76453e+07	457
3	PEPTIDE	Q9LHA8	707.924		1.064e+06	1413.83	1413.73	73.27	2	3.37	ELESLCNPIIAR	Carbamidomethyl[+57.021464] (C6)	1	1.064e+06	458
3	PEPTIDE	Q9LHA8	833.342		3.04539e+06	1664.67	1664.78	67.88	2	3.8	NQVAMNPTNTVFDAK	Oxidation[+15.994915] (M5)	3	1.59538e+06	459
3	PEPTIDE	Q9LHA8	833.259		3.04539e+06	1664.5	1664.78	167.99	2	4.14	NQVAMNPTNTVFDAK	Oxidation[+15.994915] (M5)	3	268652	460
3	PEPTIDE	Q9LHA8	833.342		3.04539e+06	1664.67	1664.78	67.88	2	3.83	NQVAMNPTNTVFDAK	Oxidation[+15.994915] (M5)	3	1.18136e+06	461
3	PEPTIDE	Q9LHA8	657.923		6.14898e+06	1313.83	1312.61	928.15	2	3.11	FEELNMDLFR		2	2.76858e+06	462
3	PEPTIDE	Q9LHA8	658.006		6.14898e+06	1314	1312.61	1055.13	2	3.12	FEELNMDLFR		2	3.3804e+06	463
4	TOP PROTEIN	P22954	MD37D_ARATH Probable mediator of RNA polymerase II transcription subunit 37c OS=Arabidopsis thaliana GN=MED37D PE=1 SV=2	-0.63	0.02	653	71.3242	0.00488135	0.99587	61.1532	14	13	30.4747	95	464
4	PEPTIDE	P22954	614.755		9.72398e+07	1227.5	1227.62	101.9	2	3.25	VEIIANDQGNR		9	7.18075e+06	465
4	PEPTIDE	P22954	614.839		9.72398e+07	1227.66	1227.62	33.86	2	3.49	VEIIANDQGNR		9	2.66785e+06	466
4	PEPTIDE	P22954	614.839		9.72398e+07	1227.66	1227.62	33.86	2	3.5	VEIIANDQGNR		9	1.93029e+07	467
4	PEPTIDE	P22954	615.422		9.72398e+07	1228.83	1227.62	984.23	2	3.59	VEIIANDQGNR		9	6.73224e+06	468
4	PEPTIDE	P22954	615.339		9.72398e+07	1228.66	1227.62	848.46	2	3.66	VEIIANDQGNR		9	1.98602e+07	469
4	PEPTIDE	P22954	614.839		9.72398e+07	1227.66	1227.62	33.86	2	3.36	VEIIANDQGNR		9	1.78636e+07	470
4	PEPTIDE	P22954	614.755		9.72398e+07	1227.5	1227.62	101.9	2	3.52	VEIIANDQGNR		9	4.90574e+06	471
4	PEPTIDE	P22954	614.839		9.72398e+07	1227.66	1227.62	33.86	2	3.57	VEIIANDQGNR		9	9.30664e+06	472
4	PEPTIDE	P22954	614.755		9.72398e+07	1227.5	1227.62	101.9	2	3.64	VEIIANDQGNR		9	9.41988e+06	473
4	PEPTIDE	P22954	830.759		4.10602e+07	1659.5	1658.89	370.8	2	3.17	IINEPTAAAIAYGLDK		10	1.08666e+06	474
4	PEPTIDE	P22954	830.426		4.10602e+07	1658.84	1658.89	31.08	2	4.16	IINEPTAAAIAYGLDK		10	8.59966e+06	475
4	PEPTIDE	P22954	830.509		4.10602e+07	1659	1658.89	69.39	2	4.34	IINEPTAAAIAYGLDK		10	7.68267e+06	476
4	PEPTIDE	P22954	830.592		4.10602e+07	1659.17	1658.89	169.86	2	4.49	IINEPTAAAIAYGLDK		10	7.43436e+06	477
4	PEPTIDE	P22954	830.592		4.10602e+07	1659.17	1658.89	169.86	2	3.54	IINEPTAAAIAYGLDK		10	744100	478
4	PEPTIDE	P22954	831.009		4.10602e+07	1660	1658.89	672.21	2	3.4	IINEPTAAAIAYGLDK		10	5.76465e+06	479
4	PEPTIDE	P22954	830.592		4.10602e+07	1659.17	1658.89	169.86	2	4.98	IINEPTAAAIAYGLDK		10	3.46548e+06	480
4	PEPTIDE	P22954	830.926		4.10602e+07	1659.84	1658.89	571.74	2	4.92	IINEPTAAAIAYGLDK		10	1.93767e+06	481
4	PEPTIDE	P22954	829.842		4.10602e+07	1657.67	1658.89	734.37	2	3.34	IINEPTAAAIAYGLDK		10	2.52178e+06	482
4	PEPTIDE	P22954	830.426		4.10602e+07	1658.84	1658.89	31.08	2	3.62	IINEPTAAAIAYGLDK		10	1.82315e+06	483
4	PEPTIDE	P22954	832.509		7.11747e+06	1663	1662.8	120.01	2	3.95	NQVAMNPVNTVFDAK	Oxidation[+15.994915] (M5)	5	1.6063e+06	484
4	PEPTIDE	P22954	832.342		7.11747e+06	1662.67	1662.8	80.45	2	3.76	NQVAMNPVNTVFDAK	Oxidation[+15.994915] (M5)	5	1.83663e+06	485
4	PEPTIDE	P22954	833.009		7.11747e+06	1664	1662.8	721.42	2	4.33	NQVAMNPVNTVFDAK	Oxidation[+15.994915] (M5)	5	1.70898e+06	486
4	PEPTIDE	P22954	832.426		7.11747e+06	1662.84	1662.8	19.78	2	3.64	NQVAMNPVNTVFDAK	Oxidation[+15.994915] (M5)	5	1.18317e+06	487
4	PEPTIDE	P22954	832.092		7.11747e+06	1662.17	1662.8	381.16	2	3.66	NQVAMNPVNTVFDAK	Oxidation[+15.994915] (M5)	5	782390	488
4	PEPTIDE	P22954	841.009		2.27571e+07	1680	1679.83	105.17	2	3.14	NAVVTVPAYFNDSQR		3	6.68218e+06	489
4	PEPTIDE	P22954	840.926		2.27571e+07	1679.84	1679.83	5.95	2	3.28	NAVVTVPAYFNDSQR		3	1.44907e+07	490
4	PEPTIDE	P22954	841.259		2.27571e+07	1680.5	1679.83	402.83	2	3.46	NAVVTVPAYFNDSQR		3	1.58424e+06	491
4	PEPTIDE	P22954	639.923		1.8387e+07	1277.83	1277.62	162.17	2	3.25	MVNHFVQEFK		7	2.26974e+06	492
4	PEPTIDE	P22954	639.339		1.8387e+07	1276.66	1277.62	751.01	2	3.25	MVNHFVQEFK		7	2.092e+06	493
4	PEPTIDE	P22954	639.756		1.8387e+07	1277.5	1277.62	98.74	2	3.52	MVNHFVQEFK		7	4.77535e+06	494
4	PEPTIDE	P22954	639.839		1.8387e+07	1277.66	1277.62	31.71	2	3.26	MVNHFVQEFK		7	6.17495e+06	495
4	PEPTIDE	P22954	640.339		1.8387e+07	1278.66	1277.62	814.42	2	3.14	MVNHFVQEFK		7	460571	496
4	PEPTIDE	P22954	639.839		1.8387e+07	1277.66	1277.62	31.71	2	3.12	MVNHFVQEFK		7	297826	497
4	PEPTIDE	P22954	639.506		1.8387e+07	1277	1277.62	490.1	2	3.64	MVNHFVQEFK		7	2.31656e+06	498
4	PEPTIDE	P22954	895.01		1.6209e+07	1788.01	1786.98	572.11	2	4.26	IINEPTAAAIAYGLDKK		8	2.40927e+06	499
4	PEPTIDE	P22954	894.427		1.6209e+07	1786.84	1786.98	80.77	2	4.05	IINEPTAAAIAYGLDKK		8	1.99304e+06	500
4	PEPTIDE	P22954	894.51		1.6209e+07	1787.01	1786.98	12.5	2	4.06	IINEPTAAAIAYGLDKK		8	2.4908e+06	501
4	PEPTIDE	P22954	895.01		1.6209e+07	1788.01	1786.98	572.11	2	3.89	IINEPTAAAIAYGLDKK		8	2.9622e+06	502
4	PEPTIDE	P22954	895.01		1.6209e+07	1788.01	1786.98	572.11	2	4.24	IINEPTAAAIAYGLDKK		8	2.74761e+06	503
4	PEPTIDE	P22954	894.51		1.6209e+07	1787.01	1786.98	12.5	2	3.69	IINEPTAAAIAYGLDKK		8	1.70849e+06	504
4	PEPTIDE	P22954	894.51		1.6209e+07	1787.01	1786.98	12.5	2	3.81	IINEPTAAAIAYGLDKK		8	940346	505
4	PEPTIDE	P22954	895.177		1.6209e+07	1788.34	1786.98	758.65	2	4.67	IINEPTAAAIAYGLDKK		8	957197	506
4	PEPTIDE	P22954	863.843		233384	2588.51	2587.21	500.16	3	3.76	GEGPAIGIDLGTTYSCVGVWQHDR	Carbamidomethyl[+57.021464] (C16)	1	233384	507
4	PEPTIDE	P22954	1288.1		1.26394e+07	2574.19	2573.26	359.25	2	6.39	SINPDEAVAYGAAVQAAILSGEGNEK		11	606353	508
4	PEPTIDE	P22954	859.26		1.26394e+07	2574.76	2573.26	581.13	3	4.58	SINPDEAVAYGAAVQAAILSGEGNEK		11	2.30933e+06	509
4	PEPTIDE	P22954	1287.43		1.26394e+07	2572.85	2573.26	158.91	2	5.03	SINPDEAVAYGAAVQAAILSGEGNEK		11	426830	510
4	PEPTIDE	P22954	858.51		1.26394e+07	2572.51	2573.26	293.26	3	5.2	SINPDEAVAYGAAVQAAILSGEGNEK		11	1.26385e+06	511
4	PEPTIDE	P22954	859.176		1.26394e+07	2574.51	2573.26	483.97	3	4.38	SINPDEAVAYGAAVQAAILSGEGNEK		11	3.27938e+06	512
4	PEPTIDE	P22954	858.343		1.26394e+07	2572.01	2573.26	487.57	3	4.23	SINPDEAVAYGAAVQAAILSGEGNEK		11	834656	513
4	PEPTIDE	P22954	859.093		1.26394e+07	2574.26	2573.26	386.82	3	5.34	SINPDEAVAYGAAVQAAILSGEGNEK		11	1.76054e+06	514
4	PEPTIDE	P22954	1288.02		1.26394e+07	2574.02	2573.26	294.48	2	3.45	SINPDEAVAYGAAVQAAILSGEGNEK		11	18393	515
4	PEPTIDE	P22954	1287.93		1.26394e+07	2573.85	2573.26	229.71	2	5.84	SINPDEAVAYGAAVQAAILSGEGNEK		11	620066	516
4	PEPTIDE	P22954	858.843		1.26394e+07	2573.51	2573.26	95.36	3	3.55	SINPDEAVAYGAAVQAAILSGEGNEK		11	1.12109e+06	517
4	PEPTIDE	P22954	1287.6		1.26394e+07	2573.19	2573.26	29.37	2	4.71	SINPDEAVAYGAAVQAAILSGEGNEK		11	398915	518
4	PEPTIDE	P22954	1023.35		192203	3067.01	3065.7	427.35	3	4.23	VQDLLLLDVTPLSLGLETAGGVMTTLIQR		1	192203	519
4	PEPTIDE	P22954	719.424		1.00862e+08	1436.83	1435.75	756.83	2	3.31	VQQLLQDFFNGK		12	1.71674e+07	520
4	PEPTIDE	P22954	719.507		1.00862e+08	1437	1435.75	872.92	2	4.15	VQQLLQDFFNGK		12	1.33495e+07	521
4	PEPTIDE	P22954	719.007		1.00862e+08	1436	1435.75	176.4	2	4.07	VQQLLQDFFNGK		12	1.18729e+07	522
4	PEPTIDE	P22954	719.424		1.00862e+08	1436.83	1435.75	756.83	2	4.54	VQQLLQDFFNGK		12	1.84156e+07	523
4	PEPTIDE	P22954	718.924		1.00862e+08	1435.83	1435.75	60.32	2	4.22	VQQLLQDFFNGK		12	1.59657e+07	524
4	PEPTIDE	P22954	719.424		1.00862e+08	1436.83	1435.75	756.83	2	3.13	VQQLLQDFFNGK		12	4.53513e+06	525
4	PEPTIDE	P22954	719.424		1.00862e+08	1436.83	1435.75	756.83	2	4.36	VQQLLQDFFNGK		12	8.73939e+06	526
4	PEPTIDE	P22954	719.257		1.00862e+08	1436.5	1435.75	524.66	2	4.14	VQQLLQDFFNGK		12	653847	527
4	PEPTIDE	P22954	719.007		1.00862e+08	1436	1435.75	176.4	2	3.59	VQQLLQDFFNGK		12	5.06997e+06	528
4	PEPTIDE	P22954	719.424		1.00862e+08	1436.83	1435.75	756.83	2	3.91	VQQLLQDFFNGK		12	2.12345e+06	529
4	PEPTIDE	P22954	718.924		1.00862e+08	1435.83	1435.75	60.32	2	4.26	VQQLLQDFFNGK		12	1.24649e+06	530
4	PEPTIDE	P22954	719.424		1.00862e+08	1436.83	1435.75	756.83	2	3.25	VQQLLQDFFNGK		12	1.72285e+06	531
4	PEPTIDE	P22954	824.426		7.80913e+07	1646.84	1646.81	16.72	2	4.31	NQVAMNPVNTVFDAK		10	6.64664e+06	532
4	PEPTIDE	P22954	824.926		7.80913e+07	1647.84	1646.81	623.97	2	5.01	NQVAMNPVNTVFDAK		10	1.14875e+07	533
4	PEPTIDE	P22954	824.426		7.80913e+07	1646.84	1646.81	16.72	2	4.09	NQVAMNPVNTVFDAK		10	1.461e+07	534
4	PEPTIDE	P22954	825.092		7.80913e+07	1648.17	1646.81	826.38	2	4.3	NQVAMNPVNTVFDAK		10	2.82884e+06	535
4	PEPTIDE	P22954	824.426		7.80913e+07	1646.84	1646.81	16.72	2	3.69	NQVAMNPVNTVFDAK		10	1.01149e+07	536
4	PEPTIDE	P22954	825.009		7.80913e+07	1648	1646.81	725.17	2	4.25	NQVAMNPVNTVFDAK		10	1.42016e+07	537
4	PEPTIDE	P22954	825.009		7.80913e+07	1648	1646.81	725.17	2	4.18	NQVAMNPVNTVFDAK		10	1.25113e+07	538
4	PEPTIDE	P22954	825.009		7.80913e+07	1648	1646.81	725.17	2	4.57	NQVAMNPVNTVFDAK		10	2.06881e+06	539
4	PEPTIDE	P22954	824.342		7.80913e+07	1646.67	1646.81	84.49	2	4.28	NQVAMNPVNTVFDAK		10	1.28853e+06	540
4	PEPTIDE	P22954	824.926		7.80913e+07	1647.84	1646.81	623.97	2	4.5	NQVAMNPVNTVFDAK		10	2.33314e+06	541
4	PEPTIDE	P22954	838.426		1.6526e+07	1674.84	1674.72	67.63	2	4.07	ATAGDTHLGGEDFDNR		12	1.87756e+06	542
4	PEPTIDE	P22954	838.509		1.6526e+07	1675	1674.72	167.15	2	3.55	ATAGDTHLGGEDFDNR		12	716102	543
4	PEPTIDE	P22954	839.009		1.6526e+07	1676	1674.72	764.27	2	3.81	ATAGDTHLGGEDFDNR		12	2.81889e+06	544
4	PEPTIDE	P22954	837.842		1.6526e+07	1673.67	1674.72	629.01	2	3.3	ATAGDTHLGGEDFDNR		12	916244	545
4	PEPTIDE	P22954	838.342		1.6526e+07	1674.67	1674.72	31.89	2	3.66	ATAGDTHLGGEDFDNR		12	1.615e+06	546
4	PEPTIDE	P22954	838.426		1.6526e+07	1674.84	1674.72	67.63	2	3.63	ATAGDTHLGGEDFDNR		12	2.24946e+06	547
4	PEPTIDE	P22954	838.926		1.6526e+07	1675.84	1674.72	664.75	2	3.52	ATAGDTHLGGEDFDNR		12	896601	548
4	PEPTIDE	P22954	838.259		1.6526e+07	1674.5	1674.72	131.41	2	4.94	ATAGDTHLGGEDFDNR		12	309484	549
4	PEPTIDE	P22954	838.342		1.6526e+07	1674.67	1674.72	31.89	2	4.21	ATAGDTHLGGEDFDNR		12	1.79081e+06	550
4	PEPTIDE	P22954	838.426		1.6526e+07	1674.84	1674.72	67.63	2	3.62	ATAGDTHLGGEDFDNR		12	1.11562e+06	551
4	PEPTIDE	P22954	838.342		1.6526e+07	1674.67	1674.72	31.89	2	4.33	ATAGDTHLGGEDFDNR		12	1.38782e+06	552
4	PEPTIDE	P22954	838.926		1.6526e+07	1675.84	1674.72	664.75	2	3.91	ATAGDTHLGGEDFDNR		12	832433	553
4	PEPTIDE	P22954	737.424		2.38037e+07	1472.83	1472.68	105.15	2	3.32	TTPSYVAFTDSER		3	1.17923e+07	554
4	PEPTIDE	P22954	737.258		2.38037e+07	1472.5	1472.68	121.2	2	3.94	TTPSYVAFTDSER		3	1.04445e+06	555
4	PEPTIDE	P22954	737.424		2.38037e+07	1472.83	1472.68	105.15	2	3.13	TTPSYVAFTDSER		3	1.09669e+07	556
4	PEPTIDE	P22954	679.923		4.06459e+07	1357.83	1357.61	164.07	2	3.6	NALENYAYNMR		3	6.17665e+06	557
4	PEPTIDE	P22954	679.84		4.06459e+07	1357.66	1357.61	41.31	2	3.38	NALENYAYNMR		3	1.68239e+07	558
4	PEPTIDE	P22954	680.423		4.06459e+07	1358.83	1357.61	900.67	2	3.26	NALENYAYNMR		3	1.76453e+07	559
5	TOP PROTEIN	O65581	ALFC5_ARATH Fructose-bisphosphate aldolase 5, cytosolic OS=Arabidopsis thaliana GN=FBA5 PE=1 SV=1	0.73	0.025	358	38.2518	0.0055415	1	55.2299	12	12	58.3799	81	560
5	PEPTIDE	O65581	667.34		6.70967e+07	1332.66	1331.69	729.05	2	3.4	GILAADESTGTIGK		11	2.75819e+06	561
5	PEPTIDE	O65581	666.923		6.70967e+07	1331.83	1331.69	103.27	2	3.23	GILAADESTGTIGK		11	3.47449e+06	562
5	PEPTIDE	O65581	666.923		6.70967e+07	1331.83	1331.69	103.27	2	3.1	GILAADESTGTIGK		11	6.05783e+06	563
5	PEPTIDE	O65581	666.923		6.70967e+07	1331.83	1331.69	103.27	2	3.32	GILAADESTGTIGK		11	8.83769e+06	564
5	PEPTIDE	O65581	666.923		6.70967e+07	1331.83	1331.69	103.27	2	4.42	GILAADESTGTIGK		11	1.20725e+07	565
5	PEPTIDE	O65581	667.423		6.70967e+07	1332.83	1331.69	854.21	2	4.88	GILAADESTGTIGK		11	1.43423e+06	566
5	PEPTIDE	O65581	666.84		6.70967e+07	1331.66	1331.69	21.89	2	4.36	GILAADESTGTIGK		11	2.36724e+06	567
5	PEPTIDE	O65581	667.423		6.70967e+07	1332.83	1331.69	854.21	2	4.04	GILAADESTGTIGK		11	1.05746e+07	568
5	PEPTIDE	O65581	666.923		6.70967e+07	1331.83	1331.69	103.27	2	3.35	GILAADESTGTIGK		11	3.20979e+06	569
5	PEPTIDE	O65581	667.423		6.70967e+07	1332.83	1331.69	854.21	2	3.93	GILAADESTGTIGK		11	8.07601e+06	570
5	PEPTIDE	O65581	666.923		6.70967e+07	1331.83	1331.69	103.27	2	3.96	GILAADESTGTIGK		11	8.2342e+06	571
5	PEPTIDE	O65581	1153.43		6.80835e+06	2304.85	2303.97	380.56	2	4.7	YTGGASGDSAASESLYEEGYKY		10	682545	572
5	PEPTIDE	O65581	1152.76		6.80835e+06	2303.51	2303.97	198.15	2	4.68	YTGGASGDSAASESLYEEGYKY		10	723826	573
5	PEPTIDE	O65581	1153.6		6.80835e+06	2305.18	2303.97	525.24	2	4.84	YTGGASGDSAASESLYEEGYKY		10	954908	574
5	PEPTIDE	O65581	1153.18		6.80835e+06	2304.35	2303.97	163.55	2	4.62	YTGGASGDSAASESLYEEGYKY		10	256821	575
5	PEPTIDE	O65581	1152.85		6.80835e+06	2303.68	2303.97	125.81	2	4.91	YTGGASGDSAASESLYEEGYKY		10	876682	576
5	PEPTIDE	O65581	1153.26		6.80835e+06	2304.51	2303.97	235.89	2	5.18	YTGGASGDSAASESLYEEGYKY		10	173601	577
5	PEPTIDE	O65581	1152.93		6.80835e+06	2303.85	2303.97	53.47	2	4.76	YTGGASGDSAASESLYEEGYKY		10	1.15279e+06	578
5	PEPTIDE	O65581	1153.26		6.80835e+06	2304.51	2303.97	235.89	2	4.9	YTGGASGDSAASESLYEEGYKY		10	717110	579
5	PEPTIDE	O65581	1153.1		6.80835e+06	2304.18	2303.97	91.21	2	4.35	YTGGASGDSAASESLYEEGYKY		10	804811	580
5	PEPTIDE	O65581	1152.93		6.80835e+06	2303.85	2303.97	53.47	2	5.22	YTGGASGDSAASESLYEEGYKY		10	465249	581
5	PEPTIDE	O65581	1129.68		2.31734e+06	2257.35	2257.2	63.71	2	3.12	TTDGKPFVELLMENGVIPGIK		2	1.29805e+06	582
5	PEPTIDE	O65581	1130.18		2.31734e+06	2258.35	2257.2	506.75	2	3.48	TTDGKPFVELLMENGVIPGIK		2	1.01928e+06	583
5	PEPTIDE	O65581	544.671		1.39237e+07	1630.99	1630.89	59.57	3	3.81	VAPEVIAEYTVTALR		6	1.30678e+06	584
5	PEPTIDE	O65581	817.092		1.39237e+07	1632.17	1630.89	782.54	2	3.44	VAPEVIAEYTVTALR		6	2.53773e+06	585
5	PEPTIDE	O65581	816.926		1.39237e+07	1631.84	1630.89	578.15	2	4.37	VAPEVIAEYTVTALR		6	1.27444e+06	586
5	PEPTIDE	O65581	817.092		1.39237e+07	1632.17	1630.89	782.54	2	3.93	VAPEVIAEYTVTALR		6	2.50556e+06	587
5	PEPTIDE	O65581	816.926		1.39237e+07	1631.84	1630.89	578.15	2	3.95	VAPEVIAEYTVTALR		6	3.93731e+06	588
5	PEPTIDE	O65581	816.509		1.39237e+07	1631	1630.89	67.17	2	4.09	VAPEVIAEYTVTALR		6	2.36186e+06	589
5	PEPTIDE	O65581	1117.01		9.44319e+06	2232.01	2231.1	407.82	2	5.28	GVVDLAGTNGETTTQGLDSLGAR		10	698992	590
5	PEPTIDE	O65581	1116.51		9.44319e+06	2231.01	2231.1	40.4	2	4.52	GVVDLAGTNGETTTQGLDSLGAR		10	785643	591
5	PEPTIDE	O65581	1116.51		9.44319e+06	2231.01	2231.1	40.4	2	4.46	GVVDLAGTNGETTTQGLDSLGAR		10	664413	592
5	PEPTIDE	O65581	1116.51		9.44319e+06	2231.01	2231.1	40.4	2	4.88	GVVDLAGTNGETTTQGLDSLGAR		10	1.69754e+06	593
5	PEPTIDE	O65581	745.008		9.44319e+06	2232	2231.1	402.26	3	3.61	GVVDLAGTNGETTTQGLDSLGAR		10	3.08192e+06	594
5	PEPTIDE	O65581	1117.26		9.44319e+06	2232.51	2231.1	631.92	2	4.19	GVVDLAGTNGETTTQGLDSLGAR		10	459426	595
5	PEPTIDE	O65581	1116.51		9.44319e+06	2231.01	2231.1	40.4	2	5.97	GVVDLAGTNGETTTQGLDSLGAR		10	140093	596
5	PEPTIDE	O65581	1116.35		9.44319e+06	2230.68	2231.1	189.8	2	5.27	GVVDLAGTNGETTTQGLDSLGAR		10	802270	597
5	PEPTIDE	O65581	1116.35		9.44319e+06	2230.68	2231.1	189.8	2	5.1	GVVDLAGTNGETTTQGLDSLGAR		10	640218	598
5	PEPTIDE	O65581	1116.68		9.44319e+06	2231.35	2231.1	109.01	2	5.16	GVVDLAGTNGETTTQGLDSLGAR		10	472676	599
5	PEPTIDE	O65581	593.672		4.4552e+06	1777.99	1778.97	550.46	3	3.8	LDVLKPWTLTFSFGR		3	1.56036e+06	600
5	PEPTIDE	O65581	594.172		4.4552e+06	1779.49	1778.97	292.74	3	3.86	LDVLKPWTLTFSFGR		3	2.0401e+06	601
5	PEPTIDE	O65581	594.255		4.4552e+06	1779.74	1778.97	433.27	3	3.96	LDVLKPWTLTFSFGR		3	854729	602
5	PEPTIDE	O65581	843.259		3.21391e+07	1684.5	1685.85	797.05	2	3.19	IGATEPSELSIQENAK		12	700854	603
5	PEPTIDE	O65581	844.509		3.21391e+07	1687	1685.85	685.9	2	4.09	IGATEPSELSIQENAK		12	3.84945e+06	604
5	PEPTIDE	O65581	843.926		3.21391e+07	1685.84	1685.85	6.14	2	4.19	IGATEPSELSIQENAK		12	3.31286e+06	605
5	PEPTIDE	O65581	844.343		3.21391e+07	1686.67	1685.85	488.18	2	4.46	IGATEPSELSIQENAK		12	2.7784e+06	606
5	PEPTIDE	O65581	844.426		3.21391e+07	1686.84	1685.85	587.04	2	4	IGATEPSELSIQENAK		12	3.26359e+06	607
5	PEPTIDE	O65581	844.426		3.21391e+07	1686.84	1685.85	587.04	2	3.85	IGATEPSELSIQENAK		12	4.91787e+06	608
5	PEPTIDE	O65581	843.843		3.21391e+07	1685.67	1685.85	105	2	4.31	IGATEPSELSIQENAK		12	1.43968e+06	609
5	PEPTIDE	O65581	843.926		3.21391e+07	1685.84	1685.85	6.14	2	3.65	IGATEPSELSIQENAK		12	2.13741e+06	610
5	PEPTIDE	O65581	844.426		3.21391e+07	1686.84	1685.85	587.04	2	3.99	IGATEPSELSIQENAK		12	4.38839e+06	611
5	PEPTIDE	O65581	843.926		3.21391e+07	1685.84	1685.85	6.14	2	4.48	IGATEPSELSIQENAK		12	1.82563e+06	612
5	PEPTIDE	O65581	844.593		3.21391e+07	1687.17	1685.85	784.77	2	3.79	IGATEPSELSIQENAK		12	570458	613
5	PEPTIDE	O65581	844.426		3.21391e+07	1686.84	1685.85	587.04	2	4.53	IGATEPSELSIQENAK		12	2.95449e+06	614
5	PEPTIDE	O65581	997.512		1.41593e+06	2989.51	2988.52	332.6	3	4.03	ELLFTSPGTFPCLSGVILFEETLYQK	Carbamidomethyl[+57.021464] (C12)	2	729442	615
5	PEPTIDE	O65581	997.429		1.41593e+06	2989.26	2988.52	248.94	3	4.91	ELLFTSPGTFPCLSGVILFEETLYQK	Carbamidomethyl[+57.021464] (C12)	2	686484	616
5	PEPTIDE	O65581	859.093		3.36613e+06	2574.26	2573.29	374.24	3	3.78	VDKGVVDLAGTNGETTTQGLDSLGAR		4	1.3418e+06	617
5	PEPTIDE	O65581	858.76		3.36613e+06	2573.26	2573.29	14.38	3	4.25	VDKGVVDLAGTNGETTTQGLDSLGAR		4	130583	618
5	PEPTIDE	O65581	858.676		3.36613e+06	2573.01	2573.29	111.53	3	3.99	VDKGVVDLAGTNGETTTQGLDSLGAR		4	1.3897e+06	619
5	PEPTIDE	O65581	858.926		3.36613e+06	2573.76	2573.29	179.93	3	4.43	VDKGVVDLAGTNGETTTQGLDSLGAR		4	504057	620
5	PEPTIDE	O65581	747.424		4.7708e+07	1492.83	1491.73	738.58	2	3.27	FASINVENIESNR		11	1.9872e+06	621
5	PEPTIDE	O65581	746.758		4.7708e+07	1491.5	1491.73	155.25	2	3.37	FASINVENIESNR		11	2.2304e+06	622
5	PEPTIDE	O65581	746.924		4.7708e+07	1491.83	1491.73	68.21	2	3.32	FASINVENIESNR		11	3.23355e+06	623
5	PEPTIDE	O65581	746.924		4.7708e+07	1491.83	1491.73	68.21	2	3.13	FASINVENIESNR		11	2.84708e+06	624
5	PEPTIDE	O65581	747.424		4.7708e+07	1492.83	1491.73	738.58	2	3.96	FASINVENIESNR		11	7.14216e+06	625
5	PEPTIDE	O65581	746.674		4.7708e+07	1491.33	1491.73	266.98	2	4.12	FASINVENIESNR		11	790655	626
5	PEPTIDE	O65581	747.424		4.7708e+07	1492.83	1491.73	738.58	2	3.88	FASINVENIESNR		11	1.08447e+07	627
5	PEPTIDE	O65581	747.424		4.7708e+07	1492.83	1491.73	738.58	2	3.63	FASINVENIESNR		11	8.67006e+06	628
5	PEPTIDE	O65581	747.508		4.7708e+07	1493	1491.73	850.31	2	3.25	FASINVENIESNR		11	4.6533e+06	629
5	PEPTIDE	O65581	747.341		4.7708e+07	1492.67	1491.73	626.85	2	3.52	FASINVENIESNR		11	4.38744e+06	630
5	PEPTIDE	O65581	747.008		4.7708e+07	1492	1491.73	179.94	2	3.12	FASINVENIESNR		11	921532	631
5	PEPTIDE	O65581	1004.18		5.48118e+06	3009.51	3008.52	331.48	3	4.94	YAIICQENGLVPIVEPEVLTDGSHDIK	Carbamidomethyl[+57.021464] (C5)	4	1.07932e+06	632
5	PEPTIDE	O65581	1004.18		5.48118e+06	3009.51	3008.52	331.48	3	4.97	YAIICQENGLVPIVEPEVLTDGSHDIK	Carbamidomethyl[+57.021464] (C5)	4	2.56817e+06	633
5	PEPTIDE	O65581	1003.85		5.48118e+06	3008.51	3008.52	0.91	3	4.55	YAIICQENGLVPIVEPEVLTDGSHDIK	Carbamidomethyl[+57.021464] (C5)	4	1.0362e+06	634
5	PEPTIDE	O65581	1003.93		5.48118e+06	3008.76	3008.52	82.19	3	5.14	YAIICQENGLVPIVEPEVLTDGSHDIK	Carbamidomethyl[+57.021464] (C5)	4	797493	635
5	PEPTIDE	O65581	749.008		7.37097e+06	1496	1494.78	819.55	2	3.41	CAAVTETVLAAVYK	Carbamidomethyl[+57.021464] (C1)	6	1.6822e+06	636
5	PEPTIDE	O65581	749.008		7.37097e+06	1496	1494.78	819.55	2	4.23	CAAVTETVLAAVYK	Carbamidomethyl[+57.021464] (C1)	6	1.24564e+06	637
5	PEPTIDE	O65581	749.008		7.37097e+06	1496	1494.78	819.55	2	3.43	CAAVTETVLAAVYK	Carbamidomethyl[+57.021464] (C1)	6	1.40089e+06	638
5	PEPTIDE	O65581	748.508		7.37097e+06	1495	1494.78	150.54	2	3.54	CAAVTETVLAAVYK	Carbamidomethyl[+57.021464] (C1)	6	1.48169e+06	639
5	PEPTIDE	O65581	748.758		7.37097e+06	1495.5	1494.78	485.05	2	3.6	CAAVTETVLAAVYK	Carbamidomethyl[+57.021464] (C1)	6	851501	640
5	PEPTIDE	O65581	748.924		7.37097e+06	1495.83	1494.78	708.05	2	3.38	CAAVTETVLAAVYK	Carbamidomethyl[+57.021464] (C1)	6	709068	641
6	TOP PROTEIN	P16127	CHLI1_ARATH Magnesium-chelatase subunit ChlI-1, chloroplastic OS=Arabidopsis thaliana GN=CHLI1 PE=1 SV=1	-0.94	0.021	424	46.2232	0.00604932	1	44.5122	11	11	39.6226	54	642
6	PEPTIDE	P16127	858.343		2.15423e+06	1714.67	1714.9	133.09	2	4.09	KDPLESIDSGVLVSEK		3	1.25665e+06	643
6	PEPTIDE	P16127	858.426		2.15423e+06	1714.84	1714.9	35.9	2	4.36	KDPLESIDSGVLVSEK		3	459169	644
6	PEPTIDE	P16127	858.51		2.15423e+06	1715	1714.9	61.29	2	3.9	KDPLESIDSGVLVSEK		3	438415	645
6	PEPTIDE	P16127	794.925		2.30937e+07	1587.84	1586.8	649.88	2	3.95	DPLESIDSGVLVSEK		10	1.7798e+06	646
6	PEPTIDE	P16127	794.425		2.30937e+07	1586.84	1586.8	19.67	2	4.09	DPLESIDSGVLVSEK		10	1.51821e+06	647
6	PEPTIDE	P16127	793.842		2.30937e+07	1585.67	1586.8	715.57	2	3.12	DPLESIDSGVLVSEK		10	1.19184e+06	648
6	PEPTIDE	P16127	794.425		2.30937e+07	1586.84	1586.8	19.67	2	4.37	DPLESIDSGVLVSEK		10	3.15567e+06	649
6	PEPTIDE	P16127	794.925		2.30937e+07	1587.84	1586.8	649.88	2	4.28	DPLESIDSGVLVSEK		10	4.15018e+06	650
6	PEPTIDE	P16127	794.425		2.30937e+07	1586.84	1586.8	19.67	2	4.1	DPLESIDSGVLVSEK		10	1.99468e+06	651
6	PEPTIDE	P16127	795.009		2.30937e+07	1588	1586.8	754.92	2	4.16	DPLESIDSGVLVSEK		10	3.91086e+06	652
6	PEPTIDE	P16127	794.842		2.30937e+07	1587.67	1586.8	544.85	2	3.99	DPLESIDSGVLVSEK		10	3.15406e+06	653
6	PEPTIDE	P16127	794.425		2.30937e+07	1586.84	1586.8	19.67	2	4.78	DPLESIDSGVLVSEK		10	1.2627e+06	654
6	PEPTIDE	P16127	794.425		2.30937e+07	1586.84	1586.8	19.67	2	4.24	DPLESIDSGVLVSEK		10	975656	655
6	PEPTIDE	P16127	817.259		5.89009e+06	1632.5	1631.81	423.53	2	4.07	TEQDKLQDQISTAR		9	754567	656
6	PEPTIDE	P16127	817.426		5.89009e+06	1632.84	1631.81	627.8	2	3.65	TEQDKLQDQISTAR		9	1.00187e+06	657
6	PEPTIDE	P16127	816.426		5.89009e+06	1630.84	1631.81	597.85	2	3.32	TEQDKLQDQISTAR		9	889075	658
6	PEPTIDE	P16127	816.842		5.89009e+06	1631.67	1631.81	87.16	2	3.79	TEQDKLQDQISTAR		9	791333	659
6	PEPTIDE	P16127	816.676		5.89009e+06	1631.34	1631.81	291.44	2	3.66	TEQDKLQDQISTAR		9	80906.4	660
6	PEPTIDE	P16127	816.426		5.89009e+06	1630.84	1631.81	597.85	2	4.12	TEQDKLQDQISTAR		9	619865	661
6	PEPTIDE	P16127	816.926		5.89009e+06	1631.84	1631.81	14.98	2	3.57	TEQDKLQDQISTAR		9	749781	662
6	PEPTIDE	P16127	817.009		5.89009e+06	1632	1631.81	117.11	2	3.79	TEQDKLQDQISTAR		9	389417	663
6	PEPTIDE	P16127	817.509		5.89009e+06	1633	1631.81	729.94	2	3.37	TEQDKLQDQISTAR		9	613267	664
6	PEPTIDE	P16127	699.923		984985	1397.83	1396.79	744.09	2	3.34	VEKGEQVPVIATK		1	984985	665
6	PEPTIDE	P16127	525.337		9.46305e+06	1048.66	1047.52	1087.09	2	3.31	IGGVMIMGDR		2	8.1684e+06	666
6	PEPTIDE	P16127	525.17		9.46305e+06	1048.33	1047.52	768.88	2	3.18	IGGVMIMGDR		2	1.29465e+06	667
6	PEPTIDE	P16127	835.926		5.53109e+06	1669.84	1668.85	590.86	2	3.29	VTPDDVATVIPNCLR	Carbamidomethyl[+57.021464] (C13)	3	4.62144e+06	668
6	PEPTIDE	P16127	836.092		5.53109e+06	1670.17	1668.85	790.6	2	3.27	VTPDDVATVIPNCLR	Carbamidomethyl[+57.021464] (C13)	3	500880	669
6	PEPTIDE	P16127	835.426		5.53109e+06	1668.84	1668.85	8.37	2	3.83	VTPDDVATVIPNCLR	Carbamidomethyl[+57.021464] (C13)	3	408766	670
6	PEPTIDE	P16127	649.423		1.23836e+07	1296.83	1296.75	63.73	2	3.18	LCLLLNVIDPK	Carbamidomethyl[+57.021464] (C2)	5	5.6707e+06	671
6	PEPTIDE	P16127	649.339		1.23836e+07	1296.66	1296.75	64.8	2	3.64	LCLLLNVIDPK	Carbamidomethyl[+57.021464] (C2)	5	1.71651e+06	672
6	PEPTIDE	P16127	649.339		1.23836e+07	1296.66	1296.75	64.8	2	3.92	LCLLLNVIDPK	Carbamidomethyl[+57.021464] (C2)	5	2.83583e+06	673
6	PEPTIDE	P16127	649.589		1.23836e+07	1297.16	1296.75	320.79	2	3.77	LCLLLNVIDPK	Carbamidomethyl[+57.021464] (C2)	5	2.05872e+06	674
6	PEPTIDE	P16127	650.089		1.23836e+07	1298.16	1296.75	1091.96	2	3.57	LCLLLNVIDPK	Carbamidomethyl[+57.021464] (C2)	5	101845	675
6	PEPTIDE	P16127	1181.35		1.89961e+06	3541.02	3539.78	351.56	3	4.37	GILYVDEVNLLDDHLVDVLLDSAASGWNTVER		4	277355	676
6	PEPTIDE	P16127	1180.85		1.89961e+06	3539.52	3539.78	72.2	3	4.74	GILYVDEVNLLDDHLVDVLLDSAASGWNTVER		4	689430	677
6	PEPTIDE	P16127	1181.18		1.89961e+06	3540.52	3539.78	210.31	3	4.63	GILYVDEVNLLDDHLVDVLLDSAASGWNTVER		4	560796	678
6	PEPTIDE	P16127	1180.85		1.89961e+06	3539.52	3539.78	72.2	3	4.23	GILYVDEVNLLDDHLVDVLLDSAASGWNTVER		4	372028	679
6	PEPTIDE	P16127	1167.6		2.27344e+06	3499.77	3498.72	299.91	3	4.3	SLVDLLPEINVVAGDPYNSDPIDPEFMGVEVR		4	520312	680
6	PEPTIDE	P16127	1167.68		2.27344e+06	3500.02	3498.72	371.36	3	4.71	SLVDLLPEINVVAGDPYNSDPIDPEFMGVEVR		4	1.08401e+06	681
6	PEPTIDE	P16127	1167.6		2.27344e+06	3499.77	3498.72	299.91	3	3.75	SLVDLLPEINVVAGDPYNSDPIDPEFMGVEVR		4	93903.2	682
6	PEPTIDE	P16127	1167.51		2.27344e+06	3499.52	3498.72	228.45	3	4.02	SLVDLLPEINVVAGDPYNSDPIDPEFMGVEVR		4	575221	683
6	PEPTIDE	P16127	631.339		9.01556e+06	1260.66	1260.61	39.4	2	3.15	VCSELNVDGLR	Carbamidomethyl[+57.021464] (C2)	1	9.01556e+06	684
6	PEPTIDE	P16127	772.508		5.523e+07	1543	1542.77	149	2	4.14	INMVDLPLGATEDR		12	2.72024e+06	685
6	PEPTIDE	P16127	772.425		5.523e+07	1542.83	1542.77	40.97	2	3.81	INMVDLPLGATEDR		12	4.29215e+06	686
6	PEPTIDE	P16127	772.508		5.523e+07	1543	1542.77	149	2	3.33	INMVDLPLGATEDR		12	7.25896e+06	687
6	PEPTIDE	P16127	772.925		5.523e+07	1543.83	1542.77	689.16	2	4.21	INMVDLPLGATEDR		12	8.64302e+06	688
6	PEPTIDE	P16127	772.425		5.523e+07	1542.83	1542.77	40.97	2	3.15	INMVDLPLGATEDR		12	3.80465e+06	689
6	PEPTIDE	P16127	772.841		5.523e+07	1543.67	1542.77	581.13	2	3.16	INMVDLPLGATEDR		12	3.56882e+06	690
6	PEPTIDE	P16127	773.008		5.523e+07	1544	1542.77	797.2	2	4.05	INMVDLPLGATEDR		12	9.35789e+06	691
6	PEPTIDE	P16127	772.341		5.523e+07	1542.67	1542.77	67.07	2	3.55	INMVDLPLGATEDR		12	68221.5	692
6	PEPTIDE	P16127	772.591		5.523e+07	1543.17	1542.77	257.03	2	3.69	INMVDLPLGATEDR		12	5.58986e+06	693
6	PEPTIDE	P16127	772.508		5.523e+07	1543	1542.77	149	2	3.79	INMVDLPLGATEDR		12	3.40183e+06	694
6	PEPTIDE	P16127	772.425		5.523e+07	1542.83	1542.77	40.97	2	3.2	INMVDLPLGATEDR		12	2419032	695
6	PEPTIDE	P16127	772.508		5.523e+07	1543	1542.77	149	2	4.25	INMVDLPLGATEDR		12	4.10534e+06	696
7	TOP PROTEIN	Q9SGC1	PGMC2_ARATH Probable phosphoglucomutase, cytoplasmic 2 OS=Arabidopsis thaliana GN=At1g70730 PE=1 SV=1	-0.56	0.023	585	63.4243	0.00547803	1	42.0807	11	10	33.6752	30	697
7	PEPTIDE	Q9SGC1	825.342		1.32681e+06	1648.67	1647.73	569.94	2	3.17	FDVEVFDSADDYVK		2	1.24158e+06	698
7	PEPTIDE	Q9SGC1	825.009		1.32681e+06	1648	1647.73	165.34	2	3.34	FDVEVFDSADDYVK		2	85229.5	699
7	PEPTIDE	Q9SGC1	1051.43		1.50904e+06	2100.84	2101.08	110.71	2	4.26	IFVEELGAPESSLLNCVPK	Carbamidomethyl[+57.021464] (C16)	2	845761	700
7	PEPTIDE	Q9SGC1	1051.6		1.50904e+06	2101.18	2101.08	47.94	2	3.32	IFVEELGAPESSLLNCVPK	Carbamidomethyl[+57.021464] (C16)	2	663277	701
7	PEPTIDE	Q9SGC1	994.512		480237	2980.51	2980.22	96.78	3	3.65	FFGNLMDAGMCSVCGEESFGTGSDHIR	Carbamidomethyl[+57.021464] (C11); Carbamidomethyl[+57.021464] (C14)	1	480237	702
7	PEPTIDE	Q9SGC1	1017.75		2.62609e+06	2033.49	2032.82	328.53	2	3.28	TDDAGGEPPEFGAAADGDADR		6	387586	703
7	PEPTIDE	Q9SGC1	1017.76		2.62609e+06	2033.51	2032.82	336.89	2	3.87	TDDAGGEPPEFGAAADGDADR		6	551676	704
7	PEPTIDE	Q9SGC1	1017.76		2.62609e+06	2033.51	2032.82	336.89	2	4.38	TDDAGGEPPEFGAAADGDADR		6	575654	705
7	PEPTIDE	Q9SGC1	1017.76		2.62609e+06	2033.51	2032.82	336.89	2	3.67	TDDAGGEPPEFGAAADGDADR		6	320046	706
7	PEPTIDE	Q9SGC1	1018.01		2.62609e+06	2034.01	2032.82	582.86	2	5.15	TDDAGGEPPEFGAAADGDADR		6	436948	707
7	PEPTIDE	Q9SGC1	1017.35		2.62609e+06	2032.68	2032.82	73.06	2	3.23	TDDAGGEPPEFGAAADGDADR		6	354176	708
7	PEPTIDE	Q9SGC1	875.51		7.43059e+06	1749	1748.88	69.38	2	3.22	VDISTIGITSFEGPEGK		5	1.46558e+06	709
7	PEPTIDE	Q9SGC1	875.76		7.43059e+06	1749.5	1748.88	355.28	2	3.61	VDISTIGITSFEGPEGK		5	1.54031e+06	710
7	PEPTIDE	Q9SGC1	875.427		7.43059e+06	1748.84	1748.88	25.92	2	3.46	VDISTIGITSFEGPEGK		5	2.03705e+06	711
7	PEPTIDE	Q9SGC1	875.927		7.43059e+06	1749.84	1748.88	545.89	2	3.58	VDISTIGITSFEGPEGK		5	1.29399e+06	712
7	PEPTIDE	Q9SGC1	875.784		7.43059e+06	1749.55	1748.88	383.39	2	3.7	VDISTIGITSFEGPEGK		5	1.09365e+06	713
7	PEPTIDE	Q9SGC1	948.261		427225	2841.76	2841.5	93.47	3	4.01	FFVTPSDSVAIIAANAVGAIPYFSSGLK		1	427225	714
7	PEPTIDE	Q9SGC1	859.343		122472	1716.67	1716.77	60.38	2	3.17	EDFGGGHPDPNLTYAK		1	122472	715
7	PEPTIDE	Q9SGC1	1006.26		4.40619e+06	2010.51	2010.13	190.46	2	3.16	VWVGQNSLLSTPAVSAIIR		5	721882	716
7	PEPTIDE	Q9SGC1	1006.51		4.40619e+06	2011.01	2010.13	439.2	2	3.49	VWVGQNSLLSTPAVSAIIR		5	1.34554e+06	717
7	PEPTIDE	Q9SGC1	1006.6		4.40619e+06	2011.18	2010.13	522.12	2	4.16	VWVGQNSLLSTPAVSAIIR		5	994748	718
7	PEPTIDE	Q9SGC1	1006.18		4.40619e+06	2010.34	2010.13	107.55	2	3.51	VWVGQNSLLSTPAVSAIIR		5	755630	719
7	PEPTIDE	Q9SGC1	1006.1		4.40619e+06	2010.18	2010.13	24.63	2	3.78	VWVGQNSLLSTPAVSAIIR		5	588391	720
7	PEPTIDE	Q9SGC1	862.343		6.06583e+06	1722.67	1721.76	530.93	2	3.35	YNMENGGPAPESITDK		4	2.28609e+06	721
7	PEPTIDE	Q9SGC1	862.426		6.06583e+06	1722.84	1721.76	627.74	2	3.33	YNMENGGPAPESITDK		4	2.5538e+06	722
7	PEPTIDE	Q9SGC1	861.843		6.06583e+06	1721.67	1721.76	49.88	2	3.1	YNMENGGPAPESITDK		4	249630	723
7	PEPTIDE	Q9SGC1	861.426		6.06583e+06	1720.84	1721.76	533.89	2	3.33	YNMENGGPAPESITDK		4	976308	724
7	PEPTIDE	Q9SGC1	869.843		279707	1737.67	1737.75	46.33	2	3.2	YNMENGGPAPESITDK	Oxidation[+15.994915] (M3)	1	279707	725
7	PEPTIDE	Q9SGC1	1164.6		389410	2327.18	2327.14	16.23	2	3.3	QPNYLENFVQATFNALTTEK		2	141575	726
7	PEPTIDE	Q9SGC1	777.008		389410	2328	2327.14	369.01	3	4.09	QPNYLENFVQATFNALTTEK		2	247835	727
8	TOP PROTEIN	Q9LYG3	MAOP2_ARATH NADP-dependent malic enzyme 2 OS=Arabidopsis thaliana GN=NADP-ME2 PE=1 SV=1	-0.86	0.008	588	64.3542	0.00598584	1	41.2805	11	11	33.5034	27	728
8	PEPTIDE	Q9LYG3	788.342		7.66241e+06	2362	2363.25	527.17	3	3.55	DAHYLTGLLPPVILSQDVQER		5	1.57307e+06	729
8	PEPTIDE	Q9LYG3	789.092		7.66241e+06	2364.25	2363.25	424.93	3	4.49	DAHYLTGLLPPVILSQDVQER		5	1.44412e+06	730
8	PEPTIDE	Q9LYG3	789.175		7.66241e+06	2364.5	2363.25	530.72	3	3.99	DAHYLTGLLPPVILSQDVQER		5	1.67218e+06	731
8	PEPTIDE	Q9LYG3	788.842		7.66241e+06	2363.5	2363.25	107.56	3	3.66	DAHYLTGLLPPVILSQDVQER		5	1.05976e+06	732
8	PEPTIDE	Q9LYG3	789.175		7.66241e+06	2364.5	2363.25	530.72	3	4.46	DAHYLTGLLPPVILSQDVQER		5	1.91328e+06	733
8	PEPTIDE	Q9LYG3	867.51		1.50466e+06	2599.51	2599.46	18.56	3	3.6	DLIGAVNAIKPTVLIGTSGVGQTFTK		1	1.50466e+06	734
8	PEPTIDE	Q9LYG3	843.843		764643	2528.51	2527.37	449.84	3	3.71	LADHTFLFLGAGEAGTGIAELIALK		1	764643	735
8	PEPTIDE	Q9LYG3	1104.76		1.09225e+06	2207.51	2206.11	637.58	2	3.18	VLVQFEDFANHNAFDLLSK		2	368984	736
8	PEPTIDE	Q9LYG3	1104.51		1.09225e+06	2207.01	2206.11	410.93	2	3.11	VLVQFEDFANHNAFDLLSK		2	723270	737
8	PEPTIDE	Q9LYG3	660.673		358641	1319.33	1318.69	487.2	2	3.47	TYDLGLASNLPR		1	358641	738
8	PEPTIDE	Q9LYG3	893.427		1.42113e+06	1784.84	1783.93	507.91	2	3.18	ILGLGDLGCQGMGIPVGK	Carbamidomethyl[+57.021464] (C9)	2	79580.7	739
8	PEPTIDE	Q9LYG3	893.51		1.42113e+06	1785.01	1783.93	601.34	2	3.64	ILGLGDLGCQGMGIPVGK	Carbamidomethyl[+57.021464] (C9)	2	1.34155e+06	740
8	PEPTIDE	Q9LYG3	662.84		92264.6	1323.66	1323.71	32.85	2	3.1	LLNDEFYIGLK		1	92264.6	741
8	PEPTIDE	Q9LYG3	719.007		6.11482e+06	1436	1435.64	247.3	2	3.9	FAESSMYSPVYR		3	2.61108e+06	742
8	PEPTIDE	Q9LYG3	719.424		6.11482e+06	1436.83	1435.64	827.77	2	3.32	FAESSMYSPVYR		3	1.66582e+06	743
8	PEPTIDE	Q9LYG3	719.257		6.11482e+06	1436.5	1435.64	595.58	2	3.57	FAESSMYSPVYR		3	1.83792e+06	744
8	PEPTIDE	Q9LYG3	643.839		1.81606e+06	1285.66	1284.7	746.91	2	3.17	GIQVIVVTDGER		1	1.81606e+06	745
8	PEPTIDE	Q9LYG3	879.01		7.64304e+06	1756	1754.85	657.12	2	4.06	AIFGSGSPFDPVVYDGK		7	1.32114e+06	746
8	PEPTIDE	Q9LYG3	878.843		7.64304e+06	1755.67	1754.85	467.17	2	4.02	AIFGSGSPFDPVVYDGK		7	1.83177e+06	747
8	PEPTIDE	Q9LYG3	878.427		7.64304e+06	1754.84	1754.85	7.71	2	4.58	AIFGSGSPFDPVVYDGK		7	1.89321e+06	748
8	PEPTIDE	Q9LYG3	878.26		7.64304e+06	1754.5	1754.85	197.66	2	3.55	AIFGSGSPFDPVVYDGK		7	1.35335e+06	749
8	PEPTIDE	Q9LYG3	878.677		7.64304e+06	1755.34	1754.85	277.22	2	4.48	AIFGSGSPFDPVVYDGK		7	62977.9	750
8	PEPTIDE	Q9LYG3	879.177		7.64304e+06	1756.34	1754.85	847.08	2	3.75	AIFGSGSPFDPVVYDGK		7	623531	751
8	PEPTIDE	Q9LYG3	878.343		7.64304e+06	1754.67	1754.85	102.68	2	3.95	AIFGSGSPFDPVVYDGK		7	557062	752
8	PEPTIDE	Q9LYG3	901.177		2.11534e+06	2700.51	2699.41	407.24	3	3.55	LLIDNVEELLPVVYTPTVGEACQK	Carbamidomethyl[+57.021464] (C22)	3	793989	753
8	PEPTIDE	Q9LYG3	901.094		2.11534e+06	2700.26	2699.41	314.62	3	4.29	LLIDNVEELLPVVYTPTVGEACQK	Carbamidomethyl[+57.021464] (C22)	3	382053	754
8	PEPTIDE	Q9LYG3	901.26		2.11534e+06	2700.76	2699.41	499.85	3	4.44	LLIDNVEELLPVVYTPTVGEACQK	Carbamidomethyl[+57.021464] (C22)	3	939300	755
9	TOP PROTEIN	Q9MA79	F16P2_ARATH Fructose-1,6-bisphosphatase, cytosolic OS=Arabidopsis thaliana GN=CYFBP PE=1 SV=1	0.72	0.039	341	37.2457	0.00516064	1	36.1334	8	8	41.349	46	756
9	PEPTIDE	Q9MA79	1017.1		3.50593e+06	2032.18	2032.1	39.76	2	4.89	KLDVLSNDVFVNALVSSGR		4	769808	757
9	PEPTIDE	Q9MA79	1017.51		3.50593e+06	2033.01	2032.1	449.85	2	4.28	KLDVLSNDVFVNALVSSGR		4	1.35133e+06	758
9	PEPTIDE	Q9MA79	1017.1		3.50593e+06	2032.18	2032.1	39.76	2	3.13	KLDVLSNDVFVNALVSSGR		4	344250	759
9	PEPTIDE	Q9MA79	678.506		3.50593e+06	2032.5	2032.1	197.7	3	3.58	KLDVLSNDVFVNALVSSGR		4	1.04054e+06	760
9	PEPTIDE	Q9MA79	850.759		6.90351e+06	2549.26	2549.23	8.8	3	3.83	VLYEVFPMSFLMEQAGGQAFTGK		11	1.33381e+06	761
9	PEPTIDE	Q9MA79	1275.27		6.90351e+06	2548.52	2549.23	280.55	2	3.95	VLYEVFPMSFLMEQAGGQAFTGK		11	142443	762
9	PEPTIDE	Q9MA79	851.093		6.90351e+06	2550.26	2549.23	401.08	3	4.3	VLYEVFPMSFLMEQAGGQAFTGK		11	696217	763
9	PEPTIDE	Q9MA79	1275.68		6.90351e+06	2549.35	2549.23	46.35	2	5.13	VLYEVFPMSFLMEQAGGQAFTGK		11	84406.5	764
9	PEPTIDE	Q9MA79	1275.93		6.90351e+06	2549.85	2549.23	242.49	2	4.45	VLYEVFPMSFLMEQAGGQAFTGK		11	320833	765
9	PEPTIDE	Q9MA79	851.176		6.90351e+06	2550.51	2549.23	499.15	3	4.01	VLYEVFPMSFLMEQAGGQAFTGK		11	1.76633e+06	766
9	PEPTIDE	Q9MA79	850.509		6.90351e+06	2548.51	2549.23	285.41	3	3.68	VLYEVFPMSFLMEQAGGQAFTGK		11	456955	767
9	PEPTIDE	Q9MA79	1275.77		6.90351e+06	2549.52	2549.23	111.73	2	4.59	VLYEVFPMSFLMEQAGGQAFTGK		11	53774.4	768
9	PEPTIDE	Q9MA79	1275.6		6.90351e+06	2549.18	2549.23	19.03	2	4.12	VLYEVFPMSFLMEQAGGQAFTGK		11	223098	769
9	PEPTIDE	Q9MA79	851.093		6.90351e+06	2550.26	2549.23	401.08	3	4.88	VLYEVFPMSFLMEQAGGQAFTGK		11	1.65518e+06	770
9	PEPTIDE	Q9MA79	1275.93		6.90351e+06	2549.85	2549.23	242.49	2	5.14	VLYEVFPMSFLMEQAGGQAFTGK		11	170455	771
9	PEPTIDE	Q9MA79	856.426		1.74155e+07	1710.84	1710.84	1.19	2	4.07	SPIFLGSYDDVEEIK		5	3.55032e+06	772
9	PEPTIDE	Q9MA79	856.426		1.74155e+07	1710.84	1710.84	1.19	2	3.56	SPIFLGSYDDVEEIK		5	2.86842e+06	773
9	PEPTIDE	Q9MA79	856.426		1.74155e+07	1710.84	1710.84	1.19	2	4.11	SPIFLGSYDDVEEIK		5	4.24315e+06	774
9	PEPTIDE	Q9MA79	857.01		1.74155e+07	1712	1710.84	683.13	2	3.37	SPIFLGSYDDVEEIK		5	4.59805e+06	775
9	PEPTIDE	Q9MA79	856.426		1.74155e+07	1710.84	1710.84	1.19	2	4.16	SPIFLGSYDDVEEIK		5	2.15552e+06	776
9	PEPTIDE	Q9MA79	1083.51		5.01871e+06	2165.01	2163.98	475.78	2	5.57	GNIYSVNEGNAQNWDGPTTK		8	787103	777
9	PEPTIDE	Q9MA79	1083.43		5.01871e+06	2164.84	2163.98	398.76	2	4.87	GNIYSVNEGNAQNWDGPTTK		8	643606	778
9	PEPTIDE	Q9MA79	1083.35		5.01871e+06	2164.68	2163.98	321.74	2	4.32	GNIYSVNEGNAQNWDGPTTK		8	956182	779
9	PEPTIDE	Q9MA79	1082.93		5.01871e+06	2163.84	2163.98	63.36	2	3.66	GNIYSVNEGNAQNWDGPTTK		8	298531	780
9	PEPTIDE	Q9MA79	1083.51		5.01871e+06	2165.01	2163.98	475.78	2	4.08	GNIYSVNEGNAQNWDGPTTK		8	659162	781
9	PEPTIDE	Q9MA79	1082.93		5.01871e+06	2163.84	2163.98	63.36	2	4.68	GNIYSVNEGNAQNWDGPTTK		8	739800	782
9	PEPTIDE	Q9MA79	1082.6		5.01871e+06	2163.18	2163.98	371.44	2	4.62	GNIYSVNEGNAQNWDGPTTK		8	445718	783
9	PEPTIDE	Q9MA79	1083.51		5.01871e+06	2165.01	2163.98	475.78	2	4.62	GNIYSVNEGNAQNWDGPTTK		8	488605	784
9	PEPTIDE	Q9MA79	850.426		1.34478e+07	1698.84	1698.88	24.58	2	3.52	LIGLAGETNIQGEEQK		10	1.01374e+06	785
9	PEPTIDE	Q9MA79	850.093		1.34478e+07	1698.17	1698.88	417.01	2	3.32	LIGLAGETNIQGEEQK		10	934244	786
9	PEPTIDE	Q9MA79	850.926		1.34478e+07	1699.84	1698.88	564.05	2	3.7	LIGLAGETNIQGEEQK		10	1.57189e+06	787
9	PEPTIDE	Q9MA79	850.426		1.34478e+07	1698.84	1698.88	24.58	2	3.29	LIGLAGETNIQGEEQK		10	1.35105e+06	788
9	PEPTIDE	Q9MA79	850.926		1.34478e+07	1699.84	1698.88	564.05	2	5.31	LIGLAGETNIQGEEQK		10	620546	789
9	PEPTIDE	Q9MA79	850.426		1.34478e+07	1698.84	1698.88	24.58	2	4.81	LIGLAGETNIQGEEQK		10	329051	790
9	PEPTIDE	Q9MA79	850.426		1.34478e+07	1698.84	1698.88	24.58	2	3.47	LIGLAGETNIQGEEQK		10	2.38633e+06	791
9	PEPTIDE	Q9MA79	850.593		1.34478e+07	1699.17	1698.88	171.63	2	3.96	LIGLAGETNIQGEEQK		10	2.39427e+06	792
9	PEPTIDE	Q9MA79	849.843		1.34478e+07	1697.67	1698.88	711.32	2	3.25	LIGLAGETNIQGEEQK		10	1.19179e+06	793
9	PEPTIDE	Q9MA79	850.343		1.34478e+07	1698.67	1698.88	122.69	2	4.32	LIGLAGETNIQGEEQK		10	1.65491e+06	794
9	PEPTIDE	Q9MA79	1049.01		721865	2096.01	2094.98	489.76	2	3.12	TSVLVSEEDEEATFVEPSK		1	721865	795
9	PEPTIDE	Q9MA79	837.009		7.68119e+06	1672	1671.9	60.69	2	3.71	GDFTILLSHIVLGCK	Carbamidomethyl[+57.021464] (C14)	5	1.7853e+06	796
9	PEPTIDE	Q9MA79	837.592		7.68119e+06	1673.17	1671.9	758.5	2	3.47	GDFTILLSHIVLGCK	Carbamidomethyl[+57.021464] (C14)	5	1.34872e+06	797
9	PEPTIDE	Q9MA79	836.926		7.68119e+06	1671.84	1671.9	39	2	3.29	GDFTILLSHIVLGCK	Carbamidomethyl[+57.021464] (C14)	5	1.87819e+06	798
9	PEPTIDE	Q9MA79	837.592		7.68119e+06	1673.17	1671.9	758.5	2	4.34	GDFTILLSHIVLGCK	Carbamidomethyl[+57.021464] (C14)	5	1.6347e+06	799
9	PEPTIDE	Q9MA79	836.926		7.68119e+06	1671.84	1671.9	39	2	3.8	GDFTILLSHIVLGCK	Carbamidomethyl[+57.021464] (C14)	5	1.03429e+06	800
9	PEPTIDE	Q9MA79	786.425		1.02162e+06	1570.83	1569.84	631.01	2	3.3	TLLYGGIFLYPADK		2	57676.8	801
9	PEPTIDE	Q9MA79	786.425		1.02162e+06	1570.83	1569.84	631.01	2	3.61	TLLYGGIFLYPADK		2	963944	802
10	TOP PROTEIN	Q56WD9	THIK2_ARATH 3-ketoacyl-CoA thiolase 2, peroxisomal OS=Arabidopsis thaliana GN=PED1 PE=1 SV=2	-0.66	0.055	462	48.53	0.00833838	1	35.5753	8	7	30.0866	44	803
10	PEPTIDE	Q56WD9	808.842		1.0496e+06	1615.67	1614.84	515.47	2	3.11	TSLYGDDVVIVAAHR		1	1.0496e+06	804
10	PEPTIDE	Q56WD9	815.842		1.58112e+07	1629.67	1628.8	532.36	2	3.65	MAAFYAGFPETVAVR		6	2.64309e+06	805
10	PEPTIDE	Q56WD9	815.926		1.58112e+07	1629.84	1628.8	634.69	2	3.71	MAAFYAGFPETVAVR		6	4.20072e+06	806
10	PEPTIDE	Q56WD9	815.509		1.58112e+07	1629	1628.8	123.06	2	3.28	MAAFYAGFPETVAVR		6	4.04315e+06	807
10	PEPTIDE	Q56WD9	816.009		1.58112e+07	1630	1628.8	737.02	2	3.72	MAAFYAGFPETVAVR		6	353930	808
10	PEPTIDE	Q56WD9	815.759		1.58112e+07	1629.5	1628.8	430.04	2	3.72	MAAFYAGFPETVAVR		6	2.92346e+06	809
10	PEPTIDE	Q56WD9	815.426		1.58112e+07	1628.84	1628.8	20.73	2	3.63	MAAFYAGFPETVAVR		6	1.64681e+06	810
10	PEPTIDE	Q56WD9	1168.68		5.91666e+06	2335.35	2335.3	21.66	2	3.91	TFAAVGVDPAIMGIGPAVAIPAAVK		9	332397	811
10	PEPTIDE	Q56WD9	1169.01		5.91666e+06	2336.01	2335.3	307.13	2	4.05	TFAAVGVDPAIMGIGPAVAIPAAVK		9	547559	812
10	PEPTIDE	Q56WD9	779.591		5.91666e+06	2335.75	2335.3	194.78	3	3.99	TFAAVGVDPAIMGIGPAVAIPAAVK		9	891924	813
10	PEPTIDE	Q56WD9	779.925		5.91666e+06	2336.75	2335.3	623	3	4.44	TFAAVGVDPAIMGIGPAVAIPAAVK		9	1.8824e+06	814
10	PEPTIDE	Q56WD9	1168.6		5.91666e+06	2335.18	2335.3	49.71	2	4.61	TFAAVGVDPAIMGIGPAVAIPAAVK		9	488979	815
10	PEPTIDE	Q56WD9	1169.01		5.91666e+06	2336.01	2335.3	307.13	2	4.64	TFAAVGVDPAIMGIGPAVAIPAAVK		9	8572.99	816
10	PEPTIDE	Q56WD9	1169.1		5.91666e+06	2336.18	2335.3	378.5	2	4.4	TFAAVGVDPAIMGIGPAVAIPAAVK		9	683551	817
10	PEPTIDE	Q56WD9	1169.18		5.91666e+06	2336.35	2335.3	449.87	2	4.41	TFAAVGVDPAIMGIGPAVAIPAAVK		9	698363	818
10	PEPTIDE	Q56WD9	1169.01		5.91666e+06	2336.01	2335.3	307.13	2	4.43	TFAAVGVDPAIMGIGPAVAIPAAVK		9	382909	819
10	PEPTIDE	Q56WD9	1168.1		1.39795e+06	2334.18	2333.13	452.45	2	4.28	FAQAQNCLLPMGVTSENVAQR	Carbamidomethyl[+57.021464] (C7)	3	800713	820
10	PEPTIDE	Q56WD9	1167.93		1.39795e+06	2333.85	2333.13	309.58	2	4.89	FAQAQNCLLPMGVTSENVAQR	Carbamidomethyl[+57.021464] (C7)	3	563548	821
10	PEPTIDE	Q56WD9	1168.01		1.39795e+06	2334.01	2333.13	381.02	2	4.88	FAQAQNCLLPMGVTSENVAQR	Carbamidomethyl[+57.021464] (C7)	3	33686.7	822
10	PEPTIDE	Q56WD9	1162.6		7.74878e+06	2323.18	2322.22	414.75	2	5.01	TNLNPSEVGDIVVGTVLAPGSQR		10	726367	823
10	PEPTIDE	Q56WD9	1162.1		7.74878e+06	2322.18	2322.22	15.88	2	5.15	TNLNPSEVGDIVVGTVLAPGSQR		10	656844	824
10	PEPTIDE	Q56WD9	1162.51		7.74878e+06	2323.01	2322.22	342.98	2	5.03	TNLNPSEVGDIVVGTVLAPGSQR		10	1.37657e+06	825
10	PEPTIDE	Q56WD9	1161.6		7.74878e+06	2321.18	2322.22	446.51	2	3.88	TNLNPSEVGDIVVGTVLAPGSQR		10	744247	826
10	PEPTIDE	Q56WD9	1162.51		7.74878e+06	2323.01	2322.22	342.98	2	5.41	TNLNPSEVGDIVVGTVLAPGSQR		10	601543	827
10	PEPTIDE	Q56WD9	1161.43		7.74878e+06	2320.85	2322.22	590.05	2	3.62	TNLNPSEVGDIVVGTVLAPGSQR		10	248091	828
10	PEPTIDE	Q56WD9	775.508		7.74878e+06	2323.5	2322.22	552.96	3	3.65	TNLNPSEVGDIVVGTVLAPGSQR		10	1.73912e+06	829
10	PEPTIDE	Q56WD9	1162.18		7.74878e+06	2322.35	2322.22	55.89	2	5.06	TNLNPSEVGDIVVGTVLAPGSQR		10	690204	830
10	PEPTIDE	Q56WD9	1162.51		7.74878e+06	2323.01	2322.22	342.98	2	4.51	TNLNPSEVGDIVVGTVLAPGSQR		10	530501	831
10	PEPTIDE	Q56WD9	1162.18		7.74878e+06	2322.35	2322.22	55.89	2	4.45	TNLNPSEVGDIVVGTVLAPGSQR		10	435299	832
10	PEPTIDE	Q56WD9	784.925		541188	2351.75	2351.29	195.73	3	3.58	TFAAVGVDPAIMGIGPAVAIPAAVK	Oxidation[+15.994915] (M12)	1	541188	833
10	PEPTIDE	Q56WD9	1090.43		5.43613e+06	2178.85	2179.04	90.59	2	5.04	DGTTTAGNSSQVSDGAGAVLLMK		11	456740	834
10	PEPTIDE	Q56WD9	1090.6		5.43613e+06	2179.18	2179.04	62.38	2	4.05	DGTTTAGNSSQVSDGAGAVLLMK		11	529974	835
10	PEPTIDE	Q56WD9	1091.1		5.43613e+06	2180.18	2179.04	521.31	2	5.2	DGTTTAGNSSQVSDGAGAVLLMK		11	896883	836
10	PEPTIDE	Q56WD9	1091.01		5.43613e+06	2180.01	2179.04	444.82	2	4.46	DGTTTAGNSSQVSDGAGAVLLMK		11	681709	837
10	PEPTIDE	Q56WD9	1090.1		5.43613e+06	2178.18	2179.04	396.54	2	4.34	DGTTTAGNSSQVSDGAGAVLLMK		11	591150	838
10	PEPTIDE	Q56WD9	1091.01		5.43613e+06	2180.01	2179.04	444.82	2	5.81	DGTTTAGNSSQVSDGAGAVLLMK		11	722429	839
10	PEPTIDE	Q56WD9	1090.76		5.43613e+06	2179.51	2179.04	215.36	2	5.82	DGTTTAGNSSQVSDGAGAVLLMK		11	56281	840
10	PEPTIDE	Q56WD9	1091.1		5.43613e+06	2180.18	2179.04	521.31	2	5.23	DGTTTAGNSSQVSDGAGAVLLMK		11	611937	841
10	PEPTIDE	Q56WD9	1090.26		5.43613e+06	2178.51	2179.04	243.57	2	3.18	DGTTTAGNSSQVSDGAGAVLLMK		11	378832	842
10	PEPTIDE	Q56WD9	1091.1		5.43613e+06	2180.18	2179.04	521.31	2	5.18	DGTTTAGNSSQVSDGAGAVLLMK		11	284659	843
10	PEPTIDE	Q56WD9	1090.43		5.43613e+06	2178.85	2179.04	90.59	2	5.43	DGTTTAGNSSQVSDGAGAVLLMK		11	225538	844
10	PEPTIDE	Q56WD9	844.426		4.00883e+06	1686.84	1687.86	604	2	3.45	QCSSGLQAVADVAAAIK	Carbamidomethyl[+57.021464] (C2)	3	2.65711e+06	845
10	PEPTIDE	Q56WD9	845.343		4.00883e+06	1688.67	1687.86	482.21	2	4.42	QCSSGLQAVADVAAAIK	Carbamidomethyl[+57.021464] (C2)	3	164640	846
10	PEPTIDE	Q56WD9	845.009		4.00883e+06	1688	1687.86	87.23	2	3.75	QCSSGLQAVADVAAAIK	Carbamidomethyl[+57.021464] (C2)	3	1.18708e+06	847
11	TOP PROTEIN	Q56WK6	PATL1_ARATH Patellin-1 OS=Arabidopsis thaliana GN=PATL1 PE=1 SV=2	2.15	0.045	573	63.989	0.00466553	1	33.6954	9	9	21.815	24	848
11	PEPTIDE	Q56WK6	608.422		8.71516e+06	1214.83	1213.69	936.8	2	3.18	VVVLTAEEVQK		2	5.72137e+06	849
11	PEPTIDE	Q56WK6	608.172		8.71516e+06	1214.33	1213.69	524.82	2	3.71	VVVLTAEEVQK		2	2.99378e+06	850
11	PEPTIDE	Q56WK6	819.592		999343	1637.17	1635.84	815.35	2	3.59	KIGSTDEPVITDSFK		1	999343	851
11	PEPTIDE	Q56WK6	514.17		1.16188e+06	1026.33	1026.57	239.05	2	3.23	SADVAAAPVVK		1	1.16188e+06	852
11	PEPTIDE	Q56WK6	755.424		4.62929e+06	1508.83	1507.74	725.07	2	3.16	IGSTDEPVITDSFK		3	1.71519e+06	853
11	PEPTIDE	Q56WK6	754.924		4.62929e+06	1507.83	1507.74	61.81	2	3.38	IGSTDEPVITDSFK		3	2.47813e+06	854
11	PEPTIDE	Q56WK6	755.424		4.62929e+06	1508.83	1507.74	725.07	2	3.75	IGSTDEPVITDSFK		3	435968	855
11	PEPTIDE	Q56WK6	920.511		5.25225e+06	1839.01	1837.85	630.74	2	3.77	IDELVESGEEVSEFEK		7	936978	856
11	PEPTIDE	Q56WK6	919.844		5.25225e+06	1837.67	1837.85	94.75	2	3.6	IDELVESGEEVSEFEK		7	593233	857
11	PEPTIDE	Q56WK6	920.511		5.25225e+06	1839.01	1837.85	630.74	2	3.5	IDELVESGEEVSEFEK		7	939747	858
11	PEPTIDE	Q56WK6	919.427		5.25225e+06	1836.84	1837.85	548.19	2	3.22	IDELVESGEEVSEFEK		7	68196.9	859
11	PEPTIDE	Q56WK6	919.844		5.25225e+06	1837.67	1837.85	94.75	2	3.67	IDELVESGEEVSEFEK		7	851217	860
11	PEPTIDE	Q56WK6	920.427		5.25225e+06	1838.84	1837.85	540.05	2	4.76	IDELVESGEEVSEFEK		7	1.53988e+06	861
11	PEPTIDE	Q56WK6	919.511		5.25225e+06	1837.01	1837.85	457.51	2	3.42	IDELVESGEEVSEFEK		7	322996	862
11	PEPTIDE	Q56WK6	828.426		479926	1654.84	1653.81	620.73	2	3.31	VEEEKPAVPAAEEEK		2	323150	863
11	PEPTIDE	Q56WK6	828.426		479926	1654.84	1653.81	620.73	2	3.12	VEEEKPAVPAAEEEK		2	156775	864
11	PEPTIDE	Q56WK6	1016.1		3.11615e+06	2030.18	2030.03	69.88	2	3.15	ELFINVPWWYIPYYK		4	642613	865
11	PEPTIDE	Q56WK6	1016.43		3.11615e+06	2030.84	2030.03	398.29	2	3.24	ELFINVPWWYIPYYK		4	1.16277e+06	866
11	PEPTIDE	Q56WK6	1016.51		3.11615e+06	2031.01	2030.03	480.39	2	3.84	ELFINVPWWYIPYYK		4	750705	867
11	PEPTIDE	Q56WK6	1016.43		3.11615e+06	2030.84	2030.03	398.29	2	3.15	ELFINVPWWYIPYYK		4	560061	868
11	PEPTIDE	Q56WK6	929.427		853871	1856.84	1855.87	520.34	2	3.2	EGHVVIYSSYGEFQNK		3	228773	869
11	PEPTIDE	Q56WK6	928.927		853871	1855.84	1855.87	18.5	2	3.98	EGHVVIYSSYGEFQNK		3	410206	870
11	PEPTIDE	Q56WK6	929.068		853871	1856.12	1855.87	132.99	2	3.42	EGHVVIYSSYGEFQNK		3	214892	871
11	PEPTIDE	Q56WK6	1345.35		117543	2688.69	2687.33	503.96	2	3.53	VLGADVSYGAQFEPTTEGSYAVIVSK		1	117543	872
12	TOP PROTEIN	Q9SY97	LHCA3_ARATH Photosystem I chlorophyll a/b-binding protein 3-1, chloroplastic OS=Arabidopsis thaliana GN=LHCA3 PE=1 SV=1	1.07	0.049	273	29.145	0.00914404	1	31.185	7	6	41.0256	54	873
12	PEPTIDE	Q9SY97	1624.69		176560	4871.05	4870.32	149.99	3	3.77	QGANRPLWFASSQSLSYLDGSLPGDYGFDPLGLSDPEGTGGFIEPR		1	176560	874
12	PEPTIDE	Q9SY97	815.509		8.27385e+07	1629	1628.9	65.4	2	4.5	FAMLGAAGAIAPEILGK		19	5.88501e+06	875
12	PEPTIDE	Q9SY97	544.421		8.27385e+07	1630.24	1628.9	825.2	3	4.02	FAMLGAAGAIAPEILGK		19	1.05247e+06	876
12	PEPTIDE	Q9SY97	543.587		8.27385e+07	1627.74	1628.9	709.61	3	4.15	FAMLGAAGAIAPEILGK		19	864849	877
12	PEPTIDE	Q9SY97	544.337		8.27385e+07	1629.99	1628.9	671.72	3	3.93	FAMLGAAGAIAPEILGK		19	711222	878
12	PEPTIDE	Q9SY97	816.009		8.27385e+07	1630	1628.9	679.33	2	4.48	FAMLGAAGAIAPEILGK		19	7.02561e+06	879
12	PEPTIDE	Q9SY97	815.592		8.27385e+07	1629.17	1628.9	167.72	2	4.18	FAMLGAAGAIAPEILGK		19	5.77626e+06	880
12	PEPTIDE	Q9SY97	544.337		8.27385e+07	1629.99	1628.9	671.72	3	4.37	FAMLGAAGAIAPEILGK		19	860628	881
12	PEPTIDE	Q9SY97	816.009		8.27385e+07	1630	1628.9	679.33	2	5.27	FAMLGAAGAIAPEILGK		19	6.82637e+06	882
12	PEPTIDE	Q9SY97	815.509		8.27385e+07	1629	1628.9	65.4	2	5.06	FAMLGAAGAIAPEILGK		19	4.17037e+06	883
12	PEPTIDE	Q9SY97	815.842		8.27385e+07	1629.67	1628.9	474.69	2	5.4	FAMLGAAGAIAPEILGK		19	536848	884
12	PEPTIDE	Q9SY97	544.004		8.27385e+07	1628.99	1628.9	57.8	3	4.2	FAMLGAAGAIAPEILGK		19	775173	885
12	PEPTIDE	Q9SY97	815.509		8.27385e+07	1629	1628.9	65.4	2	4.89	FAMLGAAGAIAPEILGK		19	1.47664e+07	886
12	PEPTIDE	Q9SY97	544.421		8.27385e+07	1630.24	1628.9	825.2	3	3.68	FAMLGAAGAIAPEILGK		19	1.50462e+06	887
12	PEPTIDE	Q9SY97	815.592		8.27385e+07	1629.17	1628.9	167.72	2	4.39	FAMLGAAGAIAPEILGK		19	6.98679e+06	888
12	PEPTIDE	Q9SY97	816.009		8.27385e+07	1630	1628.9	679.33	2	4.85	FAMLGAAGAIAPEILGK		19	1.78013e+07	889
12	PEPTIDE	Q9SY97	814.926		8.27385e+07	1627.84	1628.9	650.84	2	3.75	FAMLGAAGAIAPEILGK		19	2.16991e+06	890
12	PEPTIDE	Q9SY97	815.176		8.27385e+07	1628.34	1628.9	343.88	2	3.3	FAMLGAAGAIAPEILGK		19	1.25791e+06	891
12	PEPTIDE	Q9SY97	544.421		8.27385e+07	1630.24	1628.9	825.2	3	4.17	FAMLGAAGAIAPEILGK		19	303978	892
12	PEPTIDE	Q9SY97	816.009		8.27385e+07	1630	1628.9	679.33	2	5.17	FAMLGAAGAIAPEILGK		19	3.46274e+06	893
12	PEPTIDE	Q9SY97	1111.43		1.74309e+07	2220.85	2221.1	112.4	2	3.82	GLAGSGNPAYPGGPFFNPLGFGK		7	1.75995e+06	894
12	PEPTIDE	Q9SY97	1111.1		1.74309e+07	2220.18	2221.1	412.55	2	3.93	GLAGSGNPAYPGGPFFNPLGFGK		7	1.03725e+06	895
12	PEPTIDE	Q9SY97	1111.6		1.74309e+07	2221.18	2221.1	37.68	2	3.48	GLAGSGNPAYPGGPFFNPLGFGK		7	4.63261e+06	896
12	PEPTIDE	Q9SY97	1111.43		1.74309e+07	2220.85	2221.1	112.4	2	3.27	GLAGSGNPAYPGGPFFNPLGFGK		7	823811	897
12	PEPTIDE	Q9SY97	1111.51		1.74309e+07	2221.01	2221.1	37.36	2	3.27	GLAGSGNPAYPGGPFFNPLGFGK		7	718918	898
12	PEPTIDE	Q9SY97	1112.1		1.74309e+07	2222.18	2221.1	487.92	2	4.41	GLAGSGNPAYPGGPFFNPLGFGK		7	5.81752e+06	899
12	PEPTIDE	Q9SY97	1111.6		1.74309e+07	2221.18	2221.1	37.68	2	3.8	GLAGSGNPAYPGGPFFNPLGFGK		7	2.6408e+06	900
12	PEPTIDE	Q9SY97	865.51		1.49054e+07	2593.51	2593.26	95.06	3	3.77	GLAGSGNPAYPGGPFFNPLGFGKDEK		3	4.63279e+06	901
12	PEPTIDE	Q9SY97	865.426		1.49054e+07	2593.26	2593.26	1.35	3	4.78	GLAGSGNPAYPGGPFFNPLGFGKDEK		3	297704	902
12	PEPTIDE	Q9SY97	865.676		1.49054e+07	2594.01	2593.26	287.87	3	3.7	GLAGSGNPAYPGGPFFNPLGFGKDEK		3	9.97491e+06	903
12	PEPTIDE	Q9SY97	698.84		1.95249e+07	1395.67	1394.63	743.09	2	3.83	LQDWYNPGSMGK		3	8.15864e+06	904
12	PEPTIDE	Q9SY97	698.257		1.95249e+07	1394.5	1394.63	93.47	2	3.63	LQDWYNPGSMGK		3	1.26911e+06	905
12	PEPTIDE	Q9SY97	698.423		1.95249e+07	1394.83	1394.63	145.54	2	3.11	LQDWYNPGSMGK		3	1.00971e+07	906
12	PEPTIDE	Q9SY97	646.669		5.52754e+07	1291.32	1290.67	504.55	2	3.46	WLAYGEIINGR		8	8.37354e+06	907
12	PEPTIDE	Q9SY97	646.923		5.52754e+07	1291.83	1290.67	897.23	2	3.49	WLAYGEIINGR		8	1.90857e+06	908
12	PEPTIDE	Q9SY97	645.756		5.52754e+07	1289.5	1290.67	910.65	2	3.25	WLAYGEIINGR		8	5393057	909
12	PEPTIDE	Q9SY97	646.339		5.52754e+07	1290.66	1290.67	6.71	2	3.29	WLAYGEIINGR		8	8.79522e+06	910
12	PEPTIDE	Q9SY97	646.839		5.52754e+07	1291.66	1290.67	768.1	2	3.69	WLAYGEIINGR		8	8.36521e+06	911
12	PEPTIDE	Q9SY97	646.339		5.52754e+07	1290.66	1290.67	6.71	2	3.58	WLAYGEIINGR		8	7.31872e+06	912
12	PEPTIDE	Q9SY97	646.923		5.52754e+07	1291.83	1290.67	897.23	2	3.81	WLAYGEIINGR		8	6.62807e+06	913
12	PEPTIDE	Q9SY97	646.339		5.52754e+07	1290.66	1290.67	6.71	2	3.89	WLAYGEIINGR		8	8.49299e+06	914
12	PEPTIDE	Q9SY97	823.259		2.5656e+07	1644.5	1644.89	235.95	2	3.18	FAMLGAAGAIAPEILGK	Oxidation[+15.994915] (M3)	13	1.39728e+06	915
12	PEPTIDE	Q9SY97	823.426		2.5656e+07	1644.84	1644.89	33.3	2	4.08	FAMLGAAGAIAPEILGK	Oxidation[+15.994915] (M3)	13	2.86828e+06	916
12	PEPTIDE	Q9SY97	824.009		2.5656e+07	1646	1644.89	675.98	2	4.68	FAMLGAAGAIAPEILGK	Oxidation[+15.994915] (M3)	13	4.20716e+06	917
12	PEPTIDE	Q9SY97	549.421		2.5656e+07	1645.24	1644.89	212.48	3	3.63	FAMLGAAGAIAPEILGK	Oxidation[+15.994915] (M3)	13	377045	918
12	PEPTIDE	Q9SY97	823.759		2.5656e+07	1645.5	1644.89	372	2	4.19	FAMLGAAGAIAPEILGK	Oxidation[+15.994915] (M3)	13	2.63142e+06	919
12	PEPTIDE	Q9SY97	824.009		2.5656e+07	1646	1644.89	675.98	2	4.5	FAMLGAAGAIAPEILGK	Oxidation[+15.994915] (M3)	13	2.04615e+06	920
12	PEPTIDE	Q9SY97	823.509		2.5656e+07	1645	1644.89	68.02	2	3.68	FAMLGAAGAIAPEILGK	Oxidation[+15.994915] (M3)	13	3.07515e+06	921
12	PEPTIDE	Q9SY97	823.592		2.5656e+07	1645.17	1644.89	169.35	2	3.97	FAMLGAAGAIAPEILGK	Oxidation[+15.994915] (M3)	13	2.16594e+06	922
12	PEPTIDE	Q9SY97	824.009		2.5656e+07	1646	1644.89	675.98	2	5.11	FAMLGAAGAIAPEILGK	Oxidation[+15.994915] (M3)	13	172317	923
12	PEPTIDE	Q9SY97	823.426		2.5656e+07	1644.84	1644.89	33.3	2	4.7	FAMLGAAGAIAPEILGK	Oxidation[+15.994915] (M3)	13	185762	924
12	PEPTIDE	Q9SY97	824.092		2.5656e+07	1646.17	1644.89	777.3	2	4.42	FAMLGAAGAIAPEILGK	Oxidation[+15.994915] (M3)	13	3255576	925
12	PEPTIDE	Q9SY97	823.926		2.5656e+07	1645.84	1644.89	574.65	2	5.02	FAMLGAAGAIAPEILGK	Oxidation[+15.994915] (M3)	13	1.77435e+06	926
12	PEPTIDE	Q9SY97	824.009		2.5656e+07	1646	1644.89	675.98	2	4.67	FAMLGAAGAIAPEILGK	Oxidation[+15.994915] (M3)	13	1.49959e+06	927
13	TOP PROTEIN	Q9XFT3-2	PSBQ1_ARATH Isoform 2 of Oxygen-evolving enhancer protein 3-1, chloroplastic OS=Arabidopsis thaliana GN=PSBQ1	-0.7	0.017	223	23.7627	0.0100522	1	30.882	7	7	43.4978	96	928
13	PEPTIDE	Q9XFT3-2	464.336		1.96725e+07	1389.99	1388.72	911.61	3	3.55	KAWPYVQNDLR		4	3.75977e+06	929
13	PEPTIDE	Q9XFT3-2	464.336		1.96725e+07	1389.99	1388.72	911.61	3	3.69	KAWPYVQNDLR		4	4.43172e+06	930
13	PEPTIDE	Q9XFT3-2	464.003		1.96725e+07	1388.99	1388.72	191.51	3	3.7	KAWPYVQNDLR		4	5.79886e+06	931
13	PEPTIDE	Q9XFT3-2	464.003		1.96725e+07	1388.99	1388.72	191.51	3	3.98	KAWPYVQNDLR		4	5.68215e+06	932
13	PEPTIDE	Q9XFT3-2	750.008		1.83309e+08	1498	1497.74	177.05	2	4.52	LFDTIDNLDYAAK		14	8.5597e+06	933
13	PEPTIDE	Q9XFT3-2	750.424		1.83309e+08	1498.83	1497.74	733.45	2	4.6	LFDTIDNLDYAAK		14	4.43903e+06	934
13	PEPTIDE	Q9XFT3-2	749.424		1.83309e+08	1496.83	1497.74	601.92	2	3.72	LFDTIDNLDYAAK		14	8.16357e+06	935
13	PEPTIDE	Q9XFT3-2	750.424		1.83309e+08	1498.83	1497.74	733.45	2	4.28	LFDTIDNLDYAAK		14	5.55781e+07	936
13	PEPTIDE	Q9XFT3-2	750.508		1.83309e+08	1499	1497.74	844.74	2	3.26	LFDTIDNLDYAAK		14	5.27285e+06	937
13	PEPTIDE	Q9XFT3-2	750.424		1.83309e+08	1498.83	1497.74	733.45	2	3.95	LFDTIDNLDYAAK		14	3.28617e+07	938
13	PEPTIDE	Q9XFT3-2	749.424		1.83309e+08	1496.83	1497.74	601.92	2	3.61	LFDTIDNLDYAAK		14	8.13509e+06	939
13	PEPTIDE	Q9XFT3-2	750.424		1.83309e+08	1498.83	1497.74	733.45	2	3.62	LFDTIDNLDYAAK		14	2.07201e+06	940
13	PEPTIDE	Q9XFT3-2	749.758		1.83309e+08	1497.5	1497.74	156.8	2	3.96	LFDTIDNLDYAAK		14	2.0831e+06	941
13	PEPTIDE	Q9XFT3-2	750.424		1.83309e+08	1498.83	1497.74	733.45	2	4.69	LFDTIDNLDYAAK		14	1.96584e+07	942
13	PEPTIDE	Q9XFT3-2	749.841		1.83309e+08	1497.67	1497.74	45.52	2	4.67	LFDTIDNLDYAAK		14	2.40504e+06	943
13	PEPTIDE	Q9XFT3-2	749.924		1.83309e+08	1497.83	1497.74	65.77	2	4.19	LFDTIDNLDYAAK		14	1.03475e+07	944
13	PEPTIDE	Q9XFT3-2	749.924		1.83309e+08	1497.83	1497.74	65.77	2	3.82	LFDTIDNLDYAAK		14	8.12916e+06	945
13	PEPTIDE	Q9XFT3-2	749.924		1.83309e+08	1497.83	1497.74	65.77	2	4.74	LFDTIDNLDYAAK		14	1.5604e+07	946
13	PEPTIDE	Q9XFT3-2	787.508		2.79906e+08	1573	1572.83	109.07	2	3.98	FYLQPLPPTEAAAR		14	1.32854e+07	947
13	PEPTIDE	Q9XFT3-2	787.925		2.79906e+08	1573.83	1572.83	638.91	2	3.8	FYLQPLPPTEAAAR		14	2.42366e+07	948
13	PEPTIDE	Q9XFT3-2	787.925		2.79906e+08	1573.83	1572.83	638.91	2	3.25	FYLQPLPPTEAAAR		14	1.63649e+06	949
13	PEPTIDE	Q9XFT3-2	787.925		2.79906e+08	1573.83	1572.83	638.91	2	3.71	FYLQPLPPTEAAAR		14	4.60333e+07	950
13	PEPTIDE	Q9XFT3-2	787.425		2.79906e+08	1572.83	1572.83	3.1	2	3.55	FYLQPLPPTEAAAR		14	1.79809e+07	951
13	PEPTIDE	Q9XFT3-2	787.508		2.79906e+08	1573	1572.83	109.07	2	3.22	FYLQPLPPTEAAAR		14	4.07109e+06	952
13	PEPTIDE	Q9XFT3-2	787.508		2.79906e+08	1573	1572.83	109.07	2	3.77	FYLQPLPPTEAAAR		14	4.76237e+07	953
13	PEPTIDE	Q9XFT3-2	787.425		2.79906e+08	1572.83	1572.83	3.1	2	3.37	FYLQPLPPTEAAAR		14	4.54924e+06	954
13	PEPTIDE	Q9XFT3-2	787.508		2.79906e+08	1573	1572.83	109.07	2	3.15	FYLQPLPPTEAAAR		14	5.94302e+07	955
13	PEPTIDE	Q9XFT3-2	787.342		2.79906e+08	1572.67	1572.83	102.87	2	3.76	FYLQPLPPTEAAAR		14	5.15434e+06	956
13	PEPTIDE	Q9XFT3-2	787.508		2.79906e+08	1573	1572.83	109.07	2	3.47	FYLQPLPPTEAAAR		14	2.55966e+07	957
13	PEPTIDE	Q9XFT3-2	787.508		2.79906e+08	1573	1572.83	109.07	2	3.51	FYLQPLPPTEAAAR		14	1.00309e+07	958
13	PEPTIDE	Q9XFT3-2	787.425		2.79906e+08	1572.83	1572.83	3.1	2	3.72	FYLQPLPPTEAAAR		14	1.58212e+07	959
13	PEPTIDE	Q9XFT3-2	788.008		2.79906e+08	1574	1572.83	744.88	2	3.84	FYLQPLPPTEAAAR		14	4.45596e+06	960
13	PEPTIDE	Q9XFT3-2	689.923		1.86501e+08	1377.83	1377.75	58.93	2	3.31	YDLNTIISSKPK		12	9.05734e+06	961
13	PEPTIDE	Q9XFT3-2	689.923		1.86501e+08	1377.83	1377.75	58.93	2	3.64	YDLNTIISSKPK		12	1.71286e+07	962
13	PEPTIDE	Q9XFT3-2	690.423		1.86501e+08	1378.83	1377.75	784.76	2	3.82	YDLNTIISSKPK		12	2.43285e+07	963
13	PEPTIDE	Q9XFT3-2	690.423		1.86501e+08	1378.83	1377.75	784.76	2	3.99	YDLNTIISSKPK		12	2.16525e+07	964
13	PEPTIDE	Q9XFT3-2	689.923		1.86501e+08	1377.83	1377.75	58.93	2	4.09	YDLNTIISSKPK		12	2.58117e+07	965
13	PEPTIDE	Q9XFT3-2	689.423		1.86501e+08	1376.83	1377.75	666.9	2	3.34	YDLNTIISSKPK		12	9.10316e+06	966
13	PEPTIDE	Q9XFT3-2	689.923		1.86501e+08	1377.83	1377.75	58.93	2	3.71	YDLNTIISSKPK		12	2.20164e+07	967
13	PEPTIDE	Q9XFT3-2	689.84		1.86501e+08	1377.66	1377.75	62.04	2	3.21	YDLNTIISSKPK		12	770803	968
13	PEPTIDE	Q9XFT3-2	690.007		1.86501e+08	1378	1377.75	179.9	2	3.74	YDLNTIISSKPK		12	2.81845e+07	969
13	PEPTIDE	Q9XFT3-2	690.007		1.86501e+08	1378	1377.75	179.9	2	3.96	YDLNTIISSKPK		12	1.82e+07	970
13	PEPTIDE	Q9XFT3-2	689.84		1.86501e+08	1377.66	1377.75	62.04	2	3.98	YDLNTIISSKPK		12	7.3498e+06	971
13	PEPTIDE	Q9XFT3-2	690.34		1.86501e+08	1378.66	1377.75	663.79	2	3.7	YDLNTIISSKPK		12	2.89739e+06	972
13	PEPTIDE	Q9XFT3-2	648.923		6.1814e+07	1295.83	1294.76	825.85	2	3.22	DIINVKPLIDR		4	1.72109e+07	973
13	PEPTIDE	Q9XFT3-2	648.923		6.1814e+07	1295.83	1294.76	825.85	2	3.28	DIINVKPLIDR		4	2.52352e+07	974
13	PEPTIDE	Q9XFT3-2	649.006		6.1814e+07	1296	1294.76	954.58	2	3.15	DIINVKPLIDR		4	1.77154e+07	975
13	PEPTIDE	Q9XFT3-2	648.339		6.1814e+07	1294.66	1294.76	75.23	2	3.27	DIINVKPLIDR		4	1.65257e+06	976
13	PEPTIDE	Q9XFT3-2	836.009		3.32891e+08	1670	1669.86	87.99	2	5.46	YYAETVSALNEVLAK		26	2.26036e+07	977
13	PEPTIDE	Q9XFT3-2	836.426		3.32891e+08	1670.84	1669.86	587.05	2	5.67	YYAETVSALNEVLAK		26	1.54936e+07	978
13	PEPTIDE	Q9XFT3-2	836.592		3.32891e+08	1671.17	1669.86	786.67	2	3.15	YYAETVSALNEVLAK		26	44247.3	979
13	PEPTIDE	Q9XFT3-2	836.426		3.32891e+08	1670.84	1669.86	587.05	2	5.52	YYAETVSALNEVLAK		26	5.73251e+07	980
13	PEPTIDE	Q9XFT3-2	835.926		3.32891e+08	1669.84	1669.86	11.82	2	5.77	YYAETVSALNEVLAK		26	4.26593e+07	981
13	PEPTIDE	Q9XFT3-2	835.926		3.32891e+08	1669.84	1669.86	11.82	2	5.03	YYAETVSALNEVLAK		26	7.42035e+06	982
13	PEPTIDE	Q9XFT3-2	836.426		3.32891e+08	1670.84	1669.86	587.05	2	5.17	YYAETVSALNEVLAK		26	9.70792e+06	983
13	PEPTIDE	Q9XFT3-2	835.926		3.32891e+08	1669.84	1669.86	11.82	2	4.75	YYAETVSALNEVLAK		26	2.08234e+07	984
13	PEPTIDE	Q9XFT3-2	836.342		3.32891e+08	1670.67	1669.86	487.24	2	3.33	YYAETVSALNEVLAK		26	43757.9	985
13	PEPTIDE	Q9XFT3-2	836.009		3.32891e+08	1670	1669.86	87.99	2	5.57	YYAETVSALNEVLAK		26	4.75052e+07	986
13	PEPTIDE	Q9XFT3-2	557.671		3.32891e+08	1669.99	1669.86	80.57	3	4.26	YYAETVSALNEVLAK		26	2.62572e+06	987
13	PEPTIDE	Q9XFT3-2	835.842		3.32891e+08	1669.67	1669.86	111.63	2	4.5	YYAETVSALNEVLAK		26	129991	988
13	PEPTIDE	Q9XFT3-2	836.092		3.32891e+08	1670.17	1669.86	187.8	2	3.24	YYAETVSALNEVLAK		26	44284.6	989
13	PEPTIDE	Q9XFT3-2	835.842		3.32891e+08	1669.67	1669.86	111.63	2	4.18	YYAETVSALNEVLAK		26	391022	990
13	PEPTIDE	Q9XFT3-2	835.926		3.32891e+08	1669.84	1669.86	11.82	2	4.99	YYAETVSALNEVLAK		26	1.14627e+06	991
13	PEPTIDE	Q9XFT3-2	836.426		3.32891e+08	1670.84	1669.86	587.05	2	5.91	YYAETVSALNEVLAK		26	1.56499e+06	992
13	PEPTIDE	Q9XFT3-2	836.009		3.32891e+08	1670	1669.86	87.99	2	5.35	YYAETVSALNEVLAK		26	4.93815e+07	993
13	PEPTIDE	Q9XFT3-2	835.926		3.32891e+08	1669.84	1669.86	11.82	2	3.24	YYAETVSALNEVLAK		26	64669.1	994
13	PEPTIDE	Q9XFT3-2	836.009		3.32891e+08	1670	1669.86	87.99	2	4.03	YYAETVSALNEVLAK		26	41925.2	995
13	PEPTIDE	Q9XFT3-2	836.009		3.32891e+08	1670	1669.86	87.99	2	3.99	YYAETVSALNEVLAK		26	5.60365e+06	996
13	PEPTIDE	Q9XFT3-2	835.926		3.32891e+08	1669.84	1669.86	11.82	2	5.28	YYAETVSALNEVLAK		26	1.84034e+07	997
13	PEPTIDE	Q9XFT3-2	836.426		3.32891e+08	1670.84	1669.86	587.05	2	4.81	YYAETVSALNEVLAK		26	3.66455e+06	998
13	PEPTIDE	Q9XFT3-2	835.926		3.32891e+08	1669.84	1669.86	11.82	2	5.09	YYAETVSALNEVLAK		26	2.24594e+07	999
13	PEPTIDE	Q9XFT3-2	835.509		3.32891e+08	1669	1669.86	510.87	2	4.53	YYAETVSALNEVLAK		26	47506.3	1000
13	PEPTIDE	Q9XFT3-2	835.509		3.32891e+08	1669	1669.86	510.87	2	3.93	YYAETVSALNEVLAK		26	3.65904e+06	1001
13	PEPTIDE	Q9XFT3-2	836.676		3.32891e+08	1671.34	1669.86	886.48	2	3.24	YYAETVSALNEVLAK		26	36894.5	1002
13	PEPTIDE	Q9XFT3-2	664.006		1.60002e+08	1989	1988.96	20.68	3	3.6	VGPPPAPSGGLPGTDNSDQAR		22	9.50453e+06	1003
13	PEPTIDE	Q9XFT3-2	995.512		1.60002e+08	1989.01	1988.96	26.91	2	4.26	VGPPPAPSGGLPGTDNSDQAR		22	1.85901e+07	1004
13	PEPTIDE	Q9XFT3-2	995.429		1.60002e+08	1988.84	1988.96	56.89	2	3.1	VGPPPAPSGGLPGTDNSDQAR		22	399272	1005
13	PEPTIDE	Q9XFT3-2	996.012		1.60002e+08	1990.01	1988.96	529.69	2	4.18	VGPPPAPSGGLPGTDNSDQAR		22	782429	1006
13	PEPTIDE	Q9XFT3-2	995.929		1.60002e+08	1989.84	1988.96	445.89	2	4.43	VGPPPAPSGGLPGTDNSDQAR		22	9.61653e+06	1007
13	PEPTIDE	Q9XFT3-2	995.929		1.60002e+08	1989.84	1988.96	445.89	2	3.64	VGPPPAPSGGLPGTDNSDQAR		22	7.65323e+06	1008
13	PEPTIDE	Q9XFT3-2	996.095		1.60002e+08	1990.18	1988.96	613.49	2	4.41	VGPPPAPSGGLPGTDNSDQAR		22	3.32347e+06	1009
13	PEPTIDE	Q9XFT3-2	995.929		1.60002e+08	1989.84	1988.96	445.89	2	3.14	VGPPPAPSGGLPGTDNSDQAR		22	2.66715e+07	1010
13	PEPTIDE	Q9XFT3-2	995.929		1.60002e+08	1989.84	1988.96	445.89	2	3.44	VGPPPAPSGGLPGTDNSDQAR		22	941038	1011
13	PEPTIDE	Q9XFT3-2	996.179		1.60002e+08	1990.34	1988.96	697.28	2	3.55	VGPPPAPSGGLPGTDNSDQAR		22	1.21713e+06	1012
13	PEPTIDE	Q9XFT3-2	995.429		1.60002e+08	1988.84	1988.96	56.89	2	3.24	VGPPPAPSGGLPGTDNSDQAR		22	2.10529e+07	1013
13	PEPTIDE	Q9XFT3-2	994.845		1.60002e+08	1987.68	1988.96	643.48	2	3.2	VGPPPAPSGGLPGTDNSDQAR		22	1.53135e+06	1014
13	PEPTIDE	Q9XFT3-2	995.845		1.60002e+08	1989.68	1988.96	362.1	2	4.9	VGPPPAPSGGLPGTDNSDQAR		22	1.57244e+06	1015
13	PEPTIDE	Q9XFT3-2	996.012		1.60002e+08	1990.01	1988.96	529.69	2	4.83	VGPPPAPSGGLPGTDNSDQAR		22	305537	1016
13	PEPTIDE	Q9XFT3-2	663.923		1.60002e+08	1988.75	1988.96	105.02	3	4.77	VGPPPAPSGGLPGTDNSDQAR		22	2.34328e+06	1017
13	PEPTIDE	Q9XFT3-2	995.512		1.60002e+08	1989.01	1988.96	26.91	2	3.93	VGPPPAPSGGLPGTDNSDQAR		22	2.78098e+07	1018
13	PEPTIDE	Q9XFT3-2	995.345		1.60002e+08	1988.68	1988.96	140.69	2	3.91	VGPPPAPSGGLPGTDNSDQAR		22	451565	1019
13	PEPTIDE	Q9XFT3-2	995.429		1.60002e+08	1988.84	1988.96	56.89	2	3.79	VGPPPAPSGGLPGTDNSDQAR		22	650306	1020
13	PEPTIDE	Q9XFT3-2	994.762		1.60002e+08	1987.51	1988.96	727.27	2	3.26	VGPPPAPSGGLPGTDNSDQAR		22	7.7658e+06	1021
13	PEPTIDE	Q9XFT3-2	995.929		1.60002e+08	1989.84	1988.96	445.89	2	3.88	VGPPPAPSGGLPGTDNSDQAR		22	1.69966e+06	1022
13	PEPTIDE	Q9XFT3-2	995.929		1.60002e+08	1989.84	1988.96	445.89	2	4.31	VGPPPAPSGGLPGTDNSDQAR		22	1.56556e+07	1023
13	PEPTIDE	Q9XFT3-2	995.179		1.60002e+08	1988.34	1988.96	308.29	2	3.37	VGPPPAPSGGLPGTDNSDQAR		22	464847	1024
14	TOP PROTEIN	P39207	NDK1_ARATH Nucleoside diphosphate kinase 1 OS=Arabidopsis thaliana GN=NDK1 PE=1 SV=1	-0.67	0.054	149	16.4715	0.0063667	1	29.5545	7	6	55.0336	37	1025
14	PEPTIDE	P39207	834.926		1.12715e+06	2501.76	2500.27	593.48	3	4.73	SFFSGLVDYIVSGPVVAMIWEGK		7	191672	1026
14	PEPTIDE	P39207	1250.85		1.12715e+06	2499.68	2500.27	234.82	2	3.68	SFFSGLVDYIVSGPVVAMIWEGK		7	123180	1027
14	PEPTIDE	P39207	834.676		1.12715e+06	2501.01	2500.27	293.51	3	4.84	SFFSGLVDYIVSGPVVAMIWEGK		7	368427	1028
14	PEPTIDE	P39207	1251.18		1.12715e+06	2500.35	2500.27	31.82	2	4.13	SFFSGLVDYIVSGPVVAMIWEGK		7	142622	1029
14	PEPTIDE	P39207	1251.6		1.12715e+06	2501.18	2500.27	365.12	2	4.47	SFFSGLVDYIVSGPVVAMIWEGK		7	41130.1	1030
14	PEPTIDE	P39207	834.759		1.12715e+06	2501.26	2500.27	393.5	3	4.5	SFFSGLVDYIVSGPVVAMIWEGK		7	158288	1031
14	PEPTIDE	P39207	834.926		1.12715e+06	2501.76	2500.27	593.48	3	3.96	SFFSGLVDYIVSGPVVAMIWEGK		7	101835	1032
14	PEPTIDE	P39207	848.593		5.37364e+06	1695.17	1694.93	140.89	2	3.18	KIIGATNPAASEPGTIR		7	820048	1033
14	PEPTIDE	P39207	848.593		5.37364e+06	1695.17	1694.93	140.89	2	3.23	KIIGATNPAASEPGTIR		7	952506	1034
14	PEPTIDE	P39207	848.426		5.37364e+06	1694.84	1694.93	55.78	2	3.89	KIIGATNPAASEPGTIR		7	865002	1035
14	PEPTIDE	P39207	848.426		5.37364e+06	1694.84	1694.93	55.78	2	3.41	KIIGATNPAASEPGTIR		7	900305	1036
14	PEPTIDE	P39207	848.343		5.37364e+06	1694.67	1694.93	154.11	2	3.67	KIIGATNPAASEPGTIR		7	1.00487e+06	1037
14	PEPTIDE	P39207	848.093		5.37364e+06	1694.17	1694.93	449.11	2	3.1	KIIGATNPAASEPGTIR		7	102702	1038
14	PEPTIDE	P39207	848.426		5.37364e+06	1694.84	1694.93	55.78	2	4.41	KIIGATNPAASEPGTIR		7	728202	1039
14	PEPTIDE	P39207	508.754		7.19527e+06	1015.49	1015.55	55.54	2	3.15	GLIGEVICR	Carbamidomethyl[+57.021464] (C8)	1	7.19527e+06	1040
14	PEPTIDE	P39207	784.425		8.20569e+07	1566.83	1566.84	1.13	2	4.52	IIGATNPAASEPGTIR		11	8.97208e+06	1041
14	PEPTIDE	P39207	784.425		8.20569e+07	1566.83	1566.84	1.13	2	4.75	IIGATNPAASEPGTIR		11	1.12136e+07	1042
14	PEPTIDE	P39207	784.425		8.20569e+07	1566.83	1566.84	1.13	2	4.4	IIGATNPAASEPGTIR		11	1.1486e+07	1043
14	PEPTIDE	P39207	784.508		8.20569e+07	1567	1566.84	105.25	2	4.65	IIGATNPAASEPGTIR		11	1.07091e+07	1044
14	PEPTIDE	P39207	784.508		8.20569e+07	1567	1566.84	105.25	2	4.66	IIGATNPAASEPGTIR		11	1.10582e+07	1045
14	PEPTIDE	P39207	784.508		8.20569e+07	1567	1566.84	105.25	2	3.2	IIGATNPAASEPGTIR		11	178527	1046
14	PEPTIDE	P39207	784.342		8.20569e+07	1566.67	1566.84	107.5	2	3.62	IIGATNPAASEPGTIR		11	208422	1047
14	PEPTIDE	P39207	784.508		8.20569e+07	1567	1566.84	105.25	2	4.81	IIGATNPAASEPGTIR		11	1.17574e+07	1048
14	PEPTIDE	P39207	784.508		8.20569e+07	1567	1566.84	105.25	2	3.99	IIGATNPAASEPGTIR		11	5.48803e+06	1049
14	PEPTIDE	P39207	785.008		8.20569e+07	1568	1566.84	743.49	2	4.75	IIGATNPAASEPGTIR		11	3.64215e+06	1050
14	PEPTIDE	P39207	784.508		8.20569e+07	1567	1566.84	105.25	2	4.93	IIGATNPAASEPGTIR		11	7.34343e+06	1051
14	PEPTIDE	P39207	482.753		4.28066e+07	963.491	962.482	1048.34	2	3.25	GDFAIDIGR		6	4.46559e+06	1052
14	PEPTIDE	P39207	482.337		4.28066e+07	962.658	962.482	182.51	2	3.5	GDFAIDIGR		6	1.24499e+07	1053
14	PEPTIDE	P39207	482.837		4.28066e+07	963.658	962.482	1221.51	2	3.43	GDFAIDIGR		6	6.68823e+06	1054
14	PEPTIDE	P39207	482.753		4.28066e+07	963.491	962.482	1048.34	2	3.82	GDFAIDIGR		6	1.19082e+07	1055
14	PEPTIDE	P39207	482.253		4.28066e+07	962.491	962.482	9.34	2	3.14	GDFAIDIGR		6	1.26098e+06	1056
14	PEPTIDE	P39207	482.253		4.28066e+07	962.491	962.482	9.34	2	3.16	GDFAIDIGR		6	6.03361e+06	1057
14	PEPTIDE	P39207	1429.42		298479	2856.83	2856.35	165.82	2	3.18	EIALWFPDGPVNWQSSVHPWVYET		2	193214	1058
14	PEPTIDE	P39207	1429.85		298479	2857.69	2856.35	467.54	2	3.34	EIALWFPDGPVNWQSSVHPWVYET		2	105265	1059
14	PEPTIDE	P39207	1259.35		657539	2516.68	2516.27	166.22	2	3.25	SFFSGLVDYIVSGPVVAMIWEGK	Oxidation[+15.994915] (M18)	3	156810	1060
14	PEPTIDE	P39207	840.009		657539	2517.01	2516.27	293.77	3	5.07	SFFSGLVDYIVSGPVVAMIWEGK	Oxidation[+15.994915] (M18)	3	471262	1061
14	PEPTIDE	P39207	1259.1		657539	2516.18	2516.27	32.49	2	3.36	SFFSGLVDYIVSGPVVAMIWEGK	Oxidation[+15.994915] (M18)	3	29467.7	1062
15	TOP PROTEIN	O80448	PDX11_ARATH Pyridoxal 5'-phosphate synthase subunit PDX1.1 OS=Arabidopsis thaliana GN=PDX11 PE=1 SV=1	0.73	0.038	309	32.8229	0.00565576	1	29.4352	7	6	25.2427	43	1063
15	PEPTIDE	O80448	744.924		4.32129e+06	1487.83	1486.77	712.61	2	3.72	TKGEAGTGNVVEAVR		8	218929	1064
15	PEPTIDE	O80448	744.341		4.32129e+06	1486.67	1486.77	72.11	2	4.15	TKGEAGTGNVVEAVR		8	298137	1065
15	PEPTIDE	O80448	745.091		4.32129e+06	1488.17	1486.77	936.81	2	3.46	TKGEAGTGNVVEAVR		8	179767	1066
15	PEPTIDE	O80448	744.341		4.32129e+06	1486.67	1486.77	72.11	2	3.78	TKGEAGTGNVVEAVR		8	217228	1067
15	PEPTIDE	O80448	496.503		4.32129e+06	1486.49	1486.77	192.54	3	3.71	TKGEAGTGNVVEAVR		8	834556	1068
15	PEPTIDE	O80448	744.841		4.32129e+06	1487.67	1486.77	600.5	2	4.04	TKGEAGTGNVVEAVR		8	327972	1069
15	PEPTIDE	O80448	496.253		4.32129e+06	1485.74	1486.77	697	3	3.71	TKGEAGTGNVVEAVR		8	2.00266e+06	1070
15	PEPTIDE	O80448	744.924		4.32129e+06	1487.83	1486.77	712.61	2	3.84	TKGEAGTGNVVEAVR		8	242042	1071
15	PEPTIDE	O80448	730.341		5.65856e+07	1458.67	1457.73	642.52	2	4.62	GGVIMDVVNAEQAR		12	6.6376e+06	1072
15	PEPTIDE	O80448	730.007		5.65856e+07	1458	1457.73	185.18	2	4.2	GGVIMDVVNAEQAR		12	6.76035e+06	1073
15	PEPTIDE	O80448	730.341		5.65856e+07	1458.67	1457.73	642.52	2	3.45	GGVIMDVVNAEQAR		12	6.34063e+06	1074
15	PEPTIDE	O80448	487.337		5.65856e+07	1458.99	1457.73	862.69	3	3.72	GGVIMDVVNAEQAR		12	2.4267e+06	1075
15	PEPTIDE	O80448	729.841		5.65856e+07	1457.67	1457.73	43.48	2	4.47	GGVIMDVVNAEQAR		12	1.36596e+06	1076
15	PEPTIDE	O80448	730.424		5.65856e+07	1458.83	1457.73	756.86	2	3.81	GGVIMDVVNAEQAR		12	5.78416e+06	1077
15	PEPTIDE	O80448	729.924		5.65856e+07	1457.83	1457.73	70.85	2	4.19	GGVIMDVVNAEQAR		12	7.29381e+06	1078
15	PEPTIDE	O80448	487.003		5.65856e+07	1457.99	1457.73	176.68	3	3.58	GGVIMDVVNAEQAR		12	1.53336e+06	1079
15	PEPTIDE	O80448	730.007		5.65856e+07	1458	1457.73	185.18	2	4.72	GGVIMDVVNAEQAR		12	3.87453e+06	1080
15	PEPTIDE	O80448	729.424		5.65856e+07	1456.83	1457.73	615.16	2	3.27	GGVIMDVVNAEQAR		12	3.36571e+06	1081
15	PEPTIDE	O80448	729.841		5.65856e+07	1457.67	1457.73	43.48	2	4.1	GGVIMDVVNAEQAR		12	4.37699e+06	1082
15	PEPTIDE	O80448	730.424		5.65856e+07	1458.83	1457.73	756.86	2	3.5	GGVIMDVVNAEQAR		12	6.82579e+06	1083
15	PEPTIDE	O80448	659.923		1.09065e+07	1317.83	1316.73	832.77	2	3.14	IAAPYDLVVQTK		4	4.11876e+06	1084
15	PEPTIDE	O80448	659.506		1.09065e+07	1317	1316.73	199.88	2	3.14	IAAPYDLVVQTK		4	3.56315e+06	1085
15	PEPTIDE	O80448	659.923		1.09065e+07	1317.83	1316.73	832.77	2	3.19	IAAPYDLVVQTK		4	1.74936e+06	1086
15	PEPTIDE	O80448	659.506		1.09065e+07	1317	1316.73	199.88	2	3.46	IAAPYDLVVQTK		4	1.47524e+06	1087
15	PEPTIDE	O80448	796.175		1.88098e+07	1590.34	1589.75	365.49	2	3.76	IAEEAGACAVMALER	Carbamidomethyl[+57.021464] (C8)	9	2.61345e+06	1088
15	PEPTIDE	O80448	796.342		1.88098e+07	1590.67	1589.75	575.17	2	3.95	IAEEAGACAVMALER	Carbamidomethyl[+57.021464] (C8)	9	2.46352e+06	1089
15	PEPTIDE	O80448	795.759		1.88098e+07	1589.5	1589.75	158.71	2	3.69	IAEEAGACAVMALER	Carbamidomethyl[+57.021464] (C8)	9	1.9906e+06	1090
15	PEPTIDE	O80448	796.425		1.88098e+07	1590.84	1589.75	680.01	2	3.26	IAEEAGACAVMALER	Carbamidomethyl[+57.021464] (C8)	9	2.75357e+06	1091
15	PEPTIDE	O80448	796.009		1.88098e+07	1590	1589.75	155.81	2	4.83	IAEEAGACAVMALER	Carbamidomethyl[+57.021464] (C8)	9	3.08547e+06	1092
15	PEPTIDE	O80448	796.259		1.88098e+07	1590.5	1589.75	470.33	2	5.15	IAEEAGACAVMALER	Carbamidomethyl[+57.021464] (C8)	9	459531	1093
15	PEPTIDE	O80448	795.925		1.88098e+07	1589.84	1589.75	50.97	2	4	IAEEAGACAVMALER	Carbamidomethyl[+57.021464] (C8)	9	2.11067e+06	1094
15	PEPTIDE	O80448	795.925		1.88098e+07	1589.84	1589.75	50.97	2	4.59	IAEEAGACAVMALER	Carbamidomethyl[+57.021464] (C8)	9	1.4065e+06	1095
15	PEPTIDE	O80448	796.342		1.88098e+07	1590.67	1589.75	575.17	2	4.38	IAEEAGACAVMALER	Carbamidomethyl[+57.021464] (C8)	9	1.92652e+06	1096
15	PEPTIDE	O80448	737.841		3.44281e+06	1473.67	1473.72	39.38	2	3.17	GGVIMDVVNAEQAR	Oxidation[+15.994915] (M5)	3	1.6915e+06	1097
15	PEPTIDE	O80448	738.508		3.44281e+06	1475	1473.72	865.38	2	3.75	GGVIMDVVNAEQAR	Oxidation[+15.994915] (M5)	3	1.5832e+06	1098
15	PEPTIDE	O80448	738.341		3.44281e+06	1474.67	1473.72	639.19	2	3.54	GGVIMDVVNAEQAR	Oxidation[+15.994915] (M5)	3	168103	1099
15	PEPTIDE	O80448	710.84		5.97917e+06	1419.67	1419.59	55.8	2	3.33	SMDDDEVFTYAK		2	3.02393e+06	1100
15	PEPTIDE	O80448	710.924		5.97917e+06	1419.83	1419.59	173.21	2	4.51	SMDDDEVFTYAK		2	2.95524e+06	1101
15	PEPTIDE	O80448	568.338		2.55186e+07	1134.66	1133.62	918.68	2	3.22	AIVQAVTNYR		5	3.75841e+06	1102
15	PEPTIDE	O80448	567.838		2.55186e+07	1133.66	1133.62	36.54	2	3.71	AIVQAVTNYR		5	7.26225e+06	1103
15	PEPTIDE	O80448	567.921		2.55186e+07	1133.83	1133.62	183.56	2	3.41	AIVQAVTNYR		5	7.48346e+06	1104
15	PEPTIDE	O80448	568.255		2.55186e+07	1134.49	1133.62	771.66	2	3.67	AIVQAVTNYR		5	1.11374e+06	1105
15	PEPTIDE	O80448	568.338		2.55186e+07	1134.66	1133.62	918.68	2	3.56	AIVQAVTNYR		5	5.90078e+06	1106
16	TOP PROTEIN	Q9LIB2	PHS1_ARATH Alpha-glucan phosphorylase 1 OS=Arabidopsis thaliana GN=PHS1 PE=1 SV=1	-1.58	0.011	962	108.499	0.00522412	1	29.0883	8	8	15.4886	17	1107
16	PEPTIDE	Q9LIB2	893.427		2.17525e+06	1784.84	1784.93	51.73	2	3.89	TVAYTNHTVLPEALEK		3	682468	1108
16	PEPTIDE	Q9LIB2	893.51		2.17525e+06	1785.01	1784.93	41.65	2	4.31	TVAYTNHTVLPEALEK		3	695802	1109
16	PEPTIDE	Q9LIB2	893.427		2.17525e+06	1784.84	1784.93	51.73	2	3.82	TVAYTNHTVLPEALEK		3	796980	1110
16	PEPTIDE	Q9LIB2	927.427		508161	1852.84	1851.91	499.37	2	3.18	QQYTLCSASLQDIVAR	Carbamidomethyl[+57.021464] (C6)	1	508161	1111
16	PEPTIDE	Q9LIB2	808.342		4.55654e+06	1614.67	1615.7	638.26	2	3.11	APSEDFDLSSYNSGK		3	1.22713e+06	1112
16	PEPTIDE	Q9LIB2	809.509		4.55654e+06	1617	1615.7	805.92	2	3.13	APSEDFDLSSYNSGK		3	1.62797e+06	1113
16	PEPTIDE	Q9LIB2	809.509		4.55654e+06	1617	1615.7	805.92	2	3.58	APSEDFDLSSYNSGK		3	1.70144e+06	1114
16	PEPTIDE	Q9LIB2	940.678		481313	1879.34	1878.91	229.02	2	3.31	TIVSEYGTADPDLLEEK		1	481313	1115
16	PEPTIDE	Q9LIB2	1081.85		1.98444e+06	2161.68	2161.11	263.18	2	3.34	WIGGEDIVAVAYDVPIPGYK		4	352392	1116
16	PEPTIDE	Q9LIB2	1082.18		1.98444e+06	2162.34	2161.11	571.67	2	3.26	WIGGEDIVAVAYDVPIPGYK		4	718965	1117
16	PEPTIDE	Q9LIB2	1082.01		1.98444e+06	2162.01	2161.11	417.42	2	3.56	WIGGEDIVAVAYDVPIPGYK		4	527050	1118
16	PEPTIDE	Q9LIB2	1081.51		1.98444e+06	2161.01	2161.11	45.31	2	3.91	WIGGEDIVAVAYDVPIPGYK		4	386032	1119
16	PEPTIDE	Q9LIB2	1243.6		78113.4	2485.18	2485.14	17.74	2	3.63	DGQEEAAEDWLELSNPWEIVR		1	78113.4	1120
16	PEPTIDE	Q9LIB2	1098.1		356026	2194.18	2194.02	74	2	3.18	TAGEEEEDEVIPEPTVEPPK		1	356026	1121
16	PEPTIDE	Q9LIB2	800.509		2.12463e+06	2398.5	2398.18	136.29	3	3.52	LGFDLESVASQEPDPALGNGGLGR		3	1.40267e+06	1122
16	PEPTIDE	Q9LIB2	1200.52		2.12463e+06	2399.02	2398.18	349.95	2	3.99	LGFDLESVASQEPDPALGNGGLGR		3	327410	1123
16	PEPTIDE	Q9LIB2	1200.77		2.12463e+06	2399.52	2398.18	558.44	2	3.19	LGFDLESVASQEPDPALGNGGLGR		3	394550	1124
17	TOP PROTEIN	Q94A28	ACO2M_ARATH Aconitate hydratase 2, mitochondrial OS=Arabidopsis thaliana GN=ACO2 PE=1 SV=3	1.71	0.054	995	108.395	0.00672705	1	28.6512	7	7	11.1558	17	1125
17	PEPTIDE	Q94A28	1037.43		1.22764e+06	2072.84	2072.13	342.38	2	3.61	VILQDFTGVPVLVDLASMR		3	485684	1126
17	PEPTIDE	Q94A28	1037.18		1.22764e+06	2072.34	2072.13	101.08	2	3.6	VILQDFTGVPVLVDLASMR		3	285746	1127
17	PEPTIDE	Q94A28	1037.51		1.22764e+06	2073.01	2072.13	422.82	2	3.31	VILQDFTGVPVLVDLASMR		3	456213	1128
17	PEPTIDE	Q94A28	1014.1		1.31835e+06	2026.18	2024.97	597.99	2	4.57	TAEQDTIILAGAEYGSGSSR		4	410139	1129
17	PEPTIDE	Q94A28	1013.43		1.31835e+06	2024.84	2024.97	60.47	2	3.29	TAEQDTIILAGAEYGSGSSR		4	300003	1130
17	PEPTIDE	Q94A28	1013.51		1.31835e+06	2025.01	2024.97	21.84	2	3.61	TAEQDTIILAGAEYGSGSSR		4	412113	1131
17	PEPTIDE	Q94A28	1014.01		1.31835e+06	2026.01	2024.97	515.69	2	3.68	TAEQDTIILAGAEYGSGSSR		4	196095	1132
17	PEPTIDE	Q94A28	915.51		632549	1829.01	1828.03	533.57	2	4.54	EGVTATDLVLTVTQILR		3	259973	1133
17	PEPTIDE	Q94A28	610.422		632549	1828.24	1828.03	116.51	3	3.86	EGVTATDLVLTVTQILR		3	228716	1134
17	PEPTIDE	Q94A28	915.677		632549	1829.34	1828.03	715.92	2	4.05	EGVTATDLVLTVTQILR		3	143859	1135
17	PEPTIDE	Q94A28	627.672		415157	1253.33	1252.61	575.31	2	3.24	FSYNGQPAEIK		1	415157	1136
17	PEPTIDE	Q94A28	928.261		1.44587e+06	1854.51	1853.8	380.91	2	3.7	ANNMFVDYNEPQQER		4	509598	1137
17	PEPTIDE	Q94A28	928.427		1.44587e+06	1854.84	1853.8	560.73	2	3.55	ANNMFVDYNEPQQER		4	794601	1138
17	PEPTIDE	Q94A28	927.844		1.44587e+06	1853.67	1853.8	68.62	2	3.32	ANNMFVDYNEPQQER		4	60420.9	1139
17	PEPTIDE	Q94A28	928.427		1.44587e+06	1854.84	1853.8	560.73	2	4.05	ANNMFVDYNEPQQER		4	81251.5	1140
17	PEPTIDE	Q94A28	1057.51		625548	3169.52	3168.62	283.6	3	3.99	WGSTAFQNMLVVPPGSGIVHQVNLEYLGR		1	625548	1141
17	PEPTIDE	Q94A28	799.342		132001	1596.67	1595.78	557.43	2	4.64	DTIILAGAEYGSGSSR		1	132001	1142
18	TOP PROTEIN	Q42592	APXS_ARATH L-ascorbate peroxidase S, chloroplastic/mitochondrial OS=Arabidopsis thaliana GN=APXS PE=1 SV=2	-1.39	0.027	372	40.3645	0.00857275	1	27.2075	7	7	33.3333	19	1143
18	PEPTIDE	Q42592	760.508		2.23995e+06	1519	1517.87	746.34	2	3.13	HAANAGLVNALNLIK		1	2.23995e+06	1144
18	PEPTIDE	Q42592	655.339		5.55173e+06	1308.66	1308.71	39.18	2	3.34	DIVALSGAHTLGR		2	2.86066e+06	1145
18	PEPTIDE	Q42592	655.423		5.55173e+06	1308.83	1308.71	88.18	2	3.33	DIVALSGAHTLGR		2	2.69106e+06	1146
18	PEPTIDE	Q42592	976.928		925971	2927.76	2926.35	482.11	3	4.22	VDASGPEDCPEEGRLPDAGPPSPATHLR	Carbamidomethyl[+57.021464] (C9)	2	601672	1147
18	PEPTIDE	Q42592	976.762		925971	2927.26	2926.35	311.24	3	3.99	VDASGPEDCPEEGRLPDAGPPSPATHLR	Carbamidomethyl[+57.021464] (C9)	2	324300	1148
18	PEPTIDE	Q42592	1280.68		3.1317e+06	2559.35	2558.25	429.1	2	3.63	YSGISYADLFQLASATAIEEAGGPK		7	160598	1149
18	PEPTIDE	Q42592	853.51		3.1317e+06	2557.51	2558.25	292.4	3	3.53	YSGISYADLFQLASATAIEEAGGPK		7	455572	1150
18	PEPTIDE	Q42592	853.676		3.1317e+06	2558.01	2558.25	96.95	3	3.75	YSGISYADLFQLASATAIEEAGGPK		7	347394	1151
18	PEPTIDE	Q42592	854.093		3.1317e+06	2559.26	2558.25	391.68	3	4.02	YSGISYADLFQLASATAIEEAGGPK		7	397136	1152
18	PEPTIDE	Q42592	853.843		3.1317e+06	2558.51	2558.25	98.5	3	4.51	YSGISYADLFQLASATAIEEAGGPK		7	819925	1153
18	PEPTIDE	Q42592	1280.35		3.1317e+06	2558.69	2558.25	168.5	2	4.71	YSGISYADLFQLASATAIEEAGGPK		7	225414	1154
18	PEPTIDE	Q42592	853.26		3.1317e+06	2556.76	2558.25	585.57	3	3.73	YSGISYADLFQLASATAIEEAGGPK		7	725663	1155
18	PEPTIDE	Q42592	1113.18		2.45752e+06	2224.35	2224.08	120.2	2	3.13	DEDLLVLPTDAAIFEDSSFK		3	348300	1156
18	PEPTIDE	Q42592	1113.1		2.45752e+06	2224.18	2224.08	45.27	2	3.68	DEDLLVLPTDAAIFEDSSFK		3	1.25116e+06	1157
18	PEPTIDE	Q42592	1113.01		2.45752e+06	2224.01	2224.08	29.67	2	3.14	DEDLLVLPTDAAIFEDSSFK		3	858061	1158
18	PEPTIDE	Q42592	657.339		3.31066e+06	1969	1968.01	501.06	3	3.87	MGLDDKDIVALSGAHTLGR		1	3.31066e+06	1159
18	PEPTIDE	Q42592	898.427		1.79244e+06	1794.84	1795.85	564.77	2	3.21	EGPGAPGGQSWTPEWLK		3	700006	1160
18	PEPTIDE	Q42592	899.594		1.79244e+06	1797.17	1795.85	734.54	2	3.66	EGPGAPGGQSWTPEWLK		3	132865	1161
18	PEPTIDE	Q42592	899.427		1.79244e+06	1796.84	1795.85	548.92	2	4.26	EGPGAPGGQSWTPEWLK		3	959573	1162
19	TOP PROTEIN	Q9ZR03	UCRIA_ARATH Cytochrome b6-f complex iron-sulfur subunit, chloroplastic OS=Arabidopsis thaliana GN=petC PE=1 SV=1	0.79	0.03	229	24.3324	0.00867529	1	26.2564	6	6	41.048	48	1163
19	PEPTIDE	Q9ZR03	755.008		1.37118e+07	1508	1506.79	805.27	2	3.45	VLFVPWVETDFR		2	7.87645e+06	1164
19	PEPTIDE	Q9ZR03	754.424		1.37118e+07	1506.83	1506.79	30.98	2	3.33	VLFVPWVETDFR		2	5.83535e+06	1165
19	PEPTIDE	Q9ZR03	923.844		1.45789e+07	1845.67	1844.96	384.66	2	5.6	GPAPLSLALAHADIDEAGK		11	1.12118e+06	1166
19	PEPTIDE	Q9ZR03	923.844		1.45789e+07	1845.67	1844.96	384.66	2	4.97	GPAPLSLALAHADIDEAGK		11	2.2985e+06	1167
19	PEPTIDE	Q9ZR03	923.344		1.45789e+07	1844.67	1844.96	157.36	2	4.74	GPAPLSLALAHADIDEAGK		11	1.46708e+06	1168
19	PEPTIDE	Q9ZR03	923.511		1.45789e+07	1845.01	1844.96	23.31	2	5.35	GPAPLSLALAHADIDEAGK		11	2.10921e+06	1169
19	PEPTIDE	Q9ZR03	923.594		1.45789e+07	1845.17	1844.96	113.64	2	5.18	GPAPLSLALAHADIDEAGK		11	1.48982e+06	1170
19	PEPTIDE	Q9ZR03	923.427		1.45789e+07	1844.84	1844.96	67.03	2	5.59	GPAPLSLALAHADIDEAGK		11	166484	1171
19	PEPTIDE	Q9ZR03	924.011		1.45789e+07	1846.01	1844.96	565.33	2	5.77	GPAPLSLALAHADIDEAGK		11	2.72769e+06	1172
19	PEPTIDE	Q9ZR03	923.511		1.45789e+07	1845.01	1844.96	23.31	2	5.16	GPAPLSLALAHADIDEAGK		11	1.49874e+06	1173
19	PEPTIDE	Q9ZR03	923.261		1.45789e+07	1844.51	1844.96	247.7	2	5.02	GPAPLSLALAHADIDEAGK		11	258308	1174
19	PEPTIDE	Q9ZR03	923.844		1.45789e+07	1845.67	1844.96	384.66	2	5.37	GPAPLSLALAHADIDEAGK		11	595353	1175
19	PEPTIDE	Q9ZR03	923.344		1.45789e+07	1844.67	1844.96	157.36	2	5.08	GPAPLSLALAHADIDEAGK		11	846568	1176
19	PEPTIDE	Q9ZR03	897.76		7.01611e+06	1793.51	1793.77	148.99	2	4	FLCPCHGSQYNAQGR	Carbamidomethyl[+57.021464] (C3); Carbamidomethyl[+57.021464] (C5)	11	594600	1177
19	PEPTIDE	Q9ZR03	897.927		7.01611e+06	1793.84	1793.77	36.84	2	3.25	FLCPCHGSQYNAQGR	Carbamidomethyl[+57.021464] (C3); Carbamidomethyl[+57.021464] (C5)	11	893053	1178
19	PEPTIDE	Q9ZR03	898.344		7.01611e+06	1794.67	1793.77	501.42	2	4.07	FLCPCHGSQYNAQGR	Carbamidomethyl[+57.021464] (C3); Carbamidomethyl[+57.021464] (C5)	11	1.32221e+06	1179
19	PEPTIDE	Q9ZR03	897.76		7.01611e+06	1793.51	1793.77	148.99	2	3.46	FLCPCHGSQYNAQGR	Carbamidomethyl[+57.021464] (C3); Carbamidomethyl[+57.021464] (C5)	11	370464	1180
19	PEPTIDE	Q9ZR03	898.344		7.01611e+06	1794.67	1793.77	501.42	2	3.73	FLCPCHGSQYNAQGR	Carbamidomethyl[+57.021464] (C3); Carbamidomethyl[+57.021464] (C5)	11	707472	1181
19	PEPTIDE	Q9ZR03	897.177		7.01611e+06	1792.34	1793.77	799.4	2	3.3	FLCPCHGSQYNAQGR	Carbamidomethyl[+57.021464] (C3); Carbamidomethyl[+57.021464] (C5)	11	73824.8	1182
19	PEPTIDE	Q9ZR03	898.344		7.01611e+06	1794.67	1793.77	501.42	2	3.48	FLCPCHGSQYNAQGR	Carbamidomethyl[+57.021464] (C3); Carbamidomethyl[+57.021464] (C5)	11	773536	1183
19	PEPTIDE	Q9ZR03	897.76		7.01611e+06	1793.51	1793.77	148.99	2	3.58	FLCPCHGSQYNAQGR	Carbamidomethyl[+57.021464] (C3); Carbamidomethyl[+57.021464] (C5)	11	505351	1184
19	PEPTIDE	Q9ZR03	898.344		7.01611e+06	1794.67	1793.77	501.42	2	4.01	FLCPCHGSQYNAQGR	Carbamidomethyl[+57.021464] (C3); Carbamidomethyl[+57.021464] (C5)	11	532738	1185
19	PEPTIDE	Q9ZR03	897.76		7.01611e+06	1793.51	1793.77	148.99	2	3.53	FLCPCHGSQYNAQGR	Carbamidomethyl[+57.021464] (C3); Carbamidomethyl[+57.021464] (C5)	11	560759	1186
19	PEPTIDE	Q9ZR03	898.344		7.01611e+06	1794.67	1793.77	501.42	2	3.96	FLCPCHGSQYNAQGR	Carbamidomethyl[+57.021464] (C3); Carbamidomethyl[+57.021464] (C5)	11	682097	1187
19	PEPTIDE	Q9ZR03	675.423		3.61068e+07	1348.83	1348.65	133.48	2	3.58	GDPTYLVVENDK		5	2.79026e+06	1188
19	PEPTIDE	Q9ZR03	675.84		3.61068e+07	1349.66	1348.65	751.39	2	3.58	GDPTYLVVENDK		5	1.39598e+07	1189
19	PEPTIDE	Q9ZR03	675.34		3.61068e+07	1348.66	1348.65	9.89	2	4.12	GDPTYLVVENDK		5	1.6676e+06	1190
19	PEPTIDE	Q9ZR03	675.423		3.61068e+07	1348.83	1348.65	133.48	2	3.53	GDPTYLVVENDK		5	7.94598e+06	1191
19	PEPTIDE	Q9ZR03	675.423		3.61068e+07	1348.83	1348.65	133.48	2	3.66	GDPTYLVVENDK		5	9.74321e+06	1192
19	PEPTIDE	Q9ZR03	1237.6		2.13704e+06	2473.18	2473.22	16.57	2	3.81	TLATYGINAVCTHLGCVVPWNK	Carbamidomethyl[+57.021464] (C11); Carbamidomethyl[+57.021464] (C16)	5	318329	1193
19	PEPTIDE	Q9ZR03	1238.02		2.13704e+06	2474.02	2473.22	320.38	2	3.85	TLATYGINAVCTHLGCVVPWNK	Carbamidomethyl[+57.021464] (C11); Carbamidomethyl[+57.021464] (C16)	5	464314	1194
19	PEPTIDE	Q9ZR03	1238.35		2.13704e+06	2474.68	2473.22	589.94	2	3.61	TLATYGINAVCTHLGCVVPWNK	Carbamidomethyl[+57.021464] (C11); Carbamidomethyl[+57.021464] (C16)	5	492717	1195
19	PEPTIDE	Q9ZR03	1238.18		2.13704e+06	2474.35	2473.22	455.16	2	4.36	TLATYGINAVCTHLGCVVPWNK	Carbamidomethyl[+57.021464] (C11); Carbamidomethyl[+57.021464] (C16)	5	588254	1196
19	PEPTIDE	Q9ZR03	1238.02		2.13704e+06	2474.02	2473.22	320.38	2	3.19	TLATYGINAVCTHLGCVVPWNK	Carbamidomethyl[+57.021464] (C11); Carbamidomethyl[+57.021464] (C16)	5	273431	1197
19	PEPTIDE	Q9ZR03	751.008		4.88611e+07	1500	1499.76	158.9	2	3.52	DALGNDVVAAEWLK		14	3.55479e+06	1198
19	PEPTIDE	Q9ZR03	751.008		4.88611e+07	1500	1499.76	158.9	2	4.39	DALGNDVVAAEWLK		14	2.36262e+06	1199
19	PEPTIDE	Q9ZR03	751.424		4.88611e+07	1500.83	1499.76	714.56	2	3.61	DALGNDVVAAEWLK		14	3.36298e+06	1200
19	PEPTIDE	Q9ZR03	750.924		4.88611e+07	1499.83	1499.76	47.77	2	4.32	DALGNDVVAAEWLK		14	6.74154e+06	1201
19	PEPTIDE	Q9ZR03	750.424		4.88611e+07	1498.83	1499.76	619.01	2	3.68	DALGNDVVAAEWLK		14	1.82708e+06	1202
19	PEPTIDE	Q9ZR03	751.008		4.88611e+07	1500	1499.76	158.9	2	4.45	DALGNDVVAAEWLK		14	6.65942e+06	1203
19	PEPTIDE	Q9ZR03	750.841		4.88611e+07	1499.67	1499.76	63.36	2	3.4	DALGNDVVAAEWLK		14	1.34085e+06	1204
19	PEPTIDE	Q9ZR03	751.008		4.88611e+07	1500	1499.76	158.9	2	4.04	DALGNDVVAAEWLK		14	4.97011e+06	1205
19	PEPTIDE	Q9ZR03	750.841		4.88611e+07	1499.67	1499.76	63.36	2	4.15	DALGNDVVAAEWLK		14	202934	1206
19	PEPTIDE	Q9ZR03	751.341		4.88611e+07	1500.67	1499.76	603.43	2	4.49	DALGNDVVAAEWLK		14	1.46923e+06	1207
19	PEPTIDE	Q9ZR03	751.008		4.88611e+07	1500	1499.76	158.9	2	4.36	DALGNDVVAAEWLK		14	7.04524e+06	1208
19	PEPTIDE	Q9ZR03	750.924		4.88611e+07	1499.83	1499.76	47.77	2	4.37	DALGNDVVAAEWLK		14	5.60565e+06	1209
19	PEPTIDE	Q9ZR03	750.924		4.88611e+07	1499.83	1499.76	47.77	2	3.46	DALGNDVVAAEWLK		14	1.39332e+06	1210
19	PEPTIDE	Q9ZR03	750.424		4.88611e+07	1498.83	1499.76	619.01	2	3.58	DALGNDVVAAEWLK		14	2.32537e+06	1211
20	TOP PROTEIN	Q9FMD5	TIC40_ARATH Protein TIC 40, chloroplastic OS=Arabidopsis thaliana GN=TIC40 PE=1 SV=1	-1.85	0.025	447	48.8539	0.00522412	1	25.8117	6	6	24.1611	13	1212
20	PEPTIDE	Q9FMD5	822.842		4.05867e+06	1643.67	1642.74	568.08	2	3.22	NYAFEDISPEETTK		2	1.58535e+06	1213
20	PEPTIDE	Q9FMD5	823.009		4.05867e+06	1644	1642.74	771	2	3.62	NYAFEDISPEETTK		2	2.47331e+06	1214
20	PEPTIDE	Q9FMD5	867.426		2.99778e+06	1732.84	1731.81	594.98	2	4.49	IMENPDVAMAFQNPR		2	1.49844e+06	1215
20	PEPTIDE	Q9FMD5	867.01		2.99778e+06	1732	1731.81	113.77	2	4	IMENPDVAMAFQNPR		2	1.49934e+06	1216
20	PEPTIDE	Q9FMD5	983.428		2.85748e+06	1964.84	1964.88	20.97	2	3.99	VQAALMECSENPMNIMK	Carbamidomethyl[+57.021464] (C8)	5	813772	1217
20	PEPTIDE	Q9FMD5	984.095		2.85748e+06	1966.17	1964.88	657.62	2	4.98	VQAALMECSENPMNIMK	Carbamidomethyl[+57.021464] (C8)	5	70733.9	1218
20	PEPTIDE	Q9FMD5	983.678		2.85748e+06	1965.34	1964.88	233.51	2	4.72	VQAALMECSENPMNIMK	Carbamidomethyl[+57.021464] (C8)	5	816619	1219
20	PEPTIDE	Q9FMD5	983.428		2.85748e+06	1964.84	1964.88	20.97	2	3.1	VQAALMECSENPMNIMK	Carbamidomethyl[+57.021464] (C8)	5	774042	1220
20	PEPTIDE	Q9FMD5	983.928		2.85748e+06	1965.84	1964.88	487.98	2	3.92	VQAALMECSENPMNIMK	Carbamidomethyl[+57.021464] (C8)	5	382318	1221
20	PEPTIDE	Q9FMD5	945.844		705604	2834.51	2833.39	396.17	3	4.16	LFEDVLQNGAGPANGATASEVFQSLGGGK		1	705604	1222
20	PEPTIDE	Q9FMD5	944.011		1.14634e+06	1886.01	1884.84	620.31	2	3.25	ESPFSNYAEVSETNSPK		2	966040	1223
20	PEPTIDE	Q9FMD5	943.844		1.14634e+06	1885.67	1884.84	443.46	2	4.6	ESPFSNYAEVSETNSPK		2	180303	1224
20	PEPTIDE	Q9FMD5	916.094		536654	1830.17	1829.95	120.39	2	3.96	QQFNQIGLTPEEVISK		1	536654	1225
21	TOP PROTEIN	Q96255	SERB1_ARATH Phosphoserine aminotransferase 1, chloroplastic OS=Arabidopsis thaliana GN=PSAT1 PE=1 SV=1	-0.7	0.008	430	47.3111	0.00803076	1	24.499	6	6	21.3953	27	1226
21	PEPTIDE	Q96255	951.095		7.2499e+06	1900.17	1900.05	67.37	2	4.21	VFNFAAGPATLPENVLLK		6	1.39151e+06	1227
21	PEPTIDE	Q96255	951.511		7.2499e+06	1901.01	1900.05	505.96	2	4.97	VFNFAAGPATLPENVLLK		6	1.32077e+06	1228
21	PEPTIDE	Q96255	951.095		7.2499e+06	1900.17	1900.05	67.37	2	3.32	VFNFAAGPATLPENVLLK		6	2.07352e+06	1229
21	PEPTIDE	Q96255	950.928		7.2499e+06	1899.84	1900.05	108.07	2	3.26	VFNFAAGPATLPENVLLK		6	965418	1230
21	PEPTIDE	Q96255	951.511		7.2499e+06	1901.01	1900.05	505.96	2	3.4	VFNFAAGPATLPENVLLK		6	1.16268e+06	1231
21	PEPTIDE	Q96255	951.595		7.2499e+06	1901.17	1900.05	593.68	2	4.3	VFNFAAGPATLPENVLLK		6	336006	1232
21	PEPTIDE	Q96255	732.007		1.18775e+07	1462	1462.75	512.27	2	3.23	ASIYNAMPLAGVEK		6	1.78703e+06	1233
21	PEPTIDE	Q96255	732.841		1.18775e+07	1463.67	1462.75	627.16	2	3.53	ASIYNAMPLAGVEK		6	1.33447e+06	1234
21	PEPTIDE	Q96255	732.507		1.18775e+07	1463	1462.75	171.39	2	3.8	ASIYNAMPLAGVEK		6	1.71175e+06	1235
21	PEPTIDE	Q96255	732.924		1.18775e+07	1463.83	1462.75	741.1	2	4	ASIYNAMPLAGVEK		6	2.83718e+06	1236
21	PEPTIDE	Q96255	732.924		1.18775e+07	1463.83	1462.75	741.1	2	3.54	ASIYNAMPLAGVEK		6	3.22133e+06	1237
21	PEPTIDE	Q96255	732.841		1.18775e+07	1463.67	1462.75	627.16	2	3.21	ASIYNAMPLAGVEK		6	985732	1238
21	PEPTIDE	Q96255	663.506		179999	1325	1323.79	913.97	2	3.25	NVGPSGVTIVIIR		1	179999	1239
21	PEPTIDE	Q96255	930.511		7514.51	1859.01	1857.89	601.08	2	3.36	ADLLYNAIEESNGFFR		1	7514.51	1240
21	PEPTIDE	Q96255	795.425		8.07759e+06	1588.84	1588.76	46.02	2	3.22	VPSFEELEQTPDAK		6	1.33948e+06	1241
21	PEPTIDE	Q96255	795.925		8.07759e+06	1589.84	1588.76	675.45	2	4.04	VPSFEELEQTPDAK		6	1.78332e+06	1242
21	PEPTIDE	Q96255	795.425		8.07759e+06	1588.84	1588.76	46.02	2	3.94	VPSFEELEQTPDAK		6	2293207	1243
21	PEPTIDE	Q96255	795.425		8.07759e+06	1588.84	1588.76	46.02	2	3.48	VPSFEELEQTPDAK		6	935158	1244
21	PEPTIDE	Q96255	795.925		8.07759e+06	1589.84	1588.76	675.45	2	4.3	VPSFEELEQTPDAK		6	283477	1245
21	PEPTIDE	Q96255	795.925		8.07759e+06	1589.84	1588.76	675.45	2	3.55	VPSFEELEQTPDAK		6	1.44294e+06	1246
21	PEPTIDE	Q96255	953.511		4.30683e+06	1905.01	1904.96	27.24	2	3.52	DLIGNAQDITPVMLDYK		7	826287	1247
21	PEPTIDE	Q96255	954.011		4.30683e+06	1906.01	1904.96	552.2	2	4.62	DLIGNAQDITPVMLDYK		7	934993	1248
21	PEPTIDE	Q96255	953.928		4.30683e+06	1905.84	1904.96	464.7	2	3.72	DLIGNAQDITPVMLDYK		7	21743.2	1249
21	PEPTIDE	Q96255	953.845		4.30683e+06	1905.67	1904.96	377.21	2	4.32	DLIGNAQDITPVMLDYK		7	892955	1250
21	PEPTIDE	Q96255	953.178		4.30683e+06	1904.34	1904.96	322.73	2	3.7	DLIGNAQDITPVMLDYK		7	566293	1251
21	PEPTIDE	Q96255	954.095		4.30683e+06	1906.17	1904.96	639.69	2	3.81	DLIGNAQDITPVMLDYK		7	533591	1252
21	PEPTIDE	Q96255	953.595		4.30683e+06	1905.17	1904.96	114.73	2	3.17	DLIGNAQDITPVMLDYK		7	530970	1253
22	TOP PROTEIN	Q9FVR6	Y1222_ARATH Uncharacterized protein At1g32220, chloroplastic OS=Arabidopsis thaliana GN=At1g32220 PE=2 SV=1	1.14	0.05	296	31.9405	0.00545264	1	24.0996	6	6	35.1351	15	1254
22	PEPTIDE	Q9FVR6	788.925		1.19007e+07	1575.84	1575.84	5.93	2	4.13	VVVLGGNGFVGSAICK	Carbamidomethyl[+57.021464] (C15)	4	2.58435e+06	1255
22	PEPTIDE	Q9FVR6	789.508		1.19007e+07	1577	1575.84	734.43	2	4.56	VVVLGGNGFVGSAICK	Carbamidomethyl[+57.021464] (C15)	4	3.24768e+06	1256
22	PEPTIDE	Q9FVR6	789.508		1.19007e+07	1577	1575.84	734.43	2	3.96	VVVLGGNGFVGSAICK	Carbamidomethyl[+57.021464] (C15)	4	4.45804e+06	1257
22	PEPTIDE	Q9FVR6	789.508		1.19007e+07	1577	1575.84	734.43	2	3.55	VVVLGGNGFVGSAICK	Carbamidomethyl[+57.021464] (C15)	4	1.61066e+06	1258
22	PEPTIDE	Q9FVR6	910.094		336474	2727.26	2727.54	103.87	3	4.11	SLPASDLILAPPVNVDDLALAVINAVK		2	116094	1259
22	PEPTIDE	Q9FVR6	910.094		336474	2727.26	2727.54	103.87	3	4.46	SLPASDLILAPPVNVDDLALAVINAVK		2	220380	1260
22	PEPTIDE	Q9FVR6	686.757		4.11894e+06	1371.5	1370.72	571.05	2	3.36	INGEANVTAVNAAK		3	398207	1261
22	PEPTIDE	Q9FVR6	686.423		4.11894e+06	1370.83	1370.72	84.67	2	4.17	INGEANVTAVNAAK		3	2.33418e+06	1262
22	PEPTIDE	Q9FVR6	686.34		4.11894e+06	1370.66	1370.72	36.92	2	3.34	INGEANVTAVNAAK		3	1.38655e+06	1263
22	PEPTIDE	Q9FVR6	877.677		476823	1753.34	1752.96	217.75	2	3.16	YPTSGVVLRPGFIYGK		1	476823	1264
22	PEPTIDE	Q9FVR6	904.51		1.2319e+06	1807.01	1805.98	569.28	2	3.61	VNGIEVPLDLVGEPLDK		2	77628.6	1265
22	PEPTIDE	Q9FVR6	904.01		1.2319e+06	1806.01	1805.98	15.55	2	3.29	VNGIEVPLDLVGEPLDK		2	1.15427e+06	1266
22	PEPTIDE	Q9FVR6	701.34		4.49594e+06	1400.67	1400.76	69.28	2	3.6	AAISNGIEVVSVSR		3	2.2615e+06	1267
22	PEPTIDE	Q9FVR6	701.507		4.49594e+06	1401	1400.76	168.69	2	3.88	AAISNGIEVVSVSR		3	383594	1268
22	PEPTIDE	Q9FVR6	701.59		4.49594e+06	1401.17	1400.76	287.67	2	4.13	AAISNGIEVVSVSR		3	1.85084e+06	1269
23	TOP PROTEIN	Q8L940	PDX13_ARATH Pyridoxal 5'-phosphate synthase subunit PDX1.3 OS=Arabidopsis thaliana GN=PDX13 PE=1 SV=2	0.89	0.018	309	33.177	0.00571924	0.999996	23.9433	6	5	29.7735	28	1270
23	PEPTIDE	Q8L940	730.341		5.65856e+07	1458.67	1457.73	642.52	2	4.62	GGVIMDVVNAEQAR		12	6.6376e+06	1271
23	PEPTIDE	Q8L940	730.007		5.65856e+07	1458	1457.73	185.18	2	4.2	GGVIMDVVNAEQAR		12	6.76035e+06	1272
23	PEPTIDE	Q8L940	730.341		5.65856e+07	1458.67	1457.73	642.52	2	3.45	GGVIMDVVNAEQAR		12	6.34063e+06	1273
23	PEPTIDE	Q8L940	487.337		5.65856e+07	1458.99	1457.73	862.69	3	3.72	GGVIMDVVNAEQAR		12	2.4267e+06	1274
23	PEPTIDE	Q8L940	729.841		5.65856e+07	1457.67	1457.73	43.48	2	4.47	GGVIMDVVNAEQAR		12	1.36596e+06	1275
23	PEPTIDE	Q8L940	730.424		5.65856e+07	1458.83	1457.73	756.86	2	3.81	GGVIMDVVNAEQAR		12	5.78416e+06	1276
23	PEPTIDE	Q8L940	729.924		5.65856e+07	1457.83	1457.73	70.85	2	4.19	GGVIMDVVNAEQAR		12	7.29381e+06	1277
23	PEPTIDE	Q8L940	487.003		5.65856e+07	1457.99	1457.73	176.68	3	3.58	GGVIMDVVNAEQAR		12	1.53336e+06	1278
23	PEPTIDE	Q8L940	730.007		5.65856e+07	1458	1457.73	185.18	2	4.72	GGVIMDVVNAEQAR		12	3.87453e+06	1279
23	PEPTIDE	Q8L940	729.424		5.65856e+07	1456.83	1457.73	615.16	2	3.27	GGVIMDVVNAEQAR		12	3.36571e+06	1280
23	PEPTIDE	Q8L940	729.841		5.65856e+07	1457.67	1457.73	43.48	2	4.1	GGVIMDVVNAEQAR		12	4.37699e+06	1281
23	PEPTIDE	Q8L940	730.424		5.65856e+07	1458.83	1457.73	756.86	2	3.5	GGVIMDVVNAEQAR		12	6.82579e+06	1282
23	PEPTIDE	Q8L940	1199.27		388735	3594.77	3593.81	268.61	3	3.77	LPVVQFAAGGVATPADAALMMQLGCDGVFVGSGIFK	Carbamidomethyl[+57.021464] (C25)	1	388735	1283
23	PEPTIDE	Q8L940	796.175		1.88098e+07	1590.34	1589.75	365.49	2	3.76	IAEEAGACAVMALER	Carbamidomethyl[+57.021464] (C8)	9	2.61345e+06	1284
23	PEPTIDE	Q8L940	796.342		1.88098e+07	1590.67	1589.75	575.17	2	3.95	IAEEAGACAVMALER	Carbamidomethyl[+57.021464] (C8)	9	2.46352e+06	1285
23	PEPTIDE	Q8L940	795.759		1.88098e+07	1589.5	1589.75	158.71	2	3.69	IAEEAGACAVMALER	Carbamidomethyl[+57.021464] (C8)	9	1.9906e+06	1286
23	PEPTIDE	Q8L940	796.425		1.88098e+07	1590.84	1589.75	680.01	2	3.26	IAEEAGACAVMALER	Carbamidomethyl[+57.021464] (C8)	9	2.75357e+06	1287
23	PEPTIDE	Q8L940	796.009		1.88098e+07	1590	1589.75	155.81	2	4.83	IAEEAGACAVMALER	Carbamidomethyl[+57.021464] (C8)	9	3.08547e+06	1288
23	PEPTIDE	Q8L940	796.259		1.88098e+07	1590.5	1589.75	470.33	2	5.15	IAEEAGACAVMALER	Carbamidomethyl[+57.021464] (C8)	9	459531	1289
23	PEPTIDE	Q8L940	795.925		1.88098e+07	1589.84	1589.75	50.97	2	4	IAEEAGACAVMALER	Carbamidomethyl[+57.021464] (C8)	9	2.11067e+06	1290
23	PEPTIDE	Q8L940	795.925		1.88098e+07	1589.84	1589.75	50.97	2	4.59	IAEEAGACAVMALER	Carbamidomethyl[+57.021464] (C8)	9	1.4065e+06	1291
23	PEPTIDE	Q8L940	796.342		1.88098e+07	1590.67	1589.75	575.17	2	4.38	IAEEAGACAVMALER	Carbamidomethyl[+57.021464] (C8)	9	1.92652e+06	1292
23	PEPTIDE	Q8L940	716.424		4.62101e+06	1430.83	1430.6	160.83	2	3.43	NMDDDEVFTFAK		2	3.34938e+06	1293
23	PEPTIDE	Q8L940	716.341		4.62101e+06	1430.67	1430.6	44.32	2	3.18	NMDDDEVFTFAK		2	1.27163e+06	1294
23	PEPTIDE	Q8L940	737.841		3.44281e+06	1473.67	1473.72	39.38	2	3.17	GGVIMDVVNAEQAR	Oxidation[+15.994915] (M5)	3	1.6915e+06	1295
23	PEPTIDE	Q8L940	738.508		3.44281e+06	1475	1473.72	865.38	2	3.75	GGVIMDVVNAEQAR	Oxidation[+15.994915] (M5)	3	1.5832e+06	1296
23	PEPTIDE	Q8L940	738.341		3.44281e+06	1474.67	1473.72	639.19	2	3.54	GGVIMDVVNAEQAR	Oxidation[+15.994915] (M5)	3	168103	1297
23	PEPTIDE	Q8L940	758.424		1.40258e+06	1514.83	1514.81	18.91	2	3.13	TKGEAGTGNIIEAVR		1	1.40258e+06	1298
24	TOP PROTEIN	Q9M2E2	SDR1_ARATH (+)-neomenthol dehydrogenase OS=Arabidopsis thaliana GN=SDR1 PE=1 SV=1	1.38	0.026	296	32.7648	0.00524951	1	22.764	6	5	30.7432	20	1299
24	PEPTIDE	Q9M2E2	632.256		579342	1262.5	1261.67	654.88	2	3.19	IVNVSSSMGQLK		1	579342	1300
24	PEPTIDE	Q9M2E2	1069.18		5.63931e+06	2136.34	2137.17	388.24	2	4.05	LDILVNNAGIGGIITDAEALR		7	757643	1301
24	PEPTIDE	Q9M2E2	1069.68		5.63931e+06	2137.34	2137.17	79.68	2	3.98	LDILVNNAGIGGIITDAEALR		7	883319	1302
24	PEPTIDE	Q9M2E2	1069.35		5.63931e+06	2136.68	2137.17	232.27	2	3.64	LDILVNNAGIGGIITDAEALR		7	1.03229e+06	1303
24	PEPTIDE	Q9M2E2	1069.85		5.63931e+06	2137.68	2137.17	235.65	2	3.55	LDILVNNAGIGGIITDAEALR		7	1.55976e+06	1304
24	PEPTIDE	Q9M2E2	1070.18		5.63931e+06	2138.34	2137.17	547.59	2	3.22	LDILVNNAGIGGIITDAEALR		7	707879	1305
24	PEPTIDE	Q9M2E2	1069.76		5.63931e+06	2137.51	2137.17	157.66	2	4.44	LDILVNNAGIGGIITDAEALR		7	338042	1306
24	PEPTIDE	Q9M2E2	1069.18		5.63931e+06	2136.34	2137.17	388.24	2	3.54	LDILVNNAGIGGIITDAEALR		7	360381	1307
24	PEPTIDE	Q9M2E2	640.339		219818	1278.66	1277.66	781.32	2	3.11	IVNVSSSMGQLK	Oxidation[+15.994915] (M8)	1	219818	1308
24	PEPTIDE	Q9M2E2	1105.6		287110	3313.77	3314.69	278.53	3	3.59	ELEISDQSLLFHQLDVADPASITSLAEFVK		1	287110	1309
24	PEPTIDE	Q9M2E2	780.592		8.46804e+06	1559.17	1558.84	213.3	2	4.09	IDQVINQLLNDFK		8	946491	1310
24	PEPTIDE	Q9M2E2	780.508		8.46804e+06	1559	1558.84	106.38	2	3.42	IDQVINQLLNDFK		8	1.68699e+06	1311
24	PEPTIDE	Q9M2E2	780.508		8.46804e+06	1559	1558.84	106.38	2	3.99	IDQVINQLLNDFK		8	904480	1312
24	PEPTIDE	Q9M2E2	781.008		8.46804e+06	1560	1558.84	747.9	2	4.65	IDQVINQLLNDFK		8	30110.6	1313
24	PEPTIDE	Q9M2E2	781.008		8.46804e+06	1560	1558.84	747.9	2	3.65	IDQVINQLLNDFK		8	1.38108e+06	1314
24	PEPTIDE	Q9M2E2	780.425		8.46804e+06	1558.83	1558.84	0.54	2	3.32	IDQVINQLLNDFK		8	1.17397e+06	1315
24	PEPTIDE	Q9M2E2	780.425		8.46804e+06	1558.83	1558.84	0.54	2	4.06	IDQVINQLLNDFK		8	1.37917e+06	1316
24	PEPTIDE	Q9M2E2	780.425		8.46804e+06	1558.83	1558.84	0.54	2	3.79	IDQVINQLLNDFK		8	965752	1317
24	PEPTIDE	Q9M2E2	744.341		1.6316e+06	1486.67	1486.76	64.55	2	3.78	TGVLSVEEGASSPVR		2	275407	1318
24	PEPTIDE	Q9M2E2	744.924		1.6316e+06	1487.83	1486.76	720.17	2	3.27	TGVLSVEEGASSPVR		2	1.35619e+06	1319
25	TOP PROTEIN	Q42406	CP18D_ARATH Peptidyl-prolyl cis-trans isomerase CYP18-4 OS=Arabidopsis thaliana GN=CYP18-4 PE=1 SV=1	-0.92	0.03	172	18.3482	0.00896826	1	20.5621	4	3	34.3023	35	1320
25	PEPTIDE	Q42406	942.678		1.02062e+07	2825.01	2824.29	254.84	3	4.48	HTGAGILSMANSGPNTNGSQFFICTDK	Carbamidomethyl[+57.021464] (C24)	5	2.48075e+06	1321
25	PEPTIDE	Q42406	942.761		1.02062e+07	2825.26	2824.29	343.36	3	5.94	HTGAGILSMANSGPNTNGSQFFICTDK	Carbamidomethyl[+57.021464] (C24)	5	2.66898e+06	1322
25	PEPTIDE	Q42406	942.511		1.02062e+07	2824.51	2824.29	77.8	3	4.88	HTGAGILSMANSGPNTNGSQFFICTDK	Carbamidomethyl[+57.021464] (C24)	5	3.02018e+06	1323
25	PEPTIDE	Q42406	942.428		1.02062e+07	2824.26	2824.29	10.72	3	3.96	HTGAGILSMANSGPNTNGSQFFICTDK	Carbamidomethyl[+57.021464] (C24)	5	125989	1324
25	PEPTIDE	Q42406	942.844		1.02062e+07	2825.51	2824.29	431.88	3	4.17	HTGAGILSMANSGPNTNGSQFFICTDK	Carbamidomethyl[+57.021464] (C24)	5	1.9103e+06	1325
25	PEPTIDE	Q42406	763.925		3.26668e+07	1525.83	1525.76	48.64	2	4.27	VFFDMSLSGTPIGR		9	3.321e+06	1326
25	PEPTIDE	Q42406	764.508		3.26668e+07	1527	1525.76	813.3	2	3.65	VFFDMSLSGTPIGR		9	6.28198e+06	1327
25	PEPTIDE	Q42406	764.008		3.26668e+07	1526	1525.76	157.87	2	3.77	VFFDMSLSGTPIGR		9	3.1153e+06	1328
25	PEPTIDE	Q42406	764.008		3.26668e+07	1526	1525.76	157.87	2	3.55	VFFDMSLSGTPIGR		9	6.7089e+06	1329
25	PEPTIDE	Q42406	763.925		3.26668e+07	1525.83	1525.76	48.64	2	3.74	VFFDMSLSGTPIGR		9	2.96148e+06	1330
25	PEPTIDE	Q42406	764.425		3.26668e+07	1526.83	1525.76	704.06	2	3.17	VFFDMSLSGTPIGR		9	2.80922e+06	1331
25	PEPTIDE	Q42406	764.341		3.26668e+07	1526.67	1525.76	594.82	2	4.84	VFFDMSLSGTPIGR		9	103413	1332
25	PEPTIDE	Q42406	764.508		3.26668e+07	1527	1525.76	813.3	2	4.13	VFFDMSLSGTPIGR		9	4.02578e+06	1333
25	PEPTIDE	Q42406	764.341		3.26668e+07	1526.67	1525.76	594.82	2	4.19	VFFDMSLSGTPIGR		9	3.3397e+06	1334
25	PEPTIDE	Q42406	1058.01		3.13133e+06	2114.01	2113.96	22.8	2	4.08	IEMELFADTTPNTAENFR	Oxidation[+15.994915] (M3)	7	466778	1335
25	PEPTIDE	Q42406	1058.35		3.13133e+06	2114.68	2113.96	338.17	2	4.42	IEMELFADTTPNTAENFR	Oxidation[+15.994915] (M3)	7	710823	1336
25	PEPTIDE	Q42406	1057.93		3.13133e+06	2113.84	2113.96	56.04	2	3.52	IEMELFADTTPNTAENFR	Oxidation[+15.994915] (M3)	7	577582	1337
25	PEPTIDE	Q42406	1058.01		3.13133e+06	2114.01	2113.96	22.8	2	3.96	IEMELFADTTPNTAENFR	Oxidation[+15.994915] (M3)	7	547626	1338
25	PEPTIDE	Q42406	1058.35		3.13133e+06	2114.68	2113.96	338.17	2	3.68	IEMELFADTTPNTAENFR	Oxidation[+15.994915] (M3)	7	41370	1339
25	PEPTIDE	Q42406	1058.01		3.13133e+06	2114.01	2113.96	22.8	2	3.89	IEMELFADTTPNTAENFR	Oxidation[+15.994915] (M3)	7	572501	1340
25	PEPTIDE	Q42406	1058.35		3.13133e+06	2114.68	2113.96	338.17	2	4.27	IEMELFADTTPNTAENFR	Oxidation[+15.994915] (M3)	7	214647	1341
25	PEPTIDE	Q42406	1049.85		1.74515e+07	2097.68	2097.97	138.47	2	4.92	IEMELFADTTPNTAENFR		14	1.16856e+06	1342
25	PEPTIDE	Q42406	1050.35		1.74515e+07	2098.68	2097.97	338.19	2	4.84	IEMELFADTTPNTAENFR		14	1.3555e+06	1343
25	PEPTIDE	Q42406	1050.43		1.74515e+07	2098.84	2097.97	417.64	2	5.36	IEMELFADTTPNTAENFR		14	2.61317e+06	1344
25	PEPTIDE	Q42406	1050.1		1.74515e+07	2098.18	2097.97	99.86	2	4.87	IEMELFADTTPNTAENFR		14	2.19899e+06	1345
25	PEPTIDE	Q42406	1050.01		1.74515e+07	2098.01	2097.97	20.42	2	4.95	IEMELFADTTPNTAENFR		14	2.37072e+06	1346
25	PEPTIDE	Q42406	1050.51		1.74515e+07	2099.01	2097.97	497.08	2	4.13	IEMELFADTTPNTAENFR		14	1.20303e+06	1347
25	PEPTIDE	Q42406	1050.1		1.74515e+07	2098.18	2097.97	99.86	2	4.09	IEMELFADTTPNTAENFR		14	926078	1348
25	PEPTIDE	Q42406	1049.85		1.74515e+07	2097.68	2097.97	138.47	2	4.9	IEMELFADTTPNTAENFR		14	142170	1349
25	PEPTIDE	Q42406	1050.35		1.74515e+07	2098.68	2097.97	338.19	2	4.87	IEMELFADTTPNTAENFR		14	41792.6	1350
25	PEPTIDE	Q42406	1050.6		1.74515e+07	2099.18	2097.97	576.52	2	5.12	IEMELFADTTPNTAENFR		14	1.79843e+06	1351
25	PEPTIDE	Q42406	1050.01		1.74515e+07	2098.01	2097.97	20.42	2	5.04	IEMELFADTTPNTAENFR		14	1.42451e+06	1352
25	PEPTIDE	Q42406	1050.51		1.74515e+07	2099.01	2097.97	497.08	2	4.5	IEMELFADTTPNTAENFR		14	598344	1353
25	PEPTIDE	Q42406	1050.43		1.74515e+07	2098.84	2097.97	417.64	2	5.34	IEMELFADTTPNTAENFR		14	911404	1354
25	PEPTIDE	Q42406	1049.51		1.74515e+07	2097.01	2097.97	456.24	2	4.77	IEMELFADTTPNTAENFR		14	698860	1355
26	TOP PROTEIN	Q96327	EBP1_ARATH ERBB-3 BINDING PROTEIN 1 OS=Arabidopsis thaliana GN=EBP1 PE=1 SV=1	0.64	0.044	392	42.9343	0.0063667	1	19.3694	5	4	15.051	12	1356
26	PEPTIDE	Q96327	678.256		1.83482e+06	1354.5	1354.76	196.66	2	3.23	ALQVVLAECKPK	Carbamidomethyl[+57.021464] (C9)	2	259689	1357
26	PEPTIDE	Q96327	678.34		1.83482e+06	1354.66	1354.76	73.63	2	3.34	ALQVVLAECKPK	Carbamidomethyl[+57.021464] (C9)	2	1.57513e+06	1358
26	PEPTIDE	Q96327	651.923		9.72492e+06	1301.83	1301.71	94.05	2	3.28	ELSLTSPEVVTK		3	2.74796e+06	1359
26	PEPTIDE	Q96327	651.923		9.72492e+06	1301.83	1301.71	94.05	2	3.19	ELSLTSPEVVTK		3	4.47177e+06	1360
26	PEPTIDE	Q96327	651.839		9.72492e+06	1301.66	1301.71	33.99	2	3.19	ELSLTSPEVVTK		3	2.50519e+06	1361
26	PEPTIDE	Q96327	835.926		813218	1669.84	1668.92	551.66	2	5.54	KADVIAAANTAADVALR		1	813218	1362
26	PEPTIDE	Q96327	920.761		52579.8	1839.51	1838.71	432.32	2	3.3	GEASTEAEPMDASSNAQE	Oxidation[+15.994915] (M10)	2	24367.8	1363
26	PEPTIDE	Q96327	920.427		52579.8	1838.84	1838.71	69.74	2	3.39	GEASTEAEPMDASSNAQE	Oxidation[+15.994915] (M10)	2	28212	1364
26	PEPTIDE	Q96327	912.51		1.6691e+06	1823.01	1822.72	158.85	2	3.82	GEASTEAEPMDASSNAQE		4	372681	1365
26	PEPTIDE	Q96327	912.594		1.6691e+06	1823.17	1822.72	250.29	2	3.56	GEASTEAEPMDASSNAQE		4	446220	1366
26	PEPTIDE	Q96327	913.01		1.6691e+06	1824.01	1822.72	707.49	2	3.36	GEASTEAEPMDASSNAQE		4	341672	1367
26	PEPTIDE	Q96327	912.344		1.6691e+06	1822.67	1822.72	24.03	2	3.16	GEASTEAEPMDASSNAQE		4	508526	1368
27	TOP PROTEIN	Q9C514	RS71_ARATH 40S ribosomal protein S7-1 OS=Arabidopsis thaliana GN=RPS7A PE=2 SV=1	-2.33	0.033	191	21.891	0.010228	1	18.1505	4	4	30.8901	9	1369
27	PEPTIDE	Q9C514	1075.6		345744	3223.77	3222.56	375.66	3	4.49	EKGVELSELDEQVAQAFFDLENTNQELK		1	345744	1370
27	PEPTIDE	Q9C514	1160.1		1.32777e+06	2318.18	2318.27	39.83	2	3.74	TLTSVHEAILDDVVLPAEIVGK		2	934159	1371
27	PEPTIDE	Q9C514	1159.43		1.32777e+06	2316.85	2318.27	614.98	2	3.19	TLTSVHEAILDDVVLPAEIVGK		2	393607	1372
27	PEPTIDE	Q9C514	515.92		3.65533e+06	1029.83	1029.6	221.93	2	3.23	AIVVNVPYR		1	3.65533e+06	1373
27	PEPTIDE	Q9C514	989.762		3.03889e+06	2966.26	2965.42	284.53	3	6.68	GVELSELDEQVAQAFFDLENTNQELK		5	803881	1374
27	PEPTIDE	Q9C514	989.928		3.03889e+06	2966.76	2965.42	453.14	3	4.99	GVELSELDEQVAQAFFDLENTNQELK		5	847256	1375
27	PEPTIDE	Q9C514	989.762		3.03889e+06	2966.26	2965.42	284.53	3	4.25	GVELSELDEQVAQAFFDLENTNQELK		5	595834	1376
27	PEPTIDE	Q9C514	989.845		3.03889e+06	2966.51	2965.42	368.83	3	5.71	GVELSELDEQVAQAFFDLENTNQELK		5	534753	1377
27	PEPTIDE	Q9C514	989.762		3.03889e+06	2966.26	2965.42	284.53	3	4.72	GVELSELDEQVAQAFFDLENTNQELK		5	257162	1378
28	TOP PROTEIN	Q96529	PURA_ARATH Adenylosuccinate synthetase, chloroplastic OS=Arabidopsis thaliana GN=PURA PE=1 SV=1	-1.35	0.023	490	52.9133	0.00672705	1	16.7516	4	4	15.102	14	1379
28	PEPTIDE	Q96529	945.594		2.67131e+06	1889.17	1889.01	84.2	2	4.53	LDVLSDLNEIQLGVAYK		3	825194	1380
28	PEPTIDE	Q96529	945.928		2.67131e+06	1889.84	1889.01	437.13	2	4.17	LDVLSDLNEIQLGVAYK		3	940197	1381
28	PEPTIDE	Q96529	946.011		2.67131e+06	1890.01	1889.01	525.36	2	4.18	LDVLSDLNEIQLGVAYK		3	905924	1382
28	PEPTIDE	Q96529	944.511		9.69356e+06	1887.01	1885.95	558.63	2	3.57	VGSGPFPTENLGTGGDLLR		5	2.67098e+06	1383
28	PEPTIDE	Q96529	944.094		9.69356e+06	1886.17	1885.95	116.77	2	3.63	VGSGPFPTENLGTGGDLLR		5	1.94677e+06	1384
28	PEPTIDE	Q96529	944.511		9.69356e+06	1887.01	1885.95	558.63	2	3.37	VGSGPFPTENLGTGGDLLR		5	2.94514e+06	1385
28	PEPTIDE	Q96529	944.511		9.69356e+06	1887.01	1885.95	558.63	2	3.9	VGSGPFPTENLGTGGDLLR		5	1.03126e+06	1386
28	PEPTIDE	Q96529	944.011		9.69356e+06	1886.01	1885.95	28.39	2	3.33	VGSGPFPTENLGTGGDLLR		5	1.09941e+06	1387
28	PEPTIDE	Q96529	1039.51		2.49507e+06	2077.01	2075.99	489.21	2	5.01	IGSLSQVSGVLGCQWGDEGK	Carbamidomethyl[+57.021464] (C13)	5	640043	1388
28	PEPTIDE	Q96529	1038.85		2.49507e+06	2075.68	2075.99	153.06	2	3.48	IGSLSQVSGVLGCQWGDEGK	Carbamidomethyl[+57.021464] (C13)	5	676539	1389
28	PEPTIDE	Q96529	1039.51		2.49507e+06	2077.01	2075.99	489.21	2	3.56	IGSLSQVSGVLGCQWGDEGK	Carbamidomethyl[+57.021464] (C13)	5	609611	1390
28	PEPTIDE	Q96529	1039.01		2.49507e+06	2076.01	2075.99	7.51	2	4.16	IGSLSQVSGVLGCQWGDEGK	Carbamidomethyl[+57.021464] (C13)	5	34644.8	1391
28	PEPTIDE	Q96529	1038.93		2.49507e+06	2075.84	2075.99	72.78	2	4.07	IGSLSQVSGVLGCQWGDEGK	Carbamidomethyl[+57.021464] (C13)	5	534228	1392
28	PEPTIDE	Q96529	960.428		507058	1918.84	1918.07	403.11	2	3.31	IEELVGVPIHYIGIGPGR		1	507058	1393
29	TOP PROTEIN	Q9LR64	PB27A_ARATH Photosystem II repair protein PSB27-H1, chloroplastic OS=Arabidopsis thaliana GN=PSB27-1 PE=1 SV=1	-0.58	0.045	174	18.8051	0.0103013	1	16.532	4	4	28.1609	34	1394
29	PEPTIDE	Q9LR64	859.426		2.00563e+07	2575.26	2574.31	366.89	3	5.07	DIYSALNAVSGHYVSFGPTAPIPAK		16	2.83861e+06	1395
29	PEPTIDE	Q9LR64	859.51		2.00563e+07	2575.51	2574.31	464.01	3	4.88	DIYSALNAVSGHYVSFGPTAPIPAK		16	1.34384e+06	1396
29	PEPTIDE	Q9LR64	1288.68		2.00563e+07	2575.35	2574.31	404.08	2	5.1	DIYSALNAVSGHYVSFGPTAPIPAK		16	271688	1397
29	PEPTIDE	Q9LR64	859.01		2.00563e+07	2574.01	2574.31	118.69	3	4.11	DIYSALNAVSGHYVSFGPTAPIPAK		16	1.00872e+06	1398
29	PEPTIDE	Q9LR64	1288.1		2.00563e+07	2574.19	2574.31	49.13	2	4.33	DIYSALNAVSGHYVSFGPTAPIPAK		16	865050	1399
29	PEPTIDE	Q9LR64	859.593		2.00563e+07	2575.76	2574.31	561.12	3	5.35	DIYSALNAVSGHYVSFGPTAPIPAK		16	4.39744e+06	1400
29	PEPTIDE	Q9LR64	859.093		2.00563e+07	2574.26	2574.31	21.57	3	4.85	DIYSALNAVSGHYVSFGPTAPIPAK		16	1.47762e+06	1401
29	PEPTIDE	Q9LR64	859.426		2.00563e+07	2575.26	2574.31	366.89	3	4.52	DIYSALNAVSGHYVSFGPTAPIPAK		16	1.14611e+06	1402
29	PEPTIDE	Q9LR64	1288.35		2.00563e+07	2574.69	2574.31	145.1	2	4.49	DIYSALNAVSGHYVSFGPTAPIPAK		16	46815.3	1403
29	PEPTIDE	Q9LR64	859.593		2.00563e+07	2575.76	2574.31	561.12	3	4.78	DIYSALNAVSGHYVSFGPTAPIPAK		16	2.40367e+06	1404
29	PEPTIDE	Q9LR64	1288.68		2.00563e+07	2575.35	2574.31	404.08	2	3.63	DIYSALNAVSGHYVSFGPTAPIPAK		16	306266	1405
29	PEPTIDE	Q9LR64	1287.93		2.00563e+07	2573.85	2574.31	178.61	2	3.24	DIYSALNAVSGHYVSFGPTAPIPAK		16	320533	1406
29	PEPTIDE	Q9LR64	1288.68		2.00563e+07	2575.35	2574.31	404.08	2	5.32	DIYSALNAVSGHYVSFGPTAPIPAK		16	461893	1407
29	PEPTIDE	Q9LR64	859.176		2.00563e+07	2574.51	2574.31	75.54	3	4.01	DIYSALNAVSGHYVSFGPTAPIPAK		16	2.26357e+06	1408
29	PEPTIDE	Q9LR64	1288.18		2.00563e+07	2574.35	2574.31	15.61	2	4.15	DIYSALNAVSGHYVSFGPTAPIPAK		16	199365	1409
29	PEPTIDE	Q9LR64	859.176		2.00563e+07	2574.51	2574.31	75.54	3	4.78	DIYSALNAVSGHYVSFGPTAPIPAK		16	705083	1410
29	PEPTIDE	Q9LR64	910.927		1.2329e+06	2729.76	2730.41	239.51	3	3.63	DIYSALNAVSGHYVSFGPTAPIPAKR		1	1.2329e+06	1411
29	PEPTIDE	Q9LR64	597.338		3.08248e+07	1192.66	1191.57	916.8	2	3.41	ILEEMETAEK		4	1.06004e+07	1412
29	PEPTIDE	Q9LR64	597.338		3.08248e+07	1192.66	1191.57	916.8	2	3.72	ILEEMETAEK		4	1.0043e+07	1413
29	PEPTIDE	Q9LR64	597.172		3.08248e+07	1192.33	1191.57	637.05	2	3.48	ILEEMETAEK		4	1.04066e+06	1414
29	PEPTIDE	Q9LR64	597.255		3.08248e+07	1192.5	1191.57	776.93	2	3.69	ILEEMETAEK		4	9.14068e+06	1415
29	PEPTIDE	Q9LR64	685.84		1.05996e+08	1369.66	1369.68	13.87	2	3.17	TDPNVADAVAELR		13	5.51906e+06	1416
29	PEPTIDE	Q9LR64	686.423		1.05996e+08	1370.83	1369.68	837.93	2	3.63	TDPNVADAVAELR		13	3.54364e+06	1417
29	PEPTIDE	Q9LR64	685.923		1.05996e+08	1369.83	1369.68	107.82	2	3.55	TDPNVADAVAELR		13	1.15511e+07	1418
29	PEPTIDE	Q9LR64	686.423		1.05996e+08	1370.83	1369.68	837.93	2	3.59	TDPNVADAVAELR		13	2.32061e+07	1419
29	PEPTIDE	Q9LR64	686.007		1.05996e+08	1370	1369.68	229.5	2	3.25	TDPNVADAVAELR		13	1.46602e+07	1420
29	PEPTIDE	Q9LR64	685.923		1.05996e+08	1369.83	1369.68	107.82	2	3.33	TDPNVADAVAELR		13	3.03437e+06	1421
29	PEPTIDE	Q9LR64	686.34		1.05996e+08	1370.66	1369.68	716.24	2	3.32	TDPNVADAVAELR		13	2.04092e+06	1422
29	PEPTIDE	Q9LR64	686.423		1.05996e+08	1370.83	1369.68	837.93	2	3.29	TDPNVADAVAELR		13	9.5582e+06	1423
29	PEPTIDE	Q9LR64	685.757		1.05996e+08	1369.5	1369.68	135.55	2	3.5	TDPNVADAVAELR		13	1.52638e+06	1424
29	PEPTIDE	Q9LR64	686.423		1.05996e+08	1370.83	1369.68	837.93	2	3.79	TDPNVADAVAELR		13	1.76572e+07	1425
29	PEPTIDE	Q9LR64	685.923		1.05996e+08	1369.83	1369.68	107.82	2	3.28	TDPNVADAVAELR		13	5.69642e+06	1426
29	PEPTIDE	Q9LR64	685.84		1.05996e+08	1369.66	1369.68	13.87	2	3.81	TDPNVADAVAELR		13	4.86535e+06	1427
29	PEPTIDE	Q9LR64	686.507		1.05996e+08	1371	1369.68	959.61	2	3.84	TDPNVADAVAELR		13	3.13695e+06	1428
30	TOP PROTEIN	Q8GYL5	RS253_ARATH 40S ribosomal protein S25-3 OS=Arabidopsis thaliana GN=RPS25D PE=3 SV=2	-0.7	0.026	108	11.9926	0.0111802	0.995871	15.9074	4	3	26.8519	21	1429
30	PEPTIDE	Q8GYL5	503.67		1.42576e+07	1507.99	1506.72	838.35	3	3.67	MVSAHSSQQIYTR		9	3.23787e+06	1430
30	PEPTIDE	Q8GYL5	503.587		1.42576e+07	1507.74	1506.72	672.42	3	3.65	MVSAHSSQQIYTR		9	3.65177e+06	1431
30	PEPTIDE	Q8GYL5	503.253		1.42576e+07	1506.74	1506.72	8.72	3	3.68	MVSAHSSQQIYTR		9	2.07774e+06	1432
30	PEPTIDE	Q8GYL5	503.17		1.42576e+07	1506.49	1506.72	157.21	3	4.21	MVSAHSSQQIYTR		9	567239	1433
30	PEPTIDE	Q8GYL5	754.341		1.42576e+07	1506.67	1506.72	38.37	2	3.17	MVSAHSSQQIYTR		9	34924.6	1434
30	PEPTIDE	Q8GYL5	754.341		1.42576e+07	1506.67	1506.72	38.37	2	3.11	MVSAHSSQQIYTR		9	95805	1435
30	PEPTIDE	Q8GYL5	503.253		1.42576e+07	1506.74	1506.72	8.72	3	3.99	MVSAHSSQQIYTR		9	2.16168e+06	1436
30	PEPTIDE	Q8GYL5	753.841		1.42576e+07	1505.67	1506.72	702.06	2	3.1	MVSAHSSQQIYTR		9	164081	1437
30	PEPTIDE	Q8GYL5	503.253		1.42576e+07	1506.74	1506.72	8.72	3	3.83	MVSAHSSQQIYTR		9	2.2665e+06	1438
30	PEPTIDE	Q8GYL5	830.009		2.91092e+07	1658	1656.78	737.14	2	3.47	VNNMVLFDQATYDK		10	1.59727e+06	1439
30	PEPTIDE	Q8GYL5	829.509		2.91092e+07	1657	1656.78	133.55	2	3.46	VNNMVLFDQATYDK		10	1.69764e+06	1440
30	PEPTIDE	Q8GYL5	829.426		2.91092e+07	1656.84	1656.78	32.95	2	4.54	VNNMVLFDQATYDK		10	3.9969e+06	1441
30	PEPTIDE	Q8GYL5	829.426		2.91092e+07	1656.84	1656.78	32.95	2	3.38	VNNMVLFDQATYDK		10	4.22022e+06	1442
30	PEPTIDE	Q8GYL5	830.092		2.91092e+07	1658.17	1656.78	837.74	2	3.67	VNNMVLFDQATYDK		10	4.74749e+06	1443
30	PEPTIDE	Q8GYL5	829.926		2.91092e+07	1657.84	1656.78	636.54	2	4.57	VNNMVLFDQATYDK		10	6.1801e+06	1444
30	PEPTIDE	Q8GYL5	828.676		2.91092e+07	1655.34	1656.78	872.44	2	3.84	VNNMVLFDQATYDK		10	391158	1445
30	PEPTIDE	Q8GYL5	829.426		2.91092e+07	1656.84	1656.78	32.95	2	3.31	VNNMVLFDQATYDK		10	3.44564e+06	1446
30	PEPTIDE	Q8GYL5	829.426		2.91092e+07	1656.84	1656.78	32.95	2	4.15	VNNMVLFDQATYDK		10	1.66626e+06	1447
30	PEPTIDE	Q8GYL5	829.592		2.91092e+07	1657.17	1656.78	234.15	2	4.32	VNNMVLFDQATYDK		10	1.16652e+06	1448
30	PEPTIDE	Q8GYL5	958.511		49053.3	1915.01	1913.92	568.53	2	3.93	EKVNNMVLFDQATYDK		1	49053.3	1449
30	PEPTIDE	Q8GYL5	837.842		1.45864e+06	1673.67	1672.78	534.02	2	3.2	VNNMVLFDQATYDK	Oxidation[+15.994915] (M4)	1	1.45864e+06	1450
31	TOP PROTEIN	Q9SYW8	LHCA2_ARATH Photosystem I chlorophyll a/b-binding protein 2, chloroplastic OS=Arabidopsis thaliana GN=LHCA2 PE=1 SV=1	2.56	0.01	257	27.7193	0.00729834	1	15.6603	4	3	24.9027	13	1451
31	PEPTIDE	Q9SYW8	941.678		322680	1881.34	1879.99	717.85	2	3.94	WAMLGAAGIFIPEFLTK	Oxidation[+15.994915] (M3)	1	322680	1452
31	PEPTIDE	Q9SYW8	933.511		2.16384e+06	1865.01	1864	542.31	2	3.91	WAMLGAAGIFIPEFLTK		4	690778	1453
31	PEPTIDE	Q9SYW8	933.094		2.16384e+06	1864.17	1864	95.23	2	4.31	WAMLGAAGIFIPEFLTK		4	624063	1454
31	PEPTIDE	Q9SYW8	933.094		2.16384e+06	1864.17	1864	95.23	2	3.22	WAMLGAAGIFIPEFLTK		4	386574	1455
31	PEPTIDE	Q9SYW8	933.678		2.16384e+06	1865.34	1864	721.14	2	4.38	WAMLGAAGIFIPEFLTK		4	462425	1456
31	PEPTIDE	Q9SYW8	1318.18		2.46995e+06	2634.35	2634.28	29.46	2	3.64	LTGTDVGYPGGLWFDPLGWGSGSPAK		7	207144	1457
31	PEPTIDE	Q9SYW8	1318.1		2.46995e+06	2634.19	2634.28	33.81	2	3.51	LTGTDVGYPGGLWFDPLGWGSGSPAK		7	178274	1458
31	PEPTIDE	Q9SYW8	1318.52		2.46995e+06	2635.02	2634.28	282.54	2	3.72	LTGTDVGYPGGLWFDPLGWGSGSPAK		7	165142	1459
31	PEPTIDE	Q9SYW8	1318.18		2.46995e+06	2634.35	2634.28	29.46	2	3.95	LTGTDVGYPGGLWFDPLGWGSGSPAK		7	574817	1460
31	PEPTIDE	Q9SYW8	1318.52		2.46995e+06	2635.02	2634.28	282.54	2	3.17	LTGTDVGYPGGLWFDPLGWGSGSPAK		7	226377	1461
31	PEPTIDE	Q9SYW8	1318.6		2.46995e+06	2635.19	2634.28	345.81	2	4.22	LTGTDVGYPGGLWFDPLGWGSGSPAK		7	492166	1462
31	PEPTIDE	Q9SYW8	879.427		2.46995e+06	2635.26	2634.28	372.74	3	3.79	LTGTDVGYPGGLWFDPLGWGSGSPAK		7	626028	1463
31	PEPTIDE	Q9SYW8	1217.27		377531	2432.52	2432.15	149.12	2	3.12	IGILNTPSWYTAGEQEYFTDK		1	377531	1464
32	TOP PROTEIN	Q9T029	RS254_ARATH 40S ribosomal protein S25-4 OS=Arabidopsis thaliana GN=RPS25E PE=3 SV=1	-1.04	0.036	108	12.0276	0.0111802	0.998515	15.3279	4	3	26.8519	13	1465
32	PEPTIDE	Q9T029	746.341		312215	1490.67	1490.73	42.37	2	3.63	MVAAHSSQQIYTR		1	312215	1466
32	PEPTIDE	Q9T029	830.009		2.91092e+07	1658	1656.78	737.14	2	3.47	VNNMVLFDQATYDK		10	1.59727e+06	1467
32	PEPTIDE	Q9T029	829.509		2.91092e+07	1657	1656.78	133.55	2	3.46	VNNMVLFDQATYDK		10	1.69764e+06	1468
32	PEPTIDE	Q9T029	829.426		2.91092e+07	1656.84	1656.78	32.95	2	4.54	VNNMVLFDQATYDK		10	3.9969e+06	1469
32	PEPTIDE	Q9T029	829.426		2.91092e+07	1656.84	1656.78	32.95	2	3.38	VNNMVLFDQATYDK		10	4.22022e+06	1470
32	PEPTIDE	Q9T029	830.092		2.91092e+07	1658.17	1656.78	837.74	2	3.67	VNNMVLFDQATYDK		10	4.74749e+06	1471
32	PEPTIDE	Q9T029	829.926		2.91092e+07	1657.84	1656.78	636.54	2	4.57	VNNMVLFDQATYDK		10	6.1801e+06	1472
32	PEPTIDE	Q9T029	828.676		2.91092e+07	1655.34	1656.78	872.44	2	3.84	VNNMVLFDQATYDK		10	391158	1473
32	PEPTIDE	Q9T029	829.426		2.91092e+07	1656.84	1656.78	32.95	2	3.31	VNNMVLFDQATYDK		10	3.44564e+06	1474
32	PEPTIDE	Q9T029	829.426		2.91092e+07	1656.84	1656.78	32.95	2	4.15	VNNMVLFDQATYDK		10	1.66626e+06	1475
32	PEPTIDE	Q9T029	829.592		2.91092e+07	1657.17	1656.78	234.15	2	4.32	VNNMVLFDQATYDK		10	1.16652e+06	1476
32	PEPTIDE	Q9T029	958.511		49053.3	1915.01	1913.92	568.53	2	3.93	EKVNNMVLFDQATYDK		1	49053.3	1477
32	PEPTIDE	Q9T029	837.842		1.45864e+06	1673.67	1672.78	534.02	2	3.2	VNNMVLFDQATYDK	Oxidation[+15.994915] (M4)	1	1.45864e+06	1478
33	TOP PROTEIN	Q8H112	PGL1A_ARATH PGR5-like protein 1A, chloroplastic OS=Arabidopsis thaliana GN=PGRL1A PE=1 SV=1	2.76	0.001	324	35.68	0.00504639	1	15.2937	4	3	14.8148	9	1479
33	PEPTIDE	Q8H112	848.259		16809.6	1694.5	1693.65	504.36	2	3.63	CTNCGTAMVYDSGSR	Carbamidomethyl[+57.021464] (C1); Carbamidomethyl[+57.021464] (C4); Oxidation[+15.994915] (M8)	1	16809.6	1480
33	PEPTIDE	Q8H112	1249.43		910532	2496.85	2496.15	279.96	2	4.38	TIGEMEQEFLQALQSFYYDGK		3	93435.1	1481
33	PEPTIDE	Q8H112	1249.77		910532	2497.52	2496.15	547.04	2	3.75	TIGEMEQEFLQALQSFYYDGK		3	101961	1482
33	PEPTIDE	Q8H112	833.509		910532	2497.51	2496.15	542.08	3	4.27	TIGEMEQEFLQALQSFYYDGK		3	715136	1483
33	PEPTIDE	Q8H112	622.672		5.77174e+06	1243.33	1243.6	221.27	2	3.7	IDGSDIVSEGPR		3	466085	1484
33	PEPTIDE	Q8H112	623.505		5.77174e+06	1245	1243.6	1118.94	2	3.21	IDGSDIVSEGPR		3	3.66679e+06	1485
33	PEPTIDE	Q8H112	622.255		5.77174e+06	1242.5	1243.6	891.38	2	3.46	IDGSDIVSEGPR		3	1.63886e+06	1486
33	PEPTIDE	Q8H112	840.009		1.21413e+06	1678	1677.65	207.94	2	3.16	CTNCGTAMVYDSGSR	Carbamidomethyl[+57.021464] (C1); Carbamidomethyl[+57.021464] (C4)	2	701569	1487
33	PEPTIDE	Q8H112	840.343		1.21413e+06	1678.67	1677.65	605.33	2	3.59	CTNCGTAMVYDSGSR	Carbamidomethyl[+57.021464] (C1); Carbamidomethyl[+57.021464] (C4)	2	512565	1488
34	TOP PROTEIN	Q9S757	CYSC1_ARATH Bifunctional L-3-cyanoalanine synthase/cysteine synthase C1, mitochondrial OS=Arabidopsis thaliana GN=CYSC1 PE=1 SV=1	0.74	0.031	368	39.8836	0.00879248	1	15.2675	4	4	11.413	21	1489
34	PEPTIDE	Q9S757	736.008		1.03988e+06	1470	1468.79	821.92	2	3.28	YLSSVLFDELRK		1	1.03988e+06	1490
34	PEPTIDE	Q9S757	670.923		1.61592e+06	1339.83	1340.7	646.45	2	3.48	YLSSVLFDELR		1	1.61592e+06	1491
34	PEPTIDE	Q9S757	649.339		2.74858e+07	1296.66	1296.6	47.44	2	3.57	VTEGCEAYVAAK	Carbamidomethyl[+57.021464] (C5)	12	2.60225e+06	1492
34	PEPTIDE	Q9S757	649.339		2.74858e+07	1296.66	1296.6	47.44	2	3.85	VTEGCEAYVAAK	Carbamidomethyl[+57.021464] (C5)	12	3.18929e+06	1493
34	PEPTIDE	Q9S757	649.339		2.74858e+07	1296.66	1296.6	47.44	2	3.56	VTEGCEAYVAAK	Carbamidomethyl[+57.021464] (C5)	12	1254935	1494
34	PEPTIDE	Q9S757	649.339		2.74858e+07	1296.66	1296.6	47.44	2	3.47	VTEGCEAYVAAK	Carbamidomethyl[+57.021464] (C5)	12	1.03803e+06	1495
34	PEPTIDE	Q9S757	649.673		2.74858e+07	1297.33	1296.6	561.62	2	3.66	VTEGCEAYVAAK	Carbamidomethyl[+57.021464] (C5)	12	1.5126e+06	1496
34	PEPTIDE	Q9S757	649.173		2.74858e+07	1296.33	1296.6	209.65	2	3.99	VTEGCEAYVAAK	Carbamidomethyl[+57.021464] (C5)	12	1.28496e+06	1497
34	PEPTIDE	Q9S757	649.839		2.74858e+07	1297.66	1296.6	818.7	2	3.74	VTEGCEAYVAAK	Carbamidomethyl[+57.021464] (C5)	12	5.7707e+06	1498
34	PEPTIDE	Q9S757	649.256		2.74858e+07	1296.5	1296.6	81.1	2	3.91	VTEGCEAYVAAK	Carbamidomethyl[+57.021464] (C5)	12	1.35397e+06	1499
34	PEPTIDE	Q9S757	649.423		2.74858e+07	1296.83	1296.6	175.99	2	3.64	VTEGCEAYVAAK	Carbamidomethyl[+57.021464] (C5)	12	1.15478e+06	1500
34	PEPTIDE	Q9S757	648.756		2.74858e+07	1295.5	1296.6	852.36	2	3.13	VTEGCEAYVAAK	Carbamidomethyl[+57.021464] (C5)	12	795792	1501
34	PEPTIDE	Q9S757	649.256		2.74858e+07	1296.5	1296.6	81.1	2	3.97	VTEGCEAYVAAK	Carbamidomethyl[+57.021464] (C5)	12	4761823	1502
34	PEPTIDE	Q9S757	648.589		2.74858e+07	1295.16	1296.6	1109.44	2	3.21	VTEGCEAYVAAK	Carbamidomethyl[+57.021464] (C5)	12	2.76662e+06	1503
34	PEPTIDE	Q9S757	873.427		5.33213e+06	1744.84	1744.91	43.73	2	4.21	EGLMVGISSGANTVAAIR		7	897473	1504
34	PEPTIDE	Q9S757	873.427		5.33213e+06	1744.84	1744.91	43.73	2	4.3	EGLMVGISSGANTVAAIR		7	1.16762e+06	1505
34	PEPTIDE	Q9S757	873.593		5.33213e+06	1745.17	1744.91	147.29	2	3.13	EGLMVGISSGANTVAAIR		7	620239	1506
34	PEPTIDE	Q9S757	873.927		5.33213e+06	1745.84	1744.91	529.37	2	3.68	EGLMVGISSGANTVAAIR		7	1.03447e+06	1507
34	PEPTIDE	Q9S757	873.427		5.33213e+06	1744.84	1744.91	43.73	2	4.51	EGLMVGISSGANTVAAIR		7	626435	1508
34	PEPTIDE	Q9S757	873.427		5.33213e+06	1744.84	1744.91	43.73	2	3.23	EGLMVGISSGANTVAAIR		7	445962	1509
34	PEPTIDE	Q9S757	874.177		5.33213e+06	1746.34	1744.91	815.92	2	3.55	EGLMVGISSGANTVAAIR		7	539935	1510
35	TOP PROTEIN	O22263	PDI21_ARATH Protein disulfide-isomerase like 2-1 OS=Arabidopsis thaliana GN=PDIL2-1 PE=2 SV=1	-1.67	0.051	361	39.4544	0.00571924	0.999999	14.8907	4	4	13.5734	14	1511
35	PEPTIDE	O22263	608.005		4.17651e+06	1214	1213.69	250.17	2	3.33	AGIVESLDALVK		2	2.66072e+06	1512
35	PEPTIDE	O22263	607.922		4.17651e+06	1213.83	1213.69	112.85	2	3.24	AGIVESLDALVK		2	1.51578e+06	1513
35	PEPTIDE	O22263	611.255		8.72925e+06	1220.5	1220.6	88.62	2	3.2	NAEALAEYVNK		2	4.23758e+06	1514
35	PEPTIDE	O22263	611.339		8.72925e+06	1220.66	1220.6	47.93	2	3.25	NAEALAEYVNK		2	4.49167e+06	1515
35	PEPTIDE	O22263	721.591		5.05057e+06	1441.17	1440.68	339.22	2	4.16	DLDDFVSFINEK		3	1.80418e+06	1516
35	PEPTIDE	O22263	721.507		5.05057e+06	1441	1440.68	223.53	2	3.67	DLDDFVSFINEK		3	1.68504e+06	1517
35	PEPTIDE	O22263	721.507		5.05057e+06	1441	1440.68	223.53	2	3.44	DLDDFVSFINEK		3	1.56135e+06	1518
35	PEPTIDE	O22263	822.092		1.02877e+07	1642.17	1641.82	213.36	2	3.47	YGVSGYPTIQWFPK		7	1.27121e+06	1519
35	PEPTIDE	O22263	822.259		1.02877e+07	1642.5	1641.82	416.39	2	3.27	YGVSGYPTIQWFPK		7	1.48741e+06	1520
35	PEPTIDE	O22263	821.592		1.02877e+07	1641.17	1641.82	395.73	2	3.36	YGVSGYPTIQWFPK		7	1.90723e+06	1521
35	PEPTIDE	O22263	822.176		1.02877e+07	1642.34	1641.82	314.87	2	4.15	YGVSGYPTIQWFPK		7	1.79158e+06	1522
35	PEPTIDE	O22263	822.009		1.02877e+07	1642	1641.82	111.84	2	3.5	YGVSGYPTIQWFPK		7	1.71585e+06	1523
35	PEPTIDE	O22263	821.926		1.02877e+07	1641.84	1641.82	10.33	2	3.19	YGVSGYPTIQWFPK		7	1.00045e+06	1524
35	PEPTIDE	O22263	821.842		1.02877e+07	1641.67	1641.82	91.19	2	3.74	YGVSGYPTIQWFPK		7	1.11399e+06	1525
36	TOP PROTEIN	Q9LVT8	RGGC_ARATH RGG repeats nuclear RNA binding protein C OS=Arabidopsis thaliana GN=RGGC PE=1 SV=1	-0.84	0.008	357	37.9588	0.00927588	1	14.8024	4	4	19.0476	19	1526
36	PEPTIDE	Q9LVT8	1267.02		1.62526e+06	2532.02	2531.12	355.28	2	3.43	GNWGTTEDDIPPTSEEPTTEVEK		6	285782	1527
36	PEPTIDE	Q9LVT8	1267.02		1.62526e+06	2532.02	2531.12	355.28	2	3.38	GNWGTTEDDIPPTSEEPTTEVEK		6	635414	1528
36	PEPTIDE	Q9LVT8	1267.18		1.62526e+06	2532.35	2531.12	486.97	2	3.63	GNWGTTEDDIPPTSEEPTTEVEK		6	30533.5	1529
36	PEPTIDE	Q9LVT8	1267.02		1.62526e+06	2532.02	2531.12	355.28	2	3.18	GNWGTTEDDIPPTSEEPTTEVEK		6	298839	1530
36	PEPTIDE	Q9LVT8	1267.27		1.62526e+06	2532.52	2531.12	552.82	2	3.71	GNWGTTEDDIPPTSEEPTTEVEK		6	212606	1531
36	PEPTIDE	Q9LVT8	1267.02		1.62526e+06	2532.02	2531.12	355.28	2	3.45	GNWGTTEDDIPPTSEEPTTEVEK		6	162088	1532
36	PEPTIDE	Q9LVT8	720.341		3.54656e+06	1438.67	1437.73	651.96	2	3.63	VFESMQQLSNKK		3	1.19515e+06	1533
36	PEPTIDE	Q9LVT8	720.507		3.54656e+06	1439	1437.73	883.81	2	3.15	VFESMQQLSNKK		3	1.44437e+06	1534
36	PEPTIDE	Q9LVT8	720.424		3.54656e+06	1438.83	1437.73	767.89	2	3.42	VFESMQQLSNKK		3	907046	1535
36	PEPTIDE	Q9LVT8	834.842		7.49947e+06	1667.67	1667.69	13.53	2	3.55	NNDAPGNENGFSGGYR		9	1.32445e+06	1536
36	PEPTIDE	Q9LVT8	835.509		7.49947e+06	1669	1667.69	785.99	2	3.92	NNDAPGNENGFSGGYR		9	1.53248e+06	1537
36	PEPTIDE	Q9LVT8	835.426		7.49947e+06	1668.84	1667.69	686.05	2	3.3	NNDAPGNENGFSGGYR		9	1.20421e+06	1538
36	PEPTIDE	Q9LVT8	834.842		7.49947e+06	1667.67	1667.69	13.53	2	3.63	NNDAPGNENGFSGGYR		9	767221	1539
36	PEPTIDE	Q9LVT8	835.426		7.49947e+06	1668.84	1667.69	686.05	2	3.43	NNDAPGNENGFSGGYR		9	543819	1540
36	PEPTIDE	Q9LVT8	834.842		7.49947e+06	1667.67	1667.69	13.53	2	4.25	NNDAPGNENGFSGGYR		9	338837	1541
36	PEPTIDE	Q9LVT8	834.926		7.49947e+06	1667.84	1667.69	86.41	2	3.46	NNDAPGNENGFSGGYR		9	737615	1542
36	PEPTIDE	Q9LVT8	834.759		7.49947e+06	1667.5	1667.69	113.47	2	3.64	NNDAPGNENGFSGGYR		9	685585	1543
36	PEPTIDE	Q9LVT8	834.926		7.49947e+06	1667.84	1667.69	86.41	2	3.16	NNDAPGNENGFSGGYR		9	365265	1544
36	PEPTIDE	Q9LVT8	809.009		1.79134e+06	1616	1614.79	751.41	2	3.21	EAAAPAIGDTAQFPSLG		1	1.79134e+06	1545
37	TOP PROTEIN	Q9ZSK4	ADF3_ARATH Actin-depolymerizing factor 3 OS=Arabidopsis thaliana GN=ADF3 PE=1 SV=1	-0.68	0.05	139	15.894	0.00592236	1	14.5428	3	3	43.1655	15	1546
37	PEPTIDE	Q9ZSK4	925.011		4.73745e+06	1848.01	1847.87	72.12	2	3.88	YAIFDFDFVSSEGVPR		3	1.05823e+06	1547
37	PEPTIDE	Q9ZSK4	925.594		4.73745e+06	1849.17	1847.87	703.48	2	3.8	YAIFDFDFVSSEGVPR		3	957540	1548
37	PEPTIDE	Q9ZSK4	925.511		4.73745e+06	1849.01	1847.87	613.29	2	4.03	YAIFDFDFVSSEGVPR		3	2.72168e+06	1549
37	PEPTIDE	Q9ZSK4	1304.18		477166	2606.35	2605.25	424.4	2	4.9	ELDGIQVELQATDPTEMDLDVFK		2	304762	1550
37	PEPTIDE	Q9ZSK4	1304.02		477166	2606.02	2605.25	296.45	2	4.93	ELDGIQVELQATDPTEMDLDVFK		2	172404	1551
37	PEPTIDE	Q9ZSK4	1134.1		1.48177e+07	2266.18	2265.03	506.36	2	5.04	IGEPGQTHEDLAASLPADECR	Carbamidomethyl[+57.021464] (C20)	10	365553	1552
37	PEPTIDE	Q9ZSK4	756.424		1.48177e+07	2266.25	2265.03	537.68	3	3.75	IGEPGQTHEDLAASLPADECR	Carbamidomethyl[+57.021464] (C20)	10	3.69063e+06	1553
37	PEPTIDE	Q9ZSK4	1133.43		1.48177e+07	2264.85	2265.03	82.31	2	5.59	IGEPGQTHEDLAASLPADECR	Carbamidomethyl[+57.021464] (C20)	10	306639	1554
37	PEPTIDE	Q9ZSK4	1134.1		1.48177e+07	2266.18	2265.03	506.36	2	5.06	IGEPGQTHEDLAASLPADECR	Carbamidomethyl[+57.021464] (C20)	10	440425	1555
37	PEPTIDE	Q9ZSK4	1133.93		1.48177e+07	2265.85	2265.03	359.2	2	4.75	IGEPGQTHEDLAASLPADECR	Carbamidomethyl[+57.021464] (C20)	10	739807	1556
37	PEPTIDE	Q9ZSK4	1133.6		1.48177e+07	2265.18	2265.03	64.86	2	5.52	IGEPGQTHEDLAASLPADECR	Carbamidomethyl[+57.021464] (C20)	10	539384	1557
37	PEPTIDE	Q9ZSK4	756.341		1.48177e+07	2266	2265.03	427.31	3	4.16	IGEPGQTHEDLAASLPADECR	Carbamidomethyl[+57.021464] (C20)	10	4.90747e+06	1558
37	PEPTIDE	Q9ZSK4	755.674		1.48177e+07	2264	2265.03	455.7	3	3.8	IGEPGQTHEDLAASLPADECR	Carbamidomethyl[+57.021464] (C20)	10	1.60306e+06	1559
37	PEPTIDE	Q9ZSK4	1133.93		1.48177e+07	2265.85	2265.03	359.2	2	4.84	IGEPGQTHEDLAASLPADECR	Carbamidomethyl[+57.021464] (C20)	10	223570	1560
37	PEPTIDE	Q9ZSK4	756.091		1.48177e+07	2265.25	2265.03	96.18	3	5.38	IGEPGQTHEDLAASLPADECR	Carbamidomethyl[+57.021464] (C20)	10	2.00113e+06	1561
38	TOP PROTEIN	O81645	VILI3_ARATH Villin-3 OS=Arabidopsis thaliana GN=VLN3 PE=1 SV=2	-1.55	0	965	106.265	0.00551611	1	14.2904	4	4	6.94301	6	1562
38	PEPTIDE	O81645	1005.6		608097	2009.18	2007.86	657.34	2	3.25	SNFDSWPSGSATPANEEGR		2	538816	1563
38	PEPTIDE	O81645	1005.35		608097	2008.68	2007.86	408.31	2	3.69	SNFDSWPSGSATPANEEGR		2	69281	1564
38	PEPTIDE	O81645	722.507		716200	1443	1441.81	822.1	2	3.93	AAAVAALSQVLTAEK		1	716200	1565
38	PEPTIDE	O81645	961.928		1.40026e+06	1921.84	1920.93	474.63	2	3.26	FYMGDTYIVLQTTQNK		2	602079	1566
38	PEPTIDE	O81645	961.845		1.40026e+06	1921.67	1920.93	387.86	2	3.49	FYMGDTYIVLQTTQNK		2	798185	1567
38	PEPTIDE	O81645	798.509		865523	1595	1593.81	747.18	2	3.18	AAALAALTSAFNSSSGR		1	865523	1568
39	TOP PROTEIN	Q94JX9	NACA2_ARATH Nascent polypeptide-associated complex subunit alpha-like protein 2 OS=Arabidopsis thaliana GN=At3g49470 PE=2 SV=2	-0.64	0.041	217	23.6797	0.0042085	0.999997	13.9903	3	3	19.8157	14	1569
39	PEPTIDE	Q94JX9	982.595		7.65722e+06	1963.17	1961.98	608.69	2	5.07	IEDLSSQLQTQAAQQFR		9	630496	1570
39	PEPTIDE	Q94JX9	982.012		7.65722e+06	1962.01	1961.98	14.05	2	4.26	IEDLSSQLQTQAAQQFR		9	1.40983e+06	1571
39	PEPTIDE	Q94JX9	982.345		7.65722e+06	1962.67	1961.98	353.84	2	4.11	IEDLSSQLQTQAAQQFR		9	1.5156e+06	1572
39	PEPTIDE	Q94JX9	982.345		7.65722e+06	1962.67	1961.98	353.84	2	5.21	IEDLSSQLQTQAAQQFR		9	1.00055e+06	1573
39	PEPTIDE	Q94JX9	982.345		7.65722e+06	1962.67	1961.98	353.84	2	4.77	IEDLSSQLQTQAAQQFR		9	633034	1574
39	PEPTIDE	Q94JX9	982.012		7.65722e+06	1962.01	1961.98	14.05	2	4.24	IEDLSSQLQTQAAQQFR		9	1.07844e+06	1575
39	PEPTIDE	Q94JX9	981.845		7.65722e+06	1961.67	1961.98	155.85	2	3.57	IEDLSSQLQTQAAQQFR		9	516669	1576
39	PEPTIDE	Q94JX9	982.512		7.65722e+06	1963.01	1961.98	523.74	2	6.03	IEDLSSQLQTQAAQQFR		9	514672	1577
39	PEPTIDE	Q94JX9	982.512		7.65722e+06	1963.01	1961.98	523.74	2	4.69	IEDLSSQLQTQAAQQFR		9	357935	1578
39	PEPTIDE	Q94JX9	777.925		3.55583e+06	1553.83	1552.87	624.16	2	3.54	NVLFFISKPDVFK		2	2.40289e+06	1579
39	PEPTIDE	Q94JX9	777.758		3.55583e+06	1553.5	1552.87	409.5	2	3.83	NVLFFISKPDVFK		2	1.15294e+06	1580
39	PEPTIDE	Q94JX9	702.84		4.64783e+06	1403.67	1403.71	30.29	2	3.27	DIDLVMTQAGVSR		3	1.39582e+06	1581
39	PEPTIDE	Q94JX9	703.007		4.64783e+06	1404	1403.71	207.18	2	4.13	DIDLVMTQAGVSR		3	2.55626e+06	1582
39	PEPTIDE	Q94JX9	702.34		4.64783e+06	1402.67	1403.71	742.7	2	3.67	DIDLVMTQAGVSR		3	695743	1583
40	TOP PROTEIN	Q9SCW1	BGAL1_ARATH Beta-galactosidase 1 OS=Arabidopsis thaliana GN=BGAL1 PE=2 SV=1	10	-1	847	93.5802	0.00851416	0.999999	13.9004	4	4	8.73672	4	1584
40	PEPTIDE	Q9SCW1	804.092		38945.3	1606.17	1604.79	860.61	2	3.69	MAVGLGTGVPWVMCK	Carbamidomethyl[+57.021464] (C14)	1	38945.3	1585
40	PEPTIDE	Q9SCW1	750.674		993326	1499.33	1498.69	431.17	2	3.12	SGACSAFLANYNPK	Carbamidomethyl[+57.021464] (C4)	1	993326	1586
40	PEPTIDE	Q9SCW1	1311.27		159277	2620.52	2620.2	123.11	2	3.21	TAGGPFIATSYDYDAPLDEYGLER		1	159277	1587
40	PEPTIDE	Q9SCW1	1020.51		55051.8	2039.01	2038.93	37.06	2	3.89	TTFSAPAGDSPLAVDMGSMGK		1	55051.8	1588
41	TOP PROTEIN	Q9LT69	SERA3_ARATH D-3-phosphoglycerate dehydrogenase 3, chloroplastic OS=Arabidopsis thaliana GN=PGDH3 PE=1 SV=1	-0.79	0.014	588	62.0652	0.00833838	0.999602	12.7387	4	4	10.5442	5	1589
41	PEPTIDE	Q9LT69	581.005		4.95246e+06	1159.99	1158.64	1166.4	2	3.11	ISLCDALIVR	Carbamidomethyl[+57.021464] (C4)	2	3.52388e+06	1590
41	PEPTIDE	Q9LT69	580.672		4.95246e+06	1159.33	1158.64	591	2	3.14	ISLCDALIVR	Carbamidomethyl[+57.021464] (C4)	2	1.42858e+06	1591
41	PEPTIDE	Q9LT69	976.428		689821	1950.84	1950.06	400.27	2	3.21	GELAATAVNAPMVPLEVLR		1	689821	1592
41	PEPTIDE	Q9LT69	757.091		325153	1512.17	1511.87	198.47	2	3.22	LAVQLVTGGSGVNAVK		1	325153	1593
41	PEPTIDE	Q9LT69	967.428		23202.6	1932.84	1931.97	452.8	2	3.16	MVLDGSPENPIEYITVR		1	23202.6	1594
42	TOP PROTEIN	Q38882	PLDA1_ARATH Phospholipase D alpha 1 OS=Arabidopsis thaliana GN=PLDALPHA1 PE=1 SV=2	-10	-1	810	91.7721	0.00546533	1	12.0594	3	3	8.14815	8	1595
42	PEPTIDE	Q38882	1179.85		3.37121e+06	2357.68	2358.13	191.79	2	3.65	SIDGGAAAGFPESPEAAAEAGLVSGK		5	391443	1596
42	PEPTIDE	Q38882	1180.6		3.37121e+06	2359.18	2358.13	444.32	2	4.07	SIDGGAAAGFPESPEAAAEAGLVSGK		5	582935	1597
42	PEPTIDE	Q38882	1180.68		3.37121e+06	2359.35	2358.13	515	2	4.18	SIDGGAAAGFPESPEAAAEAGLVSGK		5	717636	1598
42	PEPTIDE	Q38882	1180.02		3.37121e+06	2358.01	2358.13	50.43	2	4.08	SIDGGAAAGFPESPEAAAEAGLVSGK		5	629015	1599
42	PEPTIDE	Q38882	1180.52		3.37121e+06	2359.01	2358.13	373.64	2	4.22	SIDGGAAAGFPESPEAAAEAGLVSGK		5	1.05019e+06	1600
42	PEPTIDE	Q38882	1315.52		172484	2629.02	2628.26	287.68	2	4.03	YPIGVASEGDITELPGFEFFPDTK		1	172484	1601
42	PEPTIDE	Q38882	656.923		1.87648e+06	1967.75	1966.92	417.51	3	3.81	LEGPIAWDVMYNFEQR		2	748857	1602
42	PEPTIDE	Q38882	984.928		1.87648e+06	1967.84	1966.92	466.18	2	3.13	LEGPIAWDVMYNFEQR		2	1.12763e+06	1603
43	TOP PROTEIN	P56759	ATPF_ARATH ATP synthase subunit b, chloroplastic OS=Arabidopsis thaliana GN=atpF PE=3 SV=1	1.27	0.004	184	21.0259	0.0086167	1	12.0001	3	3	28.8043	9	1604
43	PEPTIDE	P56759	699.34		6.49362e+06	1396.67	1396.68	13.65	2	3.14	TINANIGMFGTMK		3	3.13308e+06	1605
43	PEPTIDE	P56759	699.34		6.49362e+06	1396.67	1396.68	13.65	2	3.11	TINANIGMFGTMK		3	1.81246e+06	1606
43	PEPTIDE	P56759	699.923		6.49362e+06	1397.83	1396.68	821.68	2	3.5	TINANIGMFGTMK		3	1.54808e+06	1607
43	PEPTIDE	P56759	890.843		1.38537e+07	2669.51	2668.38	424.39	3	3.56	VFQQALQGAIGTLNSCLSNELHLR	Carbamidomethyl[+57.021464] (C16)	5	3.93702e+06	1608
43	PEPTIDE	P56759	890.927		1.38537e+07	2669.76	2668.38	518.08	3	4.77	VFQQALQGAIGTLNSCLSNELHLR	Carbamidomethyl[+57.021464] (C16)	5	4.30818e+06	1609
43	PEPTIDE	P56759	890.843		1.38537e+07	2669.51	2668.38	424.39	3	3.51	VFQQALQGAIGTLNSCLSNELHLR	Carbamidomethyl[+57.021464] (C16)	5	4.58832e+06	1610
43	PEPTIDE	P56759	1335.85		1.38537e+07	2669.69	2668.38	491.49	2	3.19	VFQQALQGAIGTLNSCLSNELHLR	Carbamidomethyl[+57.021464] (C16)	5	69700.5	1611
43	PEPTIDE	P56759	890.76		1.38537e+07	2669.26	2668.38	330.69	3	4.26	VFQQALQGAIGTLNSCLSNELHLR	Carbamidomethyl[+57.021464] (C16)	5	950452	1612
43	PEPTIDE	P56759	685.257		4.94118e+06	2052.75	2052.03	350.76	3	3.73	QLENYKNETILFEQQR		1	4.94118e+06	1613
44	TOP PROTEIN	Q9FIE8	UXS3_ARATH UDP-glucuronic acid decarboxylase 3 OS=Arabidopsis thaliana GN=UXS3 PE=1 SV=1	10	-1	342	38.5269	0.00820654	0.999996	11.9738	3	3	17.5439	3	1614
44	PEPTIDE	Q9FIE8	1185.02		309897	3552.02	3550.81	341.73	3	4.59	ILLTSTSEVYGDPLIHPQPESYWGNVNPIGVR		1	309897	1615
44	PEPTIDE	Q9FIE8	831.342		29713.3	1660.67	1660.76	53.69	2	3.43	SFCYVSDMVDGLIR	Carbamidomethyl[+57.021464] (C3)	1	29713.3	1616
44	PEPTIDE	Q9FIE8	723.007		837020	1444	1443.81	129.82	2	3.96	TNVIGTLNMLGLAK		1	837020	1617
45	TOP PROTEIN	P28769	TCPA_ARATH T-complex protein 1 subunit alpha OS=Arabidopsis thaliana GN=CCT1 PE=1 SV=1	0.88	0.006	545	59.1741	0.00588428	0.999997	11.8693	3	3	7.33945	8	1618
45	PEPTIDE	P28769	643.506		1.33133e+06	1285	1283.71	1003.45	2	3.45	VLVELAELQDR		1	1.33133e+06	1619
45	PEPTIDE	P28769	737.341		307925	1472.67	1471.73	633.57	2	4.04	NNLEAGVIEPAMSK		1	307925	1620
45	PEPTIDE	P28769	832.426		6.62687e+06	1662.84	1661.82	609.89	2	3.76	TQNVMACQAVSNIVK	Carbamidomethyl[+57.021464] (C7)	6	1.45247e+06	1621
45	PEPTIDE	P28769	832.342		6.62687e+06	1662.67	1661.82	509.6	2	4.38	TQNVMACQAVSNIVK	Carbamidomethyl[+57.021464] (C7)	6	211702	1622
45	PEPTIDE	P28769	832.509		6.62687e+06	1663	1661.82	710.19	2	4.32	TQNVMACQAVSNIVK	Carbamidomethyl[+57.021464] (C7)	6	1.53744e+06	1623
45	PEPTIDE	P28769	832.009		6.62687e+06	1662	1661.82	108.43	2	3.34	TQNVMACQAVSNIVK	Carbamidomethyl[+57.021464] (C7)	6	1.38004e+06	1624
45	PEPTIDE	P28769	831.342		6.62687e+06	1660.67	1661.82	693.92	2	3.11	TQNVMACQAVSNIVK	Carbamidomethyl[+57.021464] (C7)	6	913974	1625
45	PEPTIDE	P28769	832.342		6.62687e+06	1662.67	1661.82	509.6	2	3.82	TQNVMACQAVSNIVK	Carbamidomethyl[+57.021464] (C7)	6	1.13124e+06	1626
46	TOP PROTEIN	Q9ZW84	LEUD1_ARATH 3-isopropylmalate dehydratase small subunit 1 OS=Arabidopsis thaliana GN=IPMI2 PE=1 SV=1	-0.79	0.002	256	27.0084	0.00570654	0.999997	11.4349	3	3	19.9219	6	1627
46	PEPTIDE	Q9ZW84	925.594		1.45405e+06	1849.17	1848.94	127.62	2	4.1	SIGDAGPVIDAGGIFAYAR		2	791464	1628
46	PEPTIDE	Q9ZW84	925.427		1.45405e+06	1848.84	1848.94	52.67	2	3.36	SIGDAGPVIDAGGIFAYAR		2	662582	1629
46	PEPTIDE	Q9ZW84	859.093		591020	1716.17	1715.79	219.71	2	3.51	YSIIIGGENFGCGSSR	Carbamidomethyl[+57.021464] (C12)	1	591020	1630
46	PEPTIDE	Q9ZW84	867.926		4.19969e+06	1733.84	1732.86	562.36	2	3.82	NSVATGEVFPLESEVR		3	1.78866e+06	1631
46	PEPTIDE	Q9ZW84	867.926		4.19969e+06	1733.84	1732.86	562.36	2	3.23	NSVATGEVFPLESEVR		3	1.71025e+06	1632
46	PEPTIDE	Q9ZW84	867.343		4.19969e+06	1732.67	1732.86	110.92	2	3.39	NSVATGEVFPLESEVR		3	700784	1633
47	TOP PROTEIN	Q9C522	ACLB1_ARATH ATP-citrate synthase beta chain protein 1 OS=Arabidopsis thaliana GN=ACLB-1 PE=2 SV=1	2.02	0.007	608	65.754	0.0077085	0.999999	11.1792	3	3	8.05921	6	1634
47	PEPTIDE	Q9C522	543.421		297953	1627.24	1625.94	802.55	3	3.78	DLVSSLVSGLLTIGPR		1	297953	1635
47	PEPTIDE	Q9C522	810.425		771100	1618.84	1617.8	638.2	2	3.45	IGDTAGTIDNIIQCK	Carbamidomethyl[+57.021464] (C14)	1	771100	1636
47	PEPTIDE	Q9C522	916.594		1.77799e+06	1831.17	1829.92	686.77	2	3.32	ETPSVAGIINPGSEGFQK		4	890958	1637
47	PEPTIDE	Q9C522	916.677		1.77799e+06	1831.34	1829.92	777.84	2	3.73	ETPSVAGIINPGSEGFQK		4	87264	1638
47	PEPTIDE	Q9C522	916.51		1.77799e+06	1831.01	1829.92	595.68	2	3.95	ETPSVAGIINPGSEGFQK		4	421615	1639
47	PEPTIDE	Q9C522	916.344		1.77799e+06	1830.67	1829.92	413.52	2	3.55	ETPSVAGIINPGSEGFQK		4	378152	1640
48	TOP PROTEIN	Q9LZH9	RL7A2_ARATH 60S ribosomal protein L7a-2 OS=Arabidopsis thaliana GN=RPL7AB PE=2 SV=1	1.32	0.041	256	28.9982	0.0106089	0.999998	11.1593	3	3	14.0625	8	1641
48	PEPTIDE	Q9LZH9	724.341		1.67932e+06	1446.67	1447.64	670.56	2	3.13	ANFNDKYEEYR		2	973436	1642
48	PEPTIDE	Q9LZH9	725.424		1.67932e+06	1448.83	1447.64	826.16	2	3.14	ANFNDKYEEYR		2	705880	1643
48	PEPTIDE	Q9LZH9	846.426		5.5707e+06	1690.84	1690.87	18.3	2	4.3	YGLNHVTYLIEQNK		5	1.41393e+06	1644
48	PEPTIDE	Q9LZH9	846.426		5.5707e+06	1690.84	1690.87	18.3	2	4.04	YGLNHVTYLIEQNK		5	1.31679e+06	1645
48	PEPTIDE	Q9LZH9	846.343		5.5707e+06	1690.67	1690.87	116.87	2	3.94	YGLNHVTYLIEQNK		5	1.39056e+06	1646
48	PEPTIDE	Q9LZH9	846.343		5.5707e+06	1690.67	1690.87	116.87	2	4.69	YGLNHVTYLIEQNK		5	272048	1647
48	PEPTIDE	Q9LZH9	846.509		5.5707e+06	1691	1690.87	80.27	2	4.58	YGLNHVTYLIEQNK		5	1.17738e+06	1648
48	PEPTIDE	Q9LZH9	574.838		5.06917e+06	1147.66	1147.63	29.51	2	3.33	TAAALCLTTVK	Carbamidomethyl[+57.021464] (C6)	1	5.06917e+06	1649
49	TOP PROTEIN	Q9S7D8	APS4_ARATH ATP sulfurylase 4, chloroplastic OS=Arabidopsis thaliana GN=APS4 PE=2 SV=1	-3.14	0.023	469	52.0749	0.00926123	0.999998	10.8886	3	3	8.742	8	1650
49	PEPTIDE	Q9S7D8	647.839		2.76631e+07	1293.66	1293.68	15.08	2	3.59	INAGANFYIVGR		5	5.75738e+06	1651
49	PEPTIDE	Q9S7D8	648.339		2.76631e+07	1294.66	1293.68	757.93	2	3.46	INAGANFYIVGR		5	6.05716e+06	1652
49	PEPTIDE	Q9S7D8	647.839		2.76631e+07	1293.66	1293.68	15.08	2	3.18	INAGANFYIVGR		5	7.69341e+06	1653
49	PEPTIDE	Q9S7D8	647.506		2.76631e+07	1293	1293.68	530.41	2	3.19	INAGANFYIVGR		5	4.73355e+06	1654
49	PEPTIDE	Q9S7D8	648.006		2.76631e+07	1294	1293.68	242.59	2	3.48	INAGANFYIVGR		5	3.42164e+06	1655
49	PEPTIDE	Q9S7D8	838.009		235418	1674	1674.83	491.23	2	3.22	NPVHNGHALLMTDTR		2	199930	1656
49	PEPTIDE	Q9S7D8	837.842		235418	1673.67	1674.83	690.26	2	3.44	NPVHNGHALLMTDTR		2	35487.8	1657
49	PEPTIDE	Q9S7D8	741.924		731407	1481.83	1481.86	18.39	2	3.86	NPVLLLNPLGGFTK		1	731407	1658
50	TOP PROTEIN	Q07356	PDS_ARATH 15-cis-phytoene desaturase, chloroplastic/chromoplastic OS=Arabidopsis thaliana GN=PDS PE=1 SV=1	10	-1	566	62.9054	0.00606201	0.999997	10.779	3	3	8.30389	3	1659
50	PEPTIDE	Q07356	719.174		202141	2154.5	2153.17	618.53	3	4.03	FDFPDVLPAPLNGIWAILR		1	202141	1660
50	PEPTIDE	Q07356	663.84		349963	1325.66	1324.67	750.62	2	3.51	YLASMEGAVLSGK		1	349963	1661
50	PEPTIDE	Q07356	664.34		365084	1326.66	1326.79	92.76	2	3.24	VVIAGAGLAGLSTAK		1	365084	1662
51	TOP PROTEIN	Q94K05	TCPQ_ARATH T-complex protein 1 subunit theta OS=Arabidopsis thaliana GN=CCT8 PE=1 SV=1	-1	0.046	549	58.8842	0.00510986	0.999998	10.7636	3	3	8.56102	7	1663
51	PEPTIDE	Q94K05	887.343		964534	1772.67	1771.91	429.59	2	3.26	GTVLIHSAEQLENYAK		1	964534	1664
51	PEPTIDE	Q94K05	784.008		6.38272e+06	1566	1565.79	132.68	2	3.21	VAVFAGGVDTTATETK		4	2.70876e+06	1665
51	PEPTIDE	Q94K05	784.508		6.38272e+06	1567	1565.79	771.35	2	3.79	VAVFAGGVDTTATETK		4	1.93187e+06	1666
51	PEPTIDE	Q94K05	783.842		6.38272e+06	1565.67	1565.79	80.21	2	3.51	VAVFAGGVDTTATETK		4	196458	1667
51	PEPTIDE	Q94K05	784.425		6.38272e+06	1566.83	1565.79	664.9	2	3.2	VAVFAGGVDTTATETK		4	1.54563e+06	1668
51	PEPTIDE	Q94K05	770.508		2.32896e+06	1539	1537.85	750.78	2	3.71	IVPGAAATEIELAQR		2	2.08109e+06	1669
51	PEPTIDE	Q94K05	770.675		2.32896e+06	1539.33	1537.85	967.54	2	3.47	IVPGAAATEIELAQR		2	247862	1670
52	TOP PROTEIN	Q43387	PER71_ARATH Peroxidase 71 OS=Arabidopsis thaliana GN=PER71 PE=1 SV=1	-1	0.033	328	34.8496	0.00811865	0.999986	10.7585	3	3	17.0732	8	1671
52	PEPTIDE	Q43387	915.427		47537.2	1828.84	1827.95	487.64	2	3.2	DTVILTQGTGWQVPTGR		1	47537.2	1672
52	PEPTIDE	Q43387	951.678		6.005e+06	1901.34	1899.97	721.85	2	3.62	TAGPNLNLQGFEVIDNAK		6	815558	1673
52	PEPTIDE	Q43387	951.511		6.005e+06	1901.01	1899.97	546.4	2	3.4	TAGPNLNLQGFEVIDNAK		6	1.25484e+06	1674
52	PEPTIDE	Q43387	951.511		6.005e+06	1901.01	1899.97	546.4	2	3.84	TAGPNLNLQGFEVIDNAK		6	2.29981e+06	1675
52	PEPTIDE	Q43387	951.511		6.005e+06	1901.01	1899.97	546.4	2	3.27	TAGPNLNLQGFEVIDNAK		6	965060	1676
52	PEPTIDE	Q43387	951.117		6.005e+06	1900.22	1899.97	131.06	2	3.45	TAGPNLNLQGFEVIDNAK		6	50229.4	1677
52	PEPTIDE	Q43387	950.928		6.005e+06	1899.84	1899.97	67.65	2	4	TAGPNLNLQGFEVIDNAK		6	619499	1678
52	PEPTIDE	Q43387	1176.02		184670	2350.01	2350.03	8.55	2	3.56	VDLDTGSGSTWDTSYYNNLSR		1	184670	1679
53	TOP PROTEIN	Q9SUT5	SGT1B_ARATH Protein SGT1 homolog B OS=Arabidopsis thaliana GN=SGT1B PE=1 SV=1	10	-1	358	39.7192	0.00488135	0.999609	10.5782	3	3	12.2905	4	1680
53	PEPTIDE	Q9SUT5	821.342		1.23291e+06	1640.67	1639.78	539.83	2	4.17	SFAESNGTVLSTNWK		2	208531	1681
53	PEPTIDE	Q9SUT5	821.509		1.23291e+06	1641	1639.78	743.11	2	3.31	SFAESNGTVLSTNWK		2	1024382	1682
53	PEPTIDE	Q9SUT5	848.843		132026	1695.67	1694.77	529.92	2	3.25	AIDLDPNCAAFFADR	Carbamidomethyl[+57.021464] (C8)	1	132026	1683
53	PEPTIDE	Q9SUT5	841.926		132083	1681.84	1681.69	85.49	2	3.15	FFSDIYSSADEDMR		1	132083	1684
54	TOP PROTEIN	P49200	RS201_ARATH 40S ribosomal protein S20-1 OS=Arabidopsis thaliana GN=RPS20A PE=2 SV=2	-2.09	0.015	124	13.8515	0.0101987	0.99999	10.5631	3	3	29.0323	11	1685
54	PEPTIDE	P49200	659.923		4.55417e+07	1317.83	1317.72	85.4	2	3.7	VIDLFSSPDVVK		8	6.03722e+06	1686
54	PEPTIDE	P49200	660.423		4.55417e+07	1318.83	1317.72	844.3	2	4.1	VIDLFSSPDVVK		8	5.30444e+06	1687
54	PEPTIDE	P49200	660.423		4.55417e+07	1318.83	1317.72	844.3	2	3.47	VIDLFSSPDVVK		8	2.18876e+06	1688
54	PEPTIDE	P49200	660.006		4.55417e+07	1318	1317.72	211.88	2	3.41	VIDLFSSPDVVK		8	6.21977e+06	1689
54	PEPTIDE	P49200	659.923		4.55417e+07	1317.83	1317.72	85.4	2	3.61	VIDLFSSPDVVK		8	5.36422e+06	1690
54	PEPTIDE	P49200	660.506		4.55417e+07	1319	1317.72	970.78	2	3.51	VIDLFSSPDVVK		8	8.7549e+06	1691
54	PEPTIDE	P49200	660.423		4.55417e+07	1318.83	1317.72	844.3	2	3.66	VIDLFSSPDVVK		8	7.38849e+06	1692
54	PEPTIDE	P49200	659.923		4.55417e+07	1317.83	1317.72	85.4	2	3.51	VIDLFSSPDVVK		8	4.28394e+06	1693
54	PEPTIDE	P49200	682.84		1.29326e+06	1363.66	1362.56	809.07	2	3.12	APCGEGTNTWDR	Carbamidomethyl[+57.021464] (C3)	2	227399	1694
54	PEPTIDE	P49200	682.423		1.29326e+06	1362.83	1362.56	197.46	2	3.3	APCGEGTNTWDR	Carbamidomethyl[+57.021464] (C3)	2	1.06586e+06	1695
54	PEPTIDE	P49200	682.923		3.95686e+06	1363.83	1362.71	819.69	2	3.17	AGLEEPLEQIHK		1	3.95686e+06	1696
55	TOP PROTEIN	Q9LYR5	FKB19_ARATH Peptidyl-prolyl cis-trans isomerase FKBP19, chloroplastic OS=Arabidopsis thaliana GN=FKBP19 PE=1 SV=1	0.72	0	256	27.7429	0.00776709	0.999996	10.4604	3	3	21.4844	4	1697
55	PEPTIDE	Q9LYR5	924.011		389742	1846.01	1845.91	49.5	2	3.36	IIVPPELGYPDNDYNK		1	389742	1698
55	PEPTIDE	Q9LYR5	1283.68		1.3177e+06	2565.35	2564.29	412.36	2	3.62	FTLGSNEVIPAFEEAVSGMALGGIR		2	188589	1699
55	PEPTIDE	Q9LYR5	855.926		1.3177e+06	2564.76	2564.29	180.04	3	3.76	FTLGSNEVIPAFEEAVSGMALGGIR		2	1.12911e+06	1700
55	PEPTIDE	Q9LYR5	847.593		1.48312e+06	1693.17	1691.77	828.96	2	3.34	YPDYTETQSGLQYK		1	1.48312e+06	1701
56	TOP PROTEIN	Q9C5Z2	EIF3H_ARATH Eukaryotic translation initiation factor 3 subunit H OS=Arabidopsis thaliana GN=TIF3H1 PE=1 SV=2	-0.53	0.004	337	38.33	0.00467822	0.999952	10.3942	3	3	12.7596	3	1702
56	PEPTIDE	Q9C5Z2	585.255		124049	1168.49	1167.72	661.07	2	3.29	VVQIEGLAVLK		1	124049	1703
56	PEPTIDE	Q9C5Z2	978.595		774709	1955.17	1954.92	132.38	2	3.12	SAGEEPLPEEDPSNPIFK		1	774709	1704
56	PEPTIDE	Q9C5Z2	885.427		259381	1768.84	1767.85	556.65	2	3.98	NFSWMDIFEEIPIK		1	259381	1705
57	TOP PROTEIN	P56797	RR2_ARATH 30S ribosomal protein S2, chloroplastic OS=Arabidopsis thaliana GN=rps2 PE=3 SV=1	10	-1	236	26.8691	0.0100376	0.999977	10.3201	3	3	21.6102	4	1706
57	PEPTIDE	P56797	850.759		246937	1699.5	1699.79	166.98	2	3.17	FLSEACDLVFDAASR	Carbamidomethyl[+57.021464] (C6)	2	100951	1707
57	PEPTIDE	P56797	851.343		246937	1700.67	1699.79	519.39	2	3.62	FLSEACDLVFDAASR	Carbamidomethyl[+57.021464] (C6)	2	145986	1708
57	PEPTIDE	P56797	1291.85		231061	2581.69	2580.31	531.31	2	3.6	YMTGLPDIVIILDQQEEYTALR		1	231061	1709
57	PEPTIDE	P56797	812.425		24936.8	1622.84	1622.78	36.66	2	3.1	WLGGMLTNWSTTEK		1	24936.8	1710
58	TOP PROTEIN	P27323	HS901_ARATH Heat shock protein 90-1 OS=Arabidopsis thaliana GN=HSP90-1 PE=1 SV=3	-0.81	0.002	700	80.5669	0.00481787	0.999991	10.2017	3	3	6.42857	13	1711
58	PEPTIDE	P27323	628.839		8.88303e+07	1255.66	1255.69	20.41	2	3.6	ADLVNNLGTIAR		11	7.69333e+06	1712
58	PEPTIDE	P27323	629.422		8.88303e+07	1256.83	1255.69	908.71	2	3.84	ADLVNNLGTIAR		11	1.27198e+07	1713
58	PEPTIDE	P27323	628.922		8.88303e+07	1255.83	1255.69	112.32	2	3.51	ADLVNNLGTIAR		11	1.63954e+07	1714
58	PEPTIDE	P27323	628.922		8.88303e+07	1255.83	1255.69	112.32	2	3.33	ADLVNNLGTIAR		11	6.06501e+06	1715
58	PEPTIDE	P27323	629.422		8.88303e+07	1256.83	1255.69	908.71	2	3.53	ADLVNNLGTIAR		11	1.46638e+07	1716
58	PEPTIDE	P27323	628.256		8.88303e+07	1254.5	1255.69	949.54	2	3.29	ADLVNNLGTIAR		11	7.91928e+06	1717
58	PEPTIDE	P27323	628.839		8.88303e+07	1255.66	1255.69	20.41	2	3.45	ADLVNNLGTIAR		11	7.18101e+06	1718
58	PEPTIDE	P27323	629.256		8.88303e+07	1256.5	1255.69	643.25	2	3.15	ADLVNNLGTIAR		11	1.71644e+06	1719
58	PEPTIDE	P27323	628.922		8.88303e+07	1255.83	1255.69	112.32	2	3.69	ADLVNNLGTIAR		11	5.54834e+06	1720
58	PEPTIDE	P27323	629.506		8.88303e+07	1257	1255.69	1041.44	2	3.72	ADLVNNLGTIAR		11	5.31649e+06	1721
58	PEPTIDE	P27323	628.839		8.88303e+07	1255.66	1255.69	20.41	2	3.21	ADLVNNLGTIAR		11	3.6114e+06	1722
58	PEPTIDE	P27323	646.339		4.7337e+06	1290.66	1290.63	25.64	2	3.23	ELISNSSDALDK		1	4.7337e+06	1723
58	PEPTIDE	P27323	1230.1		209866	2458.18	2457.08	450.57	2	3.13	IVDSPCCLVTGEYGWTANMER	Carbamidomethyl[+57.021464] (C6); Carbamidomethyl[+57.021464] (C7)	1	209866	1724
59	TOP PROTEIN	Q8VZJ2	BGNEM_ARATH Probable glucan endo-1,3-beta-glucosidase At4g16260 OS=Arabidopsis thaliana GN=At4g16260 PE=1 SV=1	10	-1	344	37.6701	0.00687354	0.999948	10.1955	3	3	17.7326	4	1725
59	PEPTIDE	Q8VZJ2	1022.43		542926	2042.84	2042.03	399.99	2	3.62	SWLQNNVLNYYPAVSFK		1	542926	1726
59	PEPTIDE	Q8VZJ2	1123.01		383051	2244.01	2244.12	48.04	2	3.23	YIAVGNEVSPSNGGDVVLPAMR		2	27114.4	1727
59	PEPTIDE	Q8VZJ2	1123.1		383051	2244.18	2244.12	26.23	2	3.22	YIAVGNEVSPSNGGDVVLPAMR		2	355936	1728
59	PEPTIDE	Q8VZJ2	1164.1		211620	2326.18	2325.13	451.6	2	3.34	VSTAIDMTLIGNSFPPSSGEFR		1	211620	1729
60	TOP PROTEIN	Q1JPL7	PME18_ARATH Pectinesterase/pectinesterase inhibitor 18 OS=Arabidopsis thaliana GN=PME18 PE=1 SV=3	-0.75	0.045	557	61.6305	0.00898291	0.99948	10.0696	3	3	9.15619	3	1730
60	PEPTIDE	Q1JPL7	745.008		1.3846e+06	1488	1487.72	187.22	2	3.32	EDQNQNTAISIQK		1	1.3846e+06	1731
60	PEPTIDE	Q1JPL7	1094.35		455631	2186.68	2185.19	679.66	2	3.53	LIQGGLWLKPTGVTFQEWL		1	455631	1732
60	PEPTIDE	Q1JPL7	999.512		587583	1997.01	1996.19	408.58	2	3.22	LLESSPKTLKVTANVVVAK		1	587583	1733
61	TOP PROTEIN	Q9T0I8	MTN1_ARATH 5'-methylthioadenosine/S-adenosylhomocysteine nucleosidase 1 OS=Arabidopsis thaliana GN=MTN1 PE=1 SV=1	-10	-1	267	28.4149	0.00450049	0.999997	9.94293	2	2	17.9775	4	1734
61	PEPTIDE	Q9T0I8	783.508		1.08272e+06	1565	1564.78	141.07	2	3.43	DMEGAAVAYVADLLK		3	456277	1735
61	PEPTIDE	Q9T0I8	783.175		1.08272e+06	1564.33	1564.78	284.98	2	3.15	DMEGAAVAYVADLLK		3	298485	1736
61	PEPTIDE	Q9T0I8	783.842		1.08272e+06	1565.67	1564.78	567.12	2	4.84	DMEGAAVAYVADLLK		3	327959	1737
61	PEPTIDE	Q9T0I8	1140.18		125582	3417.52	3416.76	223.74	3	5.11	AVTDLVDGDKPTAEEFLQNLTVVTAALEGTATK		1	125582	1738
62	TOP PROTEIN	Q8LDV3	Y4320_ARATH Uncharacterized protein At4g13200, chloroplastic OS=Arabidopsis thaliana GN=At4g13200 PE=2 SV=2	-1.74	0.021	185	20.3992	0.00510986	0.999991	9.90837	3	3	22.7027	5	1739
62	PEPTIDE	Q8LDV3	549.338		23682.4	1096.66	1095.6	970.84	2	3.24	SVLDAFFLGK		1	23682.4	1740
62	PEPTIDE	Q8LDV3	980.428		226972	1958.84	1958.01	422.49	2	3.24	ETMEEQGLVASKPVAITR		1	226972	1741
62	PEPTIDE	Q8LDV3	717.007		6.62503e+06	1432	1431.78	151.62	2	3.32	IESTVGEVLSTIGK		3	1.80821e+06	1742
62	PEPTIDE	Q8LDV3	717.424		6.62503e+06	1432.83	1431.78	733.66	2	3.11	IESTVGEVLSTIGK		3	2.41883e+06	1743
62	PEPTIDE	Q8LDV3	717.091		6.62503e+06	1432.17	1431.78	268.03	2	3.43	IESTVGEVLSTIGK		3	2.398e+06	1744
63	TOP PROTEIN	P29976	AROF_ARATH Phospho-2-dehydro-3-deoxyheptonate aldolase 1, chloroplastic OS=Arabidopsis thaliana GN=DHS1 PE=2 SV=2	10	-1	525	57.9244	0.00798682	0.999126	9.88658	3	3	9.33333	3	1745
63	PEPTIDE	P29976	1130.18		13335.5	2258.35	2258.17	78.43	2	3.19	TIEAFPPIVFAGEARNLEER		1	13335.5	1746
63	PEPTIDE	P29976	1033.51		226171	2065.01	2063.95	511.23	2	3.47	VTQWNLDFVEQSEQADR		1	226171	1747
63	PEPTIDE	P29976	613.339		238565	1224.66	1224.63	30.35	2	3.23	AFATGGYAAIQR		1	238565	1748
64	TOP PROTEIN	O22683	CYNS_ARATH Cyanate hydratase OS=Arabidopsis thaliana GN=CYN PE=2 SV=1	1.82	0.047	168	18.5625	0.00533838	0.99988	9.10853	2	2	26.1905	7	1749
64	PEPTIDE	O22683	1320.1		178720	2638.19	2637.16	388.67	2	3.58	EIINEDFGDGIMSAIDFYCSVDK	Carbamidomethyl[+57.021464] (C19)	1	178720	1750
64	PEPTIDE	O22683	1148.68		3.74859e+06	2295.35	2294.23	488.28	2	5.26	TFSQLAAETGLTNVYVAQLLR		6	901526	1751
64	PEPTIDE	O22683	1148.18		3.74859e+06	2294.35	2294.23	52.4	2	3.46	TFSQLAAETGLTNVYVAQLLR		6	941677	1752
64	PEPTIDE	O22683	1148.51		3.74859e+06	2295.01	2294.23	342.98	2	4.81	TFSQLAAETGLTNVYVAQLLR		6	272393	1753
64	PEPTIDE	O22683	1148.76		3.74859e+06	2295.51	2294.23	560.92	2	4.27	TFSQLAAETGLTNVYVAQLLR		6	689111	1754
64	PEPTIDE	O22683	1148.26		3.74859e+06	2294.51	2294.23	125.04	2	3.34	TFSQLAAETGLTNVYVAQLLR		6	576031	1755
64	PEPTIDE	O22683	1148.6		3.74859e+06	2295.18	2294.23	415.63	2	5.52	TFSQLAAETGLTNVYVAQLLR		6	367848	1756
65	TOP PROTEIN	Q9FHW7	SKP1B_ARATH SKP1-like protein 1B OS=Arabidopsis thaliana GN=SKP1B PE=1 SV=1	10	-1	171	19.0674	0.00434814	0.999727	8.66979	2	2	19.883	3	1757
65	PEPTIDE	Q9FHW7	1061.43		442953	2120.84	2120.15	326.64	2	4.44	VDQGTLFDLILAANYLNIK		2	276760	1758
65	PEPTIDE	Q9FHW7	1061.6		442953	2121.18	2120.15	483.87	2	3.55	VDQGTLFDLILAANYLNIK		2	166193	1759
65	PEPTIDE	Q9FHW7	839.926		1.34971e+06	1677.84	1676.85	589.78	2	4.23	GLLDLTCQTVADMIK	Carbamidomethyl[+57.021464] (C7)	1	1.34971e+06	1760
66	TOP PROTEIN	Q8L770	CLPR3_ARATH ATP-dependent Clp protease proteolytic subunit-related protein 3, chloroplastic OS=Arabidopsis thaliana GN=CLPR3 PE=1 SV=1	-10	-1	330	36.2657	0.00873389	0.999784	8.60558	2	2	12.1212	2	1761
66	PEPTIDE	Q8L770	1268.27		107771	2534.52	2534.12	157.35	2	4.75	DDGETVGMESEGFAIYDSLMQLK		1	107771	1762
66	PEPTIDE	Q8L770	881.51		378148	1761	1759.9	628.2	2	3.86	DPFLSTLASIAANSPEK		1	378148	1763
67	TOP PROTEIN	Q96318	CRU3_ARATH 12S seed storage protein CRC OS=Arabidopsis thaliana GN=CRC PE=1 SV=1	10	-1	524	58.1813	0.00656592	0.999986	8.58097	2	2	7.82443	2	1764
67	PEPTIDE	Q96318	830.009		101296	2487	2486.17	336.31	3	5.41	VFHLAGNNQQGGFGGSQQQQEQK		1	101296	1765
67	PEPTIDE	Q96318	1019.93		375881	2037.84	2038.04	98.85	2	3.17	IQVVNDNGQNVLDQQVQK		1	375881	1766
68	TOP PROTEIN	Q9LNB6	HSOP1_ARATH Hsp70-Hsp90 organizing protein 1 OS=Arabidopsis thaliana GN=HOP1 PE=2 SV=1	-10	-1	572	64.5263	0.00589697	0.999996	8.54177	2	2	8.04196	3	1767
68	PEPTIDE	Q9LNB6	1090.93		663855	3269.77	3268.45	404.35	3	4.82	FRPPPPQGDEAEVPESDMGQSSSNEPEVEK		1	663855	1768
68	PEPTIDE	Q9LNB6	641.673		794652	1922	1921.93	35.51	3	3.62	KREPEPEPEPEVTEEK		2	473419	1769
68	PEPTIDE	Q9LNB6	642.006		794652	1923	1921.93	555.83	3	3.72	KREPEPEPEPEVTEEK		2	321233	1770
69	TOP PROTEIN	Q9FIJ7	KAD2_ARATH Adenylate kinase 2, chloroplastic OS=Arabidopsis thaliana GN=At5g47840 PE=1 SV=1	10	-1	283	31.4143	0.00745947	0.999907	8.51234	2	2	14.4876	4	1771
69	PEPTIDE	Q9FIJ7	1280.77		194075	2559.52	2559.36	60.94	2	3.97	GFGFQPDLFIVLEVPEEILIER		2	63735.9	1772
69	PEPTIDE	Q9FIJ7	854.593		194075	2560.76	2559.36	544.51	3	4.26	GFGFQPDLFIVLEVPEEILIER		2	130340	1773
69	PEPTIDE	Q9FIJ7	1097.68		416687	2193.35	2192.04	594.69	2	3.98	THNQNVSDVLSMYDDITIK		2	17987.4	1774
69	PEPTIDE	Q9FIJ7	1097.43		416687	2192.85	2192.04	366.58	2	4.25	THNQNVSDVLSMYDDITIK		2	398700	1775
70	TOP PROTEIN	Q9LXX5	PPD6_ARATH PsbP domain-containing protein 6, chloroplastic OS=Arabidopsis thaliana GN=PPD6 PE=1 SV=1	-1.9	0.029	262	28.5942	0.00965674	0.99989	8.2736	2	2	14.1221	9	1776
70	PEPTIDE	Q9LXX5	1113.18		3.50114e+06	2224.35	2224.13	98.79	2	4.2	VIASLGPFVTGNSYDSDELLK		6	575558	1777
70	PEPTIDE	Q9LXX5	1113.01		3.50114e+06	2224.01	2224.13	51.08	2	4.61	VIASLGPFVTGNSYDSDELLK		6	712770	1778
70	PEPTIDE	Q9LXX5	1112.76		3.50114e+06	2223.51	2224.13	275.89	2	5	VIASLGPFVTGNSYDSDELLK		6	683557	1779
70	PEPTIDE	Q9LXX5	1113.68		3.50114e+06	2225.35	2224.13	548.41	2	3.33	VIASLGPFVTGNSYDSDELLK		6	835876	1780
70	PEPTIDE	Q9LXX5	1113.18		3.50114e+06	2224.35	2224.13	98.79	2	4.86	VIASLGPFVTGNSYDSDELLK		6	24269.9	1781
70	PEPTIDE	Q9LXX5	1113.76		3.50114e+06	2225.51	2224.13	623.35	2	3.56	VIASLGPFVTGNSYDSDELLK		6	669107	1782
70	PEPTIDE	Q9LXX5	930.011		2.18298e+06	1858.01	1856.96	564.96	2	3.16	AGNVQPYQFVLPPNWK		3	630900	1783
70	PEPTIDE	Q9LXX5	929.511		2.18298e+06	1857.01	1856.96	26.43	2	3.13	AGNVQPYQFVLPPNWK		3	927889	1784
70	PEPTIDE	Q9LXX5	929.594		2.18298e+06	1857.17	1856.96	116.19	2	3.28	AGNVQPYQFVLPPNWK		3	624189	1785
71	TOP PROTEIN	Q93Y40	ORP3C_ARATH Oxysterol-binding protein-related protein 3C OS=Arabidopsis thaliana GN=ORP3C PE=2 SV=1	10	-1	457	51.9152	0.00504639	0.999711	8.2345	2	2	6.78337	3	1786
71	PEPTIDE	Q93Y40	821.759		81967.4	1641.5	1640.7	488.47	2	5.11	DTAESSSSASNETDLK		2	23358.3	1787
71	PEPTIDE	Q93Y40	821.342		81967.4	1640.67	1640.7	19.45	2	4.86	DTAESSSSASNETDLK		2	58609.2	1788
71	PEPTIDE	Q93Y40	860.51		59869.9	1719	1718.77	137.61	2	3.13	YEVDGYVYSAAEEPK		1	59869.9	1789
72	TOP PROTEIN	P40941	ADT2_ARATH ADP,ATP carrier protein 2, mitochondrial OS=Arabidopsis thaliana GN=AAC2 PE=1 SV=2	-10	-1	385	41.7016	0.0101255	0.999923	8.21448	2	2	8.31169	2	1790
72	PEPTIDE	P40941	723.924		3.28397e+06	1445.83	1445.73	68.06	2	3.58	YFPTQALNFAFK		1	3.28397e+06	1791
72	PEPTIDE	P40941	1026.1		536893	2050.18	2048.97	588.8	2	4.64	GFTNFAIDFMMGGVSAAVSK		1	536893	1792
73	TOP PROTEIN	O81852	AKH2_ARATH Bifunctional aspartokinase/homoserine dehydrogenase 2, chloroplastic OS=Arabidopsis thaliana GN=AKHSDH2 PE=1 SV=1	-10	-1	916	100.169	0.00721045	0.988669	8.17181	2	2	4.25764	3	1793
73	PEPTIDE	O81852	894.427		1.86909e+06	1786.84	1785.94	504.62	2	4.63	GPGAGAQVTAGGIFSDILR		2	943122	1794
73	PEPTIDE	O81852	894.427		1.86909e+06	1786.84	1785.94	504.62	2	3.57	GPGAGAQVTAGGIFSDILR		2	925968	1795
73	PEPTIDE	O81852	1131.93		303654	2261.85	2261.08	339.67	2	3.54	IEGICSGTLSYLFNNFVGDR	Carbamidomethyl[+57.021464] (C5)	1	303654	1796
74	TOP PROTEIN	Q8VYV7	DHQS_ARATH 3-dehydroquinate synthase, chloroplastic OS=Arabidopsis thaliana GN=DHQS PE=1 SV=1	-1.29	0.036	442	48.0158	0.0072251	0.999966	8.14649	2	2	8.82353	5	1797
74	PEPTIDE	Q8VYV7	884.51		1.24726e+06	1767	1766.9	56.51	2	3.85	GNPNVTVESVILPDGEK		3	704521	1798
74	PEPTIDE	Q8VYV7	884.927		1.24726e+06	1767.84	1766.9	528.16	2	3.27	GNPNVTVESVILPDGEK		3	127072	1799
74	PEPTIDE	Q8VYV7	884.343		1.24726e+06	1766.67	1766.9	132.15	2	3.23	GNPNVTVESVILPDGEK		3	415668	1800
74	PEPTIDE	Q8VYV7	1125.1		1.21313e+06	2248.18	2247.16	455.19	2	3.25	GVNFIQIPTTVMAQVDSSVGGK		2	676994	1801
74	PEPTIDE	Q8VYV7	750.424		1.21313e+06	2248.25	2247.16	486.76	3	4.3	GVNFIQIPTTVMAQVDSSVGGK		2	536139	1802
75	TOP PROTEIN	O22870	FK163_ARATH Peptidyl-prolyl cis-trans isomerase FKBP16-3, chloroplastic OS=Arabidopsis thaliana GN=FKBP16-3 PE=1 SV=2	-0.73	0.019	223	23.5312	0.00842627	0.999749	8.10499	2	2	11.2108	6	1803
75	PEPTIDE	O22870	969.595		3.39375e+06	1937.17	1936.95	118.37	2	4.37	ELENVPMVTTESGLQYK		5	940407	1804
75	PEPTIDE	O22870	969.928		3.39375e+06	1937.84	1936.95	462.56	2	4.52	ELENVPMVTTESGLQYK		5	1.16764e+06	1805
75	PEPTIDE	O22870	969.428		3.39375e+06	1936.84	1936.95	53.72	2	3.81	ELENVPMVTTESGLQYK		5	931982	1806
75	PEPTIDE	O22870	969.697		3.39375e+06	1937.38	1936.95	223.43	2	4.52	ELENVPMVTTESGLQYK		5	101204	1807
75	PEPTIDE	O22870	969.928		3.39375e+06	1937.84	1936.95	462.56	2	3.41	ELENVPMVTTESGLQYK		5	252519	1808
75	PEPTIDE	O22870	986.428		260640	2956.26	2956.35	29.62	3	3.58	LCEAECEKELENVPMVTTESGLQYK	Carbamidomethyl[+57.021464] (C2); Carbamidomethyl[+57.021464] (C6)	1	260640	1809
76	TOP PROTEIN	Q8L785	SYGM2_ARATH Glycine--tRNA ligase, chloroplastic/mitochondrial 2 OS=Arabidopsis thaliana GN=EDD1 PE=1 SV=1	-10	-1	1067	119.68	0.00563037	0.999955	7.9919	2	2	3.74883	2	1810
76	PEPTIDE	Q8L785	847.593		142588	2539.76	2538.48	503.14	3	4.2	LVVPQNLLNEVANLVEAPVPLIGK		1	142588	1811
76	PEPTIDE	Q8L785	841.343		1.01868e+06	1680.67	1679.97	416.17	2	3.79	LALEVLSEDLPGILAK		1	1.01868e+06	1812
77	TOP PROTEIN	Q9SA18	AKH1_ARATH Bifunctional aspartokinase/homoserine dehydrogenase 1, chloroplastic OS=Arabidopsis thaliana GN=AKHSDH1 PE=1 SV=1	-3.14	0.013	911	99.3235	0.00632861	0.995508	7.94569	2	2	4.06147	3	1813
77	PEPTIDE	Q9SA18	947.344		5405.39	1892.67	1891.95	381.08	2	3.32	ATAVDLLDGDELSSFLAR		1	5405.39	1814
77	PEPTIDE	Q9SA18	894.427		1.86909e+06	1786.84	1785.94	504.62	2	4.63	GPGAGAQVTAGGIFSDILR		2	943122	1815
77	PEPTIDE	Q9SA18	894.427		1.86909e+06	1786.84	1785.94	504.62	2	3.57	GPGAGAQVTAGGIFSDILR		2	925968	1816
78	TOP PROTEIN	O22793	MORF2_ARATH Multiple organellar RNA editing factor 2, chloroplastic OS=Arabidopsis thaliana GN=MORF2 PE=1 SV=1	-1.12	0.007	219	24.6812	0.00823584	0.99991	7.90009	2	2	16.4384	8	1817
78	PEPTIDE	O22793	1151.85		2.97492e+06	2301.68	2300.19	646.33	2	3.59	LEGLPGVLFVLPDSYVDPENK		5	833717	1818
78	PEPTIDE	O22793	1151.43		2.97492e+06	2300.85	2300.19	284.04	2	3.23	LEGLPGVLFVLPDSYVDPENK		5	590574	1819
78	PEPTIDE	O22793	1151.18		2.97492e+06	2300.35	2300.19	66.66	2	3.14	LEGLPGVLFVLPDSYVDPENK		5	303407	1820
78	PEPTIDE	O22793	1151.51		2.97492e+06	2301.01	2300.19	356.5	2	4.26	LEGLPGVLFVLPDSYVDPENK		5	458973	1821
78	PEPTIDE	O22793	1151.6		2.97492e+06	2301.18	2300.19	428.96	2	3.82	LEGLPGVLFVLPDSYVDPENK		5	788254	1822
78	PEPTIDE	O22793	875.01		2.42557e+06	1748	1747.76	139.32	2	3.18	YLGFGCEIDEETSTK	Carbamidomethyl[+57.021464] (C6)	3	897206	1823
78	PEPTIDE	O22793	875.343		2.42557e+06	1748.67	1747.76	520.76	2	3.64	YLGFGCEIDEETSTK	Carbamidomethyl[+57.021464] (C6)	3	1.42851e+06	1824
78	PEPTIDE	O22793	874.26		2.42557e+06	1746.5	1747.76	718.94	2	3.12	YLGFGCEIDEETSTK	Carbamidomethyl[+57.021464] (C6)	3	99854.7	1825
79	TOP PROTEIN	Q8L7C9	GSTUK_ARATH Glutathione S-transferase U20 OS=Arabidopsis thaliana GN=GSTU20 PE=1 SV=1	0.69	0.038	217	24.9726	0.00551611	0.999986	7.89352	2	2	11.0599	13	1826
79	PEPTIDE	Q8L7C9	674.506		1.52734e+07	1347	1345.77	910.95	2	3.51	SPLLLQSNPIHK		6	1.9307e+06	1827
79	PEPTIDE	Q8L7C9	674.423		1.52734e+07	1346.83	1345.77	787.1	2	4.07	SPLLLQSNPIHK		6	3.07952e+06	1828
79	PEPTIDE	Q8L7C9	674.423		1.52734e+07	1346.83	1345.77	787.1	2	3.72	SPLLLQSNPIHK		6	2.05778e+06	1829
79	PEPTIDE	Q8L7C9	449.669		1.52734e+07	1345.99	1345.77	158.66	3	3.68	SPLLLQSNPIHK		6	3.80132e+06	1830
79	PEPTIDE	Q8L7C9	673.923		1.52734e+07	1345.83	1345.77	44.02	2	3.5	SPLLLQSNPIHK		6	2.54042e+06	1831
79	PEPTIDE	Q8L7C9	674.506		1.52734e+07	1347	1345.77	910.95	2	3.5	SPLLLQSNPIHK		6	1.86367e+06	1832
79	PEPTIDE	Q8L7C9	671.423		3.78552e+07	1340.83	1340.62	153.73	2	3.21	FGNFSIESESPK		7	6.16242e+06	1833
79	PEPTIDE	Q8L7C9	671.34		3.78552e+07	1340.66	1340.62	29.4	2	3.44	FGNFSIESESPK		7	9.55957e+06	1834
79	PEPTIDE	Q8L7C9	671.173		3.78552e+07	1340.33	1340.62	219.23	2	3.49	FGNFSIESESPK		7	995040	1835
79	PEPTIDE	Q8L7C9	671.84		3.78552e+07	1341.66	1340.62	775.34	2	3.83	FGNFSIESESPK		7	786125	1836
79	PEPTIDE	Q8L7C9	671.34		3.78552e+07	1340.66	1340.62	29.4	2	3.43	FGNFSIESESPK		7	7.86846e+06	1837
79	PEPTIDE	Q8L7C9	671.84		3.78552e+07	1341.66	1340.62	775.34	2	3.16	FGNFSIESESPK		7	6.80593e+06	1838
79	PEPTIDE	Q8L7C9	671.34		3.78552e+07	1340.66	1340.62	29.4	2	3.54	FGNFSIESESPK		7	5.67762e+06	1839
80	TOP PROTEIN	P51420	RL313_ARATH 60S ribosomal protein L31-3 OS=Arabidopsis thaliana GN=RPL31C PE=3 SV=2	10	-1	119	13.7765	0.0104331	0.999922	7.80917	2	2	25.2101	2	1840
80	PEPTIDE	P51420	1061.51		1.42952e+06	3181.52	3180.53	308.65	3	4.4	NDDEDAKEEFFSLVTVAEIPAEGLSGLGTK		1	1.42952e+06	1841
80	PEPTIDE	P51420	1198.35		348637	2394.68	2393.24	604.07	2	3.41	EEFFSLVTVAEIPAEGLSGLGTK		1	348637	1842
81	TOP PROTEIN	P55217	CGS1_ARATH Cystathionine gamma-synthase 1, chloroplastic OS=Arabidopsis thaliana GN=CGS1 PE=1 SV=3	10	-1	563	59.8627	0.00641748	0.999844	7.76907	2	2	6.92718	2	1843
81	PEPTIDE	P55217	878.593		1.22671e+06	1755.17	1753.9	722.64	2	3.39	VSLFFTESPTNPFLR		1	1.22671e+06	1844
81	PEPTIDE	P55217	1229.02		94719.4	2456.02	2455.32	283.34	2	4.38	LGITVTVIDPADIAGLEAAVNEFK		1	94719.4	1845
82	TOP PROTEIN	Q9SYM5	RHM1_ARATH Trifunctional UDP-glucose 4,6-dehydratase/UDP-4-keto-6-deoxy-D-glucose 3,5-epimerase/UDP-4-keto-L-rhamnose-reductase RHM1 OS=Arabidopsis thaliana GN=RHM1 PE=1 SV=1	-10	-1	669	75.306	0.00688818	0.581024	7.71423	2	1	3.43797	3	1846
82	PEPTIDE	Q9SYM5	848.176		530295	2541.51	2541.34	63.89	3	3.88	VVNIPNSMTVLDELLPISIEMAK	Oxidation[+15.994915] (M8)	1	530295	1847
82	PEPTIDE	Q9SYM5	1264.18		336698	2526.35	2525.35	397.07	2	3.52	VVNIPNSMTVLDELLPISIEMAK		2	127218	1848
82	PEPTIDE	Q9SYM5	842.843		336698	2525.51	2525.35	62.17	3	3.84	VVNIPNSMTVLDELLPISIEMAK		2	209480	1849
83	TOP PROTEIN	Q93W34	RP45C_ARATH Polyadenylate-binding protein RBP45C OS=Arabidopsis thaliana GN=RBP45C PE=2 SV=1	-10	-1	415	44.9262	0.0055542	0.999778	7.67039	2	2	9.39759	4	1850
83	PEPTIDE	Q93W34	1006.51		1.07934e+06	2011.01	2009.93	538.6	2	4.19	NLQTYNGAPMPSSEQAFR		2	443694	1851
83	PEPTIDE	Q93W34	1005.85		1.07934e+06	2009.68	2009.93	124.79	2	3.26	NLQTYNGAPMPSSEQAFR		2	635641	1852
83	PEPTIDE	Q93W34	1086.93		863082	2171.85	2172.1	115.35	2	3.28	ACAEQALSVLNGTQLGGQSIR	Carbamidomethyl[+57.021464] (C2)	2	309109	1853
83	PEPTIDE	Q93W34	1087.18		863082	2172.35	2172.1	114.84	2	3.48	ACAEQALSVLNGTQLGGQSIR	Carbamidomethyl[+57.021464] (C2)	2	553973	1854
84	TOP PROTEIN	Q9FT52	ATP5H_ARATH ATP synthase subunit d, mitochondrial OS=Arabidopsis thaliana GN=At3g52300 PE=1 SV=3	-0.79	0.02	168	19.5559	0.00494482	0.999907	7.65673	2	2	15.4762	10	1855
84	PEPTIDE	Q9FT52	697.34		1.21972e+07	1392.67	1392.69	16.77	2	3.29	AFDEVNTQLQTK		6	2.86776e+06	1856
84	PEPTIDE	Q9FT52	697.423		1.21972e+07	1392.83	1392.69	102.91	2	3.72	AFDEVNTQLQTK		6	2.58419e+06	1857
84	PEPTIDE	Q9FT52	697.423		1.21972e+07	1392.83	1392.69	102.91	2	3.64	AFDEVNTQLQTK		6	2.22238e+06	1858
84	PEPTIDE	Q9FT52	697.423		1.21972e+07	1392.83	1392.69	102.91	2	3.21	AFDEVNTQLQTK		6	249268	1859
84	PEPTIDE	Q9FT52	697.507		1.21972e+07	1393	1392.69	222.58	2	3.65	AFDEVNTQLQTK		6	2.42735e+06	1860
84	PEPTIDE	Q9FT52	697.34		1.21972e+07	1392.67	1392.69	16.77	2	4.08	AFDEVNTQLQTK		6	1.84622e+06	1861
84	PEPTIDE	Q9FT52	923.511		3.48565e+06	1845.01	1843.81	651.32	2	3.26	FSQEPEPIDWDYYR		4	1.33116e+06	1862
84	PEPTIDE	Q9FT52	923.344		3.48565e+06	1844.67	1843.81	470.53	2	3.4	FSQEPEPIDWDYYR		4	1.51306e+06	1863
84	PEPTIDE	Q9FT52	923.261		3.48565e+06	1844.51	1843.81	380.14	2	3.57	FSQEPEPIDWDYYR		4	69016.7	1864
84	PEPTIDE	Q9FT52	923.344		3.48565e+06	1844.67	1843.81	470.53	2	3.16	FSQEPEPIDWDYYR		4	572412	1865
85	TOP PROTEIN	Q93WL3	CLPT1_ARATH ATP-dependent Clp protease ATP-binding subunit CLPT1, chloroplastic OS=Arabidopsis thaliana GN=CLPT1 PE=1 SV=1	10	-1	238	26.0156	0.00964209	0.99986	7.60527	2	2	18.0672	3	1866
85	PEPTIDE	Q93WL3	1169.76		311313	2337.51	2337.21	128.74	2	4	YPSTGTEAILMGILVEGTSTVAK		1	311313	1867
85	PEPTIDE	Q93WL3	1098.43		682347	2194.85	2194.12	332.61	2	3.61	SDVDGELTTAYLLLGVWSQK		2	266065	1868
85	PEPTIDE	Q93WL3	1098.26		682347	2194.51	2194.12	180.68	2	3.48	SDVDGELTTAYLLLGVWSQK		2	416282	1869
86	TOP PROTEIN	Q9LIR4	ILVD_ARATH Dihydroxy-acid dehydratase, chloroplastic OS=Arabidopsis thaliana GN=DHAD PE=1 SV=1	-1.68	0.04	608	64.8537	0.00580811	0.999862	7.58961	2	2	6.08553	5	1870
86	PEPTIDE	Q9LIR4	784.842		1.55345e+06	1567.67	1567.77	62.69	2	3.13	FNTIGVSDAISMGTR		1	1.55345e+06	1871
86	PEPTIDE	Q9LIR4	1037.51		3.61485e+06	2073.01	2072.01	482.47	2	3.52	GGPGMPEMLTPTSAIMGAGLGK		4	1.22802e+06	1872
86	PEPTIDE	Q9LIR4	1037.6		3.61485e+06	2073.18	2072.01	562.91	2	4.19	GGPGMPEMLTPTSAIMGAGLGK		4	1.51344e+06	1873
86	PEPTIDE	Q9LIR4	1037.26		3.61485e+06	2072.51	2072.01	241.15	2	4.46	GGPGMPEMLTPTSAIMGAGLGK		4	37904.2	1874
86	PEPTIDE	Q9LIR4	1037.1		3.61485e+06	2072.18	2072.01	80.28	2	3.36	GGPGMPEMLTPTSAIMGAGLGK		4	835488	1875
87	TOP PROTEIN	P49243	FABH_ARATH 3-oxoacyl-[acyl-carrier-protein] synthase III, chloroplastic OS=Arabidopsis thaliana GN=At1g62640 PE=2 SV=2	-0.59	0	404	42.8016	0.00706396	0.999842	7.50385	2	2	7.92079	5	1876
87	PEPTIDE	P49243	717.424		1.29957e+06	1432.83	1431.7	791.44	2	3.16	IVDTNDEWIATR		2	1.10021e+06	1877
87	PEPTIDE	P49243	717.257		1.29957e+06	1432.5	1431.7	558.61	2	3.44	IVDTNDEWIATR		2	199358	1878
87	PEPTIDE	P49243	1022.6		1.47664e+06	2043.18	2042.07	540.87	2	3.52	LIGCGSAVPSLLISNDDLAK	Carbamidomethyl[+57.021464] (C4)	3	695297	1879
87	PEPTIDE	P49243	1022.26		1.47664e+06	2042.51	2042.07	214.4	2	3.84	LIGCGSAVPSLLISNDDLAK	Carbamidomethyl[+57.021464] (C4)	3	750232	1880
87	PEPTIDE	P49243	1022.6		1.47664e+06	2043.18	2042.07	540.87	2	4.06	LIGCGSAVPSLLISNDDLAK	Carbamidomethyl[+57.021464] (C4)	3	31110.3	1881
88	TOP PROTEIN	Q9SVN5	SYMC_ARATH Methionine--tRNA ligase, cytoplasmic OS=Arabidopsis thaliana GN=At4g13780 PE=2 SV=1	10	-1	797	89.7784	0.00662451	0.999912	7.48742	2	2	4.14053	3	1882
88	PEPTIDE	Q9SVN5	981.178		308834	1960.34	1959.81	271.67	2	3.63	LVEGSCPFEGCNYDSAR	Carbamidomethyl[+57.021464] (C6); Carbamidomethyl[+57.021464] (C11)	2	45807	1883
88	PEPTIDE	Q9SVN5	981.012		308834	1960.01	1959.81	101.58	2	3.49	LVEGSCPFEGCNYDSAR	Carbamidomethyl[+57.021464] (C6); Carbamidomethyl[+57.021464] (C11)	2	263027	1884
88	PEPTIDE	Q9SVN5	927.011		46584.5	1852.01	1851.87	75.1	2	3.86	TSTPEQTEVCQAIFNK	Carbamidomethyl[+57.021464] (C10)	1	46584.5	1885
89	TOP PROTEIN	Q9LR44	U75B1_ARATH UDP-glycosyltransferase 75B1 OS=Arabidopsis thaliana GN=UGT75B1 PE=1 SV=1	-1.87	0.026	469	52.7619	0.00542725	0.998115	7.4402	2	2	6.18337	4	1886
89	PEPTIDE	Q9LR44	802.842		1.22879e+06	1603.67	1602.86	503.5	2	3.44	SVFELPNLSSLEIR		1	1.22879e+06	1887
89	PEPTIDE	Q9LR44	897.177		841196	1792.34	1791.82	288.8	2	4	GAYDAFQEMMEFLIK		3	274734	1888
89	PEPTIDE	Q9LR44	897.594		841196	1793.17	1791.82	753.89	2	3.54	GAYDAFQEMMEFLIK		3	408030	1889
89	PEPTIDE	Q9LR44	897.093		841196	1792.17	1791.82	195.79	2	3.67	GAYDAFQEMMEFLIK		3	158433	1890
90	TOP PROTEIN	Q93Z16	RPN2_ARATH Dolichyl-diphosphooligosaccharide--protein glycosyltransferase subunit 2 OS=Arabidopsis thaliana GN=RPN2 PE=1 SV=1	-10	-1	691	74.6038	0.00732764	0.999791	7.42916	2	2	4.63097	3	1891
90	PEPTIDE	Q93Z16	845.343		868293	1688.67	1687.87	471.69	2	3.59	SVDASQGPISTTASVIR		1	868293	1892
90	PEPTIDE	Q93Z16	862.926		1.71621e+06	1723.84	1722.78	615.16	2	3.84	FDADSATYFLDSFPK		2	923800	1893
90	PEPTIDE	Q93Z16	862.426		1.71621e+06	1722.84	1722.78	34.69	2	3.38	FDADSATYFLDSFPK		2	792405	1894
91	TOP PROTEIN	P56805	RR15_ARATH 30S ribosomal protein S15, chloroplastic OS=Arabidopsis thaliana GN=rps15 PE=3 SV=1	-0.76	0.038	88	10.694	0.0112681	0.999895	7.40113	2	2	30.6818	8	1895
91	PEPTIDE	P56805	745.758		4.33946e+06	1489.5	1488.72	520.75	2	3.12	GSVEFQVFSFTNK		3	144654	1896
91	PEPTIDE	P56805	745.424		4.33946e+06	1488.83	1488.72	72.94	2	3.25	GSVEFQVFSFTNK		3	2.99423e+06	1897
91	PEPTIDE	P56805	745.758		4.33946e+06	1489.5	1488.72	520.75	2	3.59	GSVEFQVFSFTNK		3	1.20057e+06	1898
91	PEPTIDE	P56805	854.51		3.51495e+06	1707	1706.85	91.59	2	3.81	NIVISFEEQKEESR		5	635520	1899
91	PEPTIDE	P56805	854.51		3.51495e+06	1707	1706.85	91.59	2	3.52	NIVISFEEQKEESR		5	1.28602e+06	1900
91	PEPTIDE	P56805	854.426		3.51495e+06	1706.84	1706.85	6.05	2	3.68	NIVISFEEQKEESR		5	103281	1901
91	PEPTIDE	P56805	854.426		3.51495e+06	1706.84	1706.85	6.05	2	3.68	NIVISFEEQKEESR		5	1.01277e+06	1902
91	PEPTIDE	P56805	854.593		3.51495e+06	1707.17	1706.85	189.24	2	3.28	NIVISFEEQKEESR		5	477363	1903
92	TOP PROTEIN	Q9MAH3	DJ1B_ARATH Protein DJ-1 homolog B OS=Arabidopsis thaliana GN=DJ1B PE=1 SV=1	-10	-1	438	46.9425	0.00776709	0.999977	7.37531	2	2	9.58904	4	1904
92	PEPTIDE	Q9MAH3	1073.85		144278	3218.52	3217.65	269.49	3	4.04	MVADTLLSDITDSVFDLIMLPGGLPGGETLK		1	144278	1905
92	PEPTIDE	Q9MAH3	575.338		4.7183e+06	1148.66	1147.57	954.57	2	3.29	LAACATAVESR	Carbamidomethyl[+57.021464] (C4)	3	1.26246e+06	1906
92	PEPTIDE	Q9MAH3	575.421		4.7183e+06	1148.83	1147.57	1099.8	2	3.31	LAACATAVESR	Carbamidomethyl[+57.021464] (C4)	3	1.55879e+06	1907
92	PEPTIDE	Q9MAH3	575.255		4.7183e+06	1148.49	1147.57	809.33	2	3.34	LAACATAVESR	Carbamidomethyl[+57.021464] (C4)	3	1.89705e+06	1908
93	TOP PROTEIN	Q9LRX8	R13A2_ARATH 60S ribosomal protein L13a-2 OS=Arabidopsis thaliana GN=RPL13AB PE=2 SV=1	0.79	0.038	206	23.4258	0.0107847	0.9993	7.31604	2	2	12.6214	3	1909
93	PEPTIDE	Q9LRX8	657.423		2.86053e+06	1312.83	1311.75	822.88	2	3.47	ELLNGQSVVVVR		1	2.86053e+06	1910
93	PEPTIDE	Q9LRX8	825.342		1.06188e+06	1648.67	1647.79	534.2	2	3.85	LSSEVGWNHYDTIK		2	174333	1911
93	PEPTIDE	Q9LRX8	824.342		1.06188e+06	1646.67	1647.79	679.57	2	3.13	LSSEVGWNHYDTIK		2	887547	1912
94	TOP PROTEIN	Q9FF55	PDI14_ARATH Protein disulfide isomerase-like 1-4 OS=Arabidopsis thaliana GN=PDIL1-4 PE=1 SV=1	1.94	0.006	597	66.298	0.00432275	0.99867	7.30394	2	2	5.19263	8	1913
94	PEPTIDE	Q9FF55	963.011		3.13935e+06	1924.01	1923.88	63.7	2	3.9	AEDDVNFYQTVNPDVAK		7	506977	1914
94	PEPTIDE	Q9FF55	963.011		3.13935e+06	1924.01	1923.88	63.7	2	4.1	AEDDVNFYQTVNPDVAK		7	820608	1915
94	PEPTIDE	Q9FF55	962.928		3.13935e+06	1923.84	1923.88	22.93	2	3.94	AEDDVNFYQTVNPDVAK		7	703255	1916
94	PEPTIDE	Q9FF55	962.928		3.13935e+06	1923.84	1923.88	22.93	2	3.93	AEDDVNFYQTVNPDVAK		7	75699	1917
94	PEPTIDE	Q9FF55	963.178		3.13935e+06	1924.34	1923.88	236.96	2	3.28	AEDDVNFYQTVNPDVAK		7	327938	1918
94	PEPTIDE	Q9FF55	963.345		3.13935e+06	1924.67	1923.88	410.22	2	3.2	AEDDVNFYQTVNPDVAK		7	379248	1919
94	PEPTIDE	Q9FF55	962.761		3.13935e+06	1923.51	1923.88	196.2	2	3.53	AEDDVNFYQTVNPDVAK		7	325622	1920
94	PEPTIDE	Q9FF55	841.509		259961	1681	1679.76	737.94	2	3.21	IDATEENELAQEYR		1	259961	1921
95	TOP PROTEIN	Q9FK81	Y5258_ARATH Stress-response A/B barrel domain-containing protein At5g22580 OS=Arabidopsis thaliana GN=At5g22580 PE=1 SV=1	-1.66	0.001	111	12.3233	0.00535107	0.999693	7.27738	2	2	22.5225	5	1922
95	PEPTIDE	Q9FK81	642.923		2.95617e+06	1283.83	1283.79	34.78	2	3.24	IVLLDFPVAAVK		3	1.03558e+06	1923
95	PEPTIDE	Q9FK81	643.506		2.95617e+06	1285	1283.79	943.57	2	3.17	IVLLDFPVAAVK		3	1896486	1924
95	PEPTIDE	Q9FK81	643.423		2.95617e+06	1284.83	1283.79	813.75	2	3.62	IVLLDFPVAAVK		3	24108.4	1925
95	PEPTIDE	Q9FK81	708.924		2.31307e+06	1415.83	1414.77	753.1	2	3.66	GLENLVSQIDTVK		2	1.39077e+06	1926
95	PEPTIDE	Q9FK81	708.424		2.31307e+06	1414.83	1414.77	46.26	2	3.22	GLENLVSQIDTVK		2	922306	1927
96	TOP PROTEIN	Q9ZW13	TRNH6_ARATH Tropinone reductase homolog At2g29290 OS=Arabidopsis thaliana GN=At2g29290 PE=2 SV=1	10	-1	262	28.3694	0.00519873	0.994636	7.21319	2	2	10.687	3	1928
96	PEPTIDE	Q9ZW13	724.841		232751	1447.67	1447.65	10.14	2	3.2	NLACEWASDNIR	Carbamidomethyl[+57.021464] (C4)	1	232751	1929
96	PEPTIDE	Q9ZW13	807.342		1.98288e+06	1612.67	1611.88	487.47	2	4.01	GIGEAVVEELSILGAR		2	1.08e+06	1930
96	PEPTIDE	Q9ZW13	807.009		1.98288e+06	1612	1611.88	73.86	2	3.97	GIGEAVVEELSILGAR		2	902887	1931
97	TOP PROTEIN	Q9SW18	CHLM_ARATH Magnesium protoporphyrin IX methyltransferase, chloroplastic OS=Arabidopsis thaliana GN=CHLM PE=1 SV=1	2.48	0.023	312	33.7565	0.00794287	0.998125	7.20196	2	2	9.29487	5	1932
97	PEPTIDE	Q9SW18	714.424		150681	1426.83	1425.73	774.21	2	3.32	ADGMIAHLASLAEK		1	150681	1933
97	PEPTIDE	Q9SW18	793.758		981526	1585.5	1584.81	436.04	2	3.4	LQAEEVGGGDKEVVR		4	287177	1934
97	PEPTIDE	Q9SW18	793.258		981526	1584.5	1584.81	194.96	2	3.11	LQAEEVGGGDKEVVR		4	403591	1935
97	PEPTIDE	Q9SW18	793.758		981526	1585.5	1584.81	436.04	2	3.88	LQAEEVGGGDKEVVR		4	238616	1936
97	PEPTIDE	Q9SW18	793.175		981526	1584.34	1584.81	300.13	2	3.45	LQAEEVGGGDKEVVR		4	52141.4	1937
98	TOP PROTEIN	Q9T0A4	NDHS_ARATH NAD(P)H-quinone oxidoreductase subunit S, chloroplastic OS=Arabidopsis thaliana GN=ndhS PE=1 SV=1	-10	-1	250	27.6911	0.00841162	0.99915	7.17323	2	2	11.6	3	1938
98	PEPTIDE	Q9T0A4	934.261		617291	1866.51	1865.83	362.56	2	3.57	NQNSPYHMYCGIVQR	Carbamidomethyl[+57.021464] (C10)	1	617291	1939
98	PEPTIDE	Q9T0A4	706.507		3.35987e+06	1411	1409.63	969.67	2	3.21	EMMGLTGGFPGGEK		2	1.61539e+06	1940
98	PEPTIDE	Q9T0A4	706.34		3.35987e+06	1410.67	1409.63	733.2	2	3.61	EMMGLTGGFPGGEK		2	1.74448e+06	1941
99	TOP PROTEIN	Q680K2	GPPL1_ARATH Haloacid dehalogenase-like hydrolase domain-containing protein At4g39970 OS=Arabidopsis thaliana GN=At4g39970 PE=2 SV=1	10	-1	316	34.6155	0.0052749	0.993817	7.17207	2	2	9.17722	4	1942
99	PEPTIDE	Q680K2	888.01		1.24838e+06	1774.01	1772.93	603.96	2	3.12	SSVILCLENLIDIER	Carbamidomethyl[+57.021464] (C6)	3	2798.78	1943
99	PEPTIDE	Q680K2	887.76		1.24838e+06	1773.51	1772.93	321.94	2	3.71	SSVILCLENLIDIER	Carbamidomethyl[+57.021464] (C6)	3	657347	1944
99	PEPTIDE	Q680K2	887.927		1.24838e+06	1773.84	1772.93	509.95	2	3.42	SSVILCLENLIDIER	Carbamidomethyl[+57.021464] (C6)	3	588234	1945
99	PEPTIDE	Q680K2	792.925		3.46586e+06	1583.84	1583.73	66.99	2	3.46	FQGLDCFLAGDDVK	Carbamidomethyl[+57.021464] (C6)	1	3.46586e+06	1946
100	TOP PROTEIN	Q9ZRW8	GSTUJ_ARATH Glutathione S-transferase U19 OS=Arabidopsis thaliana GN=GSTU19 PE=1 SV=1	-0.97	0.053	219	25.6163	0.00570654	0.999714	7.081	2	2	12.7854	13	1947
100	PEPTIDE	Q9ZRW8	685.007		4.77262e+07	1368	1366.68	966.72	2	3.14	FANFSIESEVPK		10	3.92237e+06	1948
100	PEPTIDE	Q9ZRW8	684.423		4.77262e+07	1366.83	1366.68	113.05	2	3.27	FANFSIESEVPK		10	2.95049e+06	1949
100	PEPTIDE	Q9ZRW8	684.423		4.77262e+07	1366.83	1366.68	113.05	2	3.91	FANFSIESEVPK		10	7.75543e+06	1950
100	PEPTIDE	Q9ZRW8	684.423		4.77262e+07	1366.83	1366.68	113.05	2	3.73	FANFSIESEVPK		10	8.98622e+06	1951
100	PEPTIDE	Q9ZRW8	684.34		4.77262e+07	1366.66	1366.68	8.9	2	3.51	FANFSIESEVPK		10	4.35844e+06	1952
100	PEPTIDE	Q9ZRW8	684.923		4.77262e+07	1367.83	1366.68	844.77	2	3.6	FANFSIESEVPK		10	5.48367e+06	1953
100	PEPTIDE	Q9ZRW8	684.34		4.77262e+07	1366.66	1366.68	8.9	2	3.28	FANFSIESEVPK		10	379267	1954
100	PEPTIDE	Q9ZRW8	684.423		4.77262e+07	1366.83	1366.68	113.05	2	3.48	FANFSIESEVPK		10	9.11253e+06	1955
100	PEPTIDE	Q9ZRW8	684.423		4.77262e+07	1366.83	1366.68	113.05	2	3.5	FANFSIESEVPK		10	1.14447e+06	1956
100	PEPTIDE	Q9ZRW8	684.84		4.77262e+07	1367.66	1366.68	722.81	2	3.78	FANFSIESEVPK		10	3.63332e+06	1957
100	PEPTIDE	Q9ZRW8	923.594		2.51613e+06	1845.17	1844.95	119.73	2	3.1	SLPDPEKVTEFVSELR		3	904584	1958
100	PEPTIDE	Q9ZRW8	923.511		2.51613e+06	1845.01	1844.95	29.4	2	3.12	SLPDPEKVTEFVSELR		3	664445	1959
100	PEPTIDE	Q9ZRW8	923.511		2.51613e+06	1845.01	1844.95	29.4	2	3.17	SLPDPEKVTEFVSELR		3	947105	1960
101	TOP PROTEIN	Q9SIU0	MAO1_ARATH NAD-dependent malic enzyme 1, mitochondrial OS=Arabidopsis thaliana GN=NAD-ME1 PE=1 SV=1	-10	-1	623	69.5931	0.00517334	0.997046	7.03661	2	2	6.26003	2	1961
101	PEPTIDE	Q9SIU0	644.089		625802	1929.25	1928.1	594.89	3	3.69	EVKPDVLLGLSAVGGLFSK		1	625802	1962
101	PEPTIDE	Q9SIU0	1226.68		109928	2451.35	2450.08	516.88	2	3.35	LEDDDYIDVIDEFMEAVYTR		1	109928	1963
102	TOP PROTEIN	Q9LW85	MFP1_ARATH MAR-binding filament-like protein 1 OS=Arabidopsis thaliana GN=MFP1 PE=2 SV=2	-0.96	0.025	726	81.9049	0.00524951	0.998147	7.01544	2	2	4.13223	3	1964
102	PEPTIDE	Q9LW85	894.093		1.01886e+06	1786.17	1784.96	677.14	2	3.4	AKEEQLSLINQLNSAK		1	1.01886e+06	1965
102	PEPTIDE	Q9LW85	878.927		405900	1755.84	1755.88	21.13	2	3.54	KEQEIQQLNENLDR		2	69906.8	1966
102	PEPTIDE	Q9LW85	879.593		405900	1757.17	1755.88	738.24	2	3.62	KEQEIQQLNENLDR		2	335993	1967
103	TOP PROTEIN	Q93W28	Y4554_ARATH Uncharacterized protein At4g15545 OS=Arabidopsis thaliana GN=At4g15545 PE=1 SV=1	10	-1	337	37.1657	0.00476709	0.999181	7.01432	2	2	7.12166	2	1968
103	PEPTIDE	Q93W28	719.924		735756	1437.83	1437.79	31.87	2	3.2	DLYVIFEGLITR		1	735756	1969
103	PEPTIDE	Q93W28	647.256		450531	1292.5	1291.63	674.5	2	3.81	VSALESESSDLR		1	450531	1970
104	TOP PROTEIN	F4IFC5	SYTM2_ARATH Threonine--tRNA ligase, chloroplastic/mitochondrial 2 OS=Arabidopsis thaliana GN=EMB2761 PE=2 SV=1	10	-1	650	74.7193	0.00648096	0.999237	7.00831	2	2	5.07692	2	1971
104	PEPTIDE	F4IFC5	894.927		24751.7	1787.84	1786.89	528.13	2	3.44	KAEPSTVVLPSNESSDK		1	24751.7	1972
104	PEPTIDE	F4IFC5	845.009		688140	1688	1686.88	664.36	2	3.57	FGGELGTIPVDDLINK		1	688140	1973
105	TOP PROTEIN	Q9C500	WPP2_ARATH WPP domain-containing protein 2 OS=Arabidopsis thaliana GN=WPP2 PE=1 SV=1	2.84	0.034	180	19.1044	0.00428467	0.997064	6.97869	2	2	19.4444	3	1974
105	PEPTIDE	Q9C500	717.424		1.44385e+06	1432.83	1432.8	20.97	2	3.13	LIETLSTESILSK		1	1.44385e+06	1975
105	PEPTIDE	Q9C500	1141.6		667621	2281.18	2281.06	52.87	2	3.85	LIEEEAYGVASNAVSSDDDGIK		2	339939	1976
105	PEPTIDE	Q9C500	1141.76		667621	2281.51	2281.06	199	2	3.78	LIEEEAYGVASNAVSSDDDGIK		2	327682	1977
106	TOP PROTEIN	Q84MC2	LOG8_ARATH Cytokinin riboside 5'-monophosphate phosphoribohydrolase LOG8 OS=Arabidopsis thaliana GN=LOG8 PE=1 SV=1	10	-1	216	23.798	0.00531299	0.99972	6.96695	2	2	22.6852	2	1978
106	PEPTIDE	Q84MC2	868.093		387771	1734.17	1732.89	740.19	2	3.37	EVFSDAAIELGNELVK		1	387771	1979
106	PEPTIDE	Q84MC2	1147.43		340250	3439.27	3437.92	392.39	3	3.59	IDLVYGGGSVGLMGLISRRVYEGGLHVLGIIPK		1	340250	1980
107	TOP PROTEIN	F4IXE4	TTL2_ARATH TPR repeat-containing thioredoxin TTL2 OS=Arabidopsis thaliana GN=TTL2 PE=2 SV=2	10	-1	730	79.6857	0.00871924	0.993878	6.91748	2	2	6.43836	2	1981
107	PEPTIDE	F4IXE4	1168.76		958199	3503.27	3502.77	143.73	3	3.52	GEWSIVLTEVSAAIASGADSSPQLAMCKAEALLK	Carbamidomethyl[+57.021464] (C27)	1	958199	1982
107	PEPTIDE	F4IXE4	744.008		398510	1486	1484.77	831.36	2	3.4	LDDAQRVLECVPK		1	398510	1983
108	TOP PROTEIN	Q9SYX1	LIL31_ARATH Light-harvesting complex-like protein 3 isotype 1, chloroplastic OS=Arabidopsis thaliana GN=LIL3.1 PE=1 SV=1	10	-1	262	29.3669	0.00479248	0.999749	6.89792	2	2	14.8855	3	1984
108	PEPTIDE	Q9SYX1	1308.18		86034.9	2614.35	2613.3	402.02	2	3.15	ASSDSGSTSPTAAVSVEAPEPVEVIVK		1	86034.9	1985
108	PEPTIDE	Q9SYX1	667.673		1.95527e+06	1333.33	1332.66	506.26	2	3.75	TDWDSVIVAEAK		2	330299	1986
108	PEPTIDE	Q9SYX1	667.506		1.95527e+06	1333	1332.66	256.13	2	3.13	TDWDSVIVAEAK		2	1.62497e+06	1987
109	TOP PROTEIN	P57752	ACBP6_ARATH Acyl-CoA-binding domain-containing protein 6 OS=Arabidopsis thaliana GN=ACBP6 PE=1 SV=1	10	-1	92	10.3612	0.00504639	0.999645	6.81531	2	2	35.8696	2	1988
109	PEPTIDE	P57752	803.842		1.32539e+06	2408.5	2407.29	504.65	3	3.54	VNTLTELPSNEDLLILYGLYK		1	1.32539e+06	1989
109	PEPTIDE	P57752	694.34		661329	1386.67	1386.6	48.86	2	3.27	SSEEAMNDYITK		1	661329	1990
110	TOP PROTEIN	Q8RWN9	ODP22_ARATH Dihydrolipoyllysine-residue acetyltransferase component 2 of pyruvate dehydrogenase complex, mitochondrial OS=Arabidopsis thaliana GN=At3g13930 PE=1 SV=2	1.73	0.026	539	58.413	0.00753271	0.99969	6.79515	2	2	4.63822	3	1991
110	PEPTIDE	Q8RWN9	700.34		1.44321e+06	1398.67	1398.74	50.18	2	3.46	LAEDNNVPLSSIK		2	1.27256e+06	1992
110	PEPTIDE	Q8RWN9	700.84		1.44321e+06	1399.67	1398.74	664.75	2	3.58	LAEDNNVPLSSIK		2	170654	1993
110	PEPTIDE	Q8RWN9	620.422		2.59371e+06	1238.83	1237.58	1007.24	2	3.22	ADVEDFLASGSK		1	2.59371e+06	1994
111	TOP PROTEIN	Q9FMH8	RD21B_ARATH Probable cysteine protease RD21B OS=Arabidopsis thaliana GN=RD21B PE=1 SV=1	10	-1	463	51.1526	0.00580811	0.999778	6.75802	2	2	6.04752	2	1995
111	PEPTIDE	Q9FMH8	722.424		716261	1442.83	1441.64	829.99	2	3.53	NGGIDTEADYPYK		1	716261	1996
111	PEPTIDE	Q9FMH8	994.929		44142.6	1987.84	1987.76	42.63	2	3.23	YFSCPESNTCCCLYK	Carbamidomethyl[+57.021464] (C4); Carbamidomethyl[+57.021464] (C10); Carbamidomethyl[+57.021464] (C11); Carbamidomethyl[+57.021464] (C12)	1	44142.6	1997
112	TOP PROTEIN	O04153	CALR3_ARATH Calreticulin-3 OS=Arabidopsis thaliana GN=CRT3 PE=1 SV=2	-1.52	0.053	424	49.7948	0.00574463	0.988122	6.72698	2	2	7.54717	3	1998
112	PEPTIDE	O04153	1160.43		659918	2318.85	2318.07	333.63	2	3.49	NPWIDNPEFEDDPDLYVLK		2	353138	1999
112	PEPTIDE	O04153	1160.51		659918	2319.01	2318.07	405.53	2	3.21	NPWIDNPEFEDDPDLYVLK		2	306780	2000
[truncated: 32 more rows]
