# Supplementary material for: Proteomic Analysis of Arabidopsis pldα1 Mutants Revealed an Important Role of Phospholipase D Alpha 1 in Chloroplast Biogenesis
Source: Front Plant Sci. 2019 Feb 18;10:89. doi: 10.3389/fpls.2019.00089 (PMC6388422; doi:10.3389/fpls.2019.00089)
Supplement: Data Sheet 5 — Summary of protein characteristics and their relative abundances pertinent to differentially abundant proteins identified in pldα1-1 mutant as compared to WT. [file Data_Sheet_5.XLS]

## Sheet: DAPs_pld1_1_vs_col_0_results
Protein Group	Sequence Id	Sequence Name	pld1_1 N-Int Log2 Relative Expression	pld1_1/col_0 Ratio	P Value	Protein Weight (kDa)	Protein Isoelectric Point (pI)	Total Protein Probability	Total Score	Total Peptides	Total Peptides (Paris Guidelines)	Total % Seq Coverage	Total Spectra
40	O49482	CADH5_ARATH Cinnamyl alcohol dehydrogenase 5 OS=Arabidopsis thaliana GN=CAD5 PE=1 SV=1	10	pld1_1 unique	-1	38.7005	0.00532568	0.999999	11.8938	3	3	18.2073	3
48	Q9LEU8	ARLY_ARATH Argininosuccinate lyase, chloroplastic OS=Arabidopsis thaliana GN=At5g10920 PE=2 SV=1	10	pld1_1 unique	-1	57.4581	0.00551611	0.999965	11.0823	3	3	12.1857	4
49	Q9FIJ7	KAD2_ARATH Adenylate kinase 2, chloroplastic OS=Arabidopsis thaliana GN=At5g47840 PE=1 SV=1	10	pld1_1 unique	-1	31.4143	0.00745947	0.999997	11.0122	3	3	19.4346	3
51	F4IFC5	SYTM2_ARATH Threonine--tRNA ligase, chloroplastic/mitochondrial 2 OS=Arabidopsis thaliana GN=EMB2761 PE=2 SV=1	10	pld1_1 unique	-1	74.7193	0.00648096	0.999897	10.4549	3	3	7.07692	3
52	Q8LPJ4	AB2E_ARATH ABC transporter E family member 2 OS=Arabidopsis thaliana GN=ABCE2 PE=2 SV=1	10	pld1_1 unique	-1	68.3284	0.00785498	0.991966	10.0314	3	3	10.7438	3
53	Q9T074	PCKA_ARATH Phosphoenolpyruvate carboxykinase (ATP) OS=Arabidopsis thaliana GN=PCKA PE=1 SV=1	10	pld1_1_unique	-1	73.3407	0.00663916	0.999822	10.0093	3	3	7.00447	3
62	Q9FHW7	SKP1B_ARATH SKP1-like protein 1B OS=Arabidopsis thaliana GN=SKP1B PE=1 SV=1	10	pld1_1 unique	-1	19.0674	0.00434814	0.998988	8.48669	2	2	19.883	4
63	P34802	GGPP1_ARATH Heterodimeric geranylgeranyl pyrophosphate synthase large subunit 1, chloroplastic OS=Arabidopsis thaliana GN=GGPPS1 PE=1 SV=2	10	pld1_1 unique	-1	40.1309	0.00617627	0.999936	8.24672	2	2	14.0162	4
72	Q9S9N9	CCR1_ARATH Cinnamoyl-CoA reductase 1 OS=Arabidopsis thaliana GN=CCR1 PE=1 SV=1	10	pld1_1 unique	-1	37.4473	0.00612549	0.999218	7.30257	2	2	12.2093	2
74	O82768	HIS2_ARATH Histidine biosynthesis bifunctional protein hisIE, chloroplastic OS=Arabidopsis thaliana GN=HISN2 PE=1 SV=1	10	pld1_1 unique	-1	31.6299	0.0058208	0.999927	7.22685	2	2	11.7438	2
77	P56759	ATPF_ARATH ATP synthase subunit b, chloroplastic OS=Arabidopsis thaliana GN=atpF PE=3 SV=1	10	pld1_1 unique	-1	21.0259	0.0086167	0.999491	7.03803	2	2	18.4783	3
84	P46011	NRL4_ARATH Bifunctional nitrilase/nitrile hydratase NIT4 OS=Arabidopsis thaliana GN=NIT4 PE=1 SV=1	10	pld1_1 unique	-1	38.8523	0.00538916	0.894622	6.82656	2	2	8.4507	4
87	Q8GSJ1	HIS1B_ARATH ATP phosphoribosyltransferase 2, chloroplastic OS=Arabidopsis thaliana GN=HISN1B PE=1 SV=1	10	pld1_1 unique	-1	44.7104	0.0063667	0.99558	6.65978	2	2	8.23245	2
88	Q9FFD2	RGP5_ARATH Probable UDP-arabinopyranose mutase 5 OS=Arabidopsis thaliana GN=RGP5 PE=1 SV=1	10	pld1_1 unique	-1	38.5425	0.00491943	0.995353	6.60626	2	2	8.90805	2
90	P46637	ARGI1_ARATH Arginase 1, mitochondrial OS=Arabidopsis thaliana GN=ARGAH1 PE=1 SV=1	10	pld1_1 unique	-1	37.3033	0.0061001	0.998215	6.44257	2	2	7.01754	2
92	Q93YZ7	ILVH2_ARATH Acetolactate synthase small subunit 2, chloroplastic OS=Arabidopsis thaliana GN=At2g31810 PE=1 SV=1	10	pld1_1 unique	-1	53.8215	0.00931982	0.997731	6.40641	2	2	5.90631	2
94	P55217	CGS1_ARATH Cystathionine gamma-synthase 1, chloroplastic OS=Arabidopsis thaliana GN=CGS1 PE=1 SV=3	10	pld1_1 unique	-1	59.8627	0.00641748	0.996657	6.35703	2	2	7.81528	2
95	Q93ZM7	CH60C_ARATH Chaperonin CPN60-like 2, mitochondrial OS=Arabidopsis thaliana GN=At3g13860 PE=1 SV=2	10	pld1_1 unique	-1	60.4108	0.00577002	0.9952	6.243	2	2	6.11888	2
96	Q9C8F1	IF5Y_ARATH Probable eukaryotic translation initiation factor 5-1 OS=Arabidopsis thaliana GN=At1g36730 PE=2 SV=1	10	pld1_1 unique	-1	48.5735	0.00601123	0.992856	6.19769	2	2	6.15034	2
60	Q9LX88	R15A4_ARATH 40S ribosomal protein S15a-4 OS=Arabidopsis thaliana GN=RPS15AD PE=2 SV=3	3.09	8.51496	0.02	14.7469	0.0103452	0.999878	8.61503	2	2	26.1538	12
41	Q8H112	PGL1A_ARATH PGR5-like protein 1A, chloroplastic OS=Arabidopsis thaliana GN=PGRL1A PE=1 SV=1	2.65	6.27667	0	35.68	0.00504639	0.999996	11.7142	3	3	14.8148	9
25	Q9FLG1	BXL4_ARATH Beta-D-xylosidase 4 OS=Arabidopsis thaliana GN=BXL4 PE=1 SV=1	2.17	4.50023	0.053	84.2367	0.00747412	1	15.3698	4	4	10.7143	7
20	Q9LJR2	LECT2_ARATH Lectin-like protein LEC OS=Arabidopsis thaliana GN=LEC PE=1 SV=1	2.08	4.22807	0.021	29.7129	0.00934912	1	19.5845	5	4	29.8893	18
38	P20115	CISY4_ARATH Citrate synthase 4, mitochondrial OS=Arabidopsis thaliana GN=CSY4 PE=1 SV=3	1.82	3.53081	0.001	52.7311	0.00643018	0.999999	12.0546	3	3	11.1814	8
59	Q42553	IDI2_ARATH Isopentenyl-diphosphate Delta-isomerase II, chloroplastic OS=Arabidopsis thaliana GN=IPP2 PE=1 SV=1	1.71	3.27161	0.053	32.5687	0.0061001	0.999031	8.62826	2	2	12.3239	6
29	P46421	GSTU5_ARATH Glutathione S-transferase U5 OS=Arabidopsis thaliana GN=GSTU5 PE=2 SV=1	1.62	3.07375	0.004	25.9656	0.00532568	0.999987	14.6539	4	4	25	9
14	F4K0E8	ISPG_ARATH 4-hydroxy-3-methylbut-2-en-1-yl diphosphate synthase (ferredoxin), chloroplastic OS=Arabidopsis thaliana GN=ISPG PE=1 SV=1	1.37	2.58471	0.039	82.1864	0.00598584	1	29.4853	8	8	17.6788	25
61	Q9SGS4	CDSP_ARATH Thioredoxin-like protein CDSP32, chloroplastic OS=Arabidopsis thaliana GN=CDSP32 PE=1 SV=1	1.24	2.36199	0.008	33.6453	0.00860205	0.999755	8.48759	2	2	9.27152	17
58	P81760	TL17_ARATH Thylakoid lumenal 17.4 kDa protein, chloroplastic OS=Arabidopsis thaliana GN=TL17 PE=1 SV=2	1.13	2.18859	0.005	25.6099	0.00590967	0.999783	8.6869	2	2	10.5932	12
91	O82234	IF32_ARATH Translation initiation factor IF3-2, chloroplastic OS=Arabidopsis thaliana GN=IF3-2 PE=2 SV=1	1.03	2.04202	0.022	35.1019	0.00566846	0.992847	6.4182	2	2	8.97436	3
42	Q00218	AROG_ARATH Phospho-2-dehydro-3-deoxyheptonate aldolase 2, chloroplastic OS=Arabidopsis thaliana GN=DHS2 PE=2 SV=2	1.01	2.01391	0.026	56.0955	0.00902686	0.999983	11.3583	3	3	12.0316	8
11	P46248	AAT5_ARATH Aspartate aminotransferase, chloroplastic OS=Arabidopsis thaliana GN=ASP5 PE=1 SV=2	0.98	1.97247	0.052	49.7815	0.00832373	1	37.6353	10	10	37.9691	27
24	Q9M2E2	SDR1_ARATH (+)-neomenthol dehydrogenase OS=Arabidopsis thaliana GN=SDR1 PE=1 SV=1	0.96	1.94531	0.022	32.7648	0.00524951	1	16.503	4	4	26.6892	11
21	Q9SIH0	RS141_ARATH 40S ribosomal protein S14-1 OS=Arabidopsis thaliana GN=RPS14A PE=1 SV=1	0.93	1.90528	0.03	16.2287	0.0110923	1	17.6308	4	4	30	15
32	Q39041	INVA4_ARATH Acid beta-fructofuranosidase 4, vacuolar OS=Arabidopsis thaliana GN=BFRUCT4 PE=1 SV=2	0.9	1.86607	0.009	73.7799	0.0052876	0.999997	14.058	4	4	9.93976	11
13	Q9FK25	OMT1_ARATH Flavone 3'-O-methyltransferase 1 OS=Arabidopsis thaliana GN=OMT1 PE=1 SV=1	0.87	1.82766	0.001	39.574	0.00556689	1	31.4597	8	7	30.854	41
54	Q9LD90	CBF5_ARATH H/ACA ribonucleoprotein complex subunit 4 OS=Arabidopsis thaliana GN=CBF5 PE=1 SV=1	0.76	1.69349	0.031	62.969	0.0095542	0.999963	9.94605	2	2	3.18584	6
17	Q8L940	PDX13_ARATH Pyridoxal 5'-phosphate synthase subunit PDX1.3 OS=Arabidopsis thaliana GN=PDX13 PE=1 SV=2	0.58	1.49485	0.053	33.177	0.00571924	1	23.6546	6	5	29.7735	28
12	Q05431	APX1_ARATH L-ascorbate peroxidase 1, cytosolic OS=Arabidopsis thaliana GN=APX1 PE=1 SV=2	0.54	1.45397	0.051	27.5258	0.00569385	1	33.846	8	8	45.6	59
27	Q8LER3	XTH7_ARATH Probable xyloglucan endotransglucosylase/hydrolase protein 7 OS=Arabidopsis thaliana GN=XTH7 PE=2 SV=2	0.54	1.45397	0	33.6414	0.00715186	1	14.9493	4	4	24.2321	8
2	Q9FI56	CLPC1_ARATH Chaperone protein ClpC1, chloroplastic OS=Arabidopsis thaliana GN=CLPC1 PE=1 SV=1	-0.33	0.795536	0.052	103.37	0.006354	1	116.422	28	24	41.4424	149
4	Q944G9	ALFP2_ARATH Fructose-bisphosphate aldolase 2, chloroplastic OS=Arabidopsis thaliana GN=FBA2 PE=1 SV=2	-0.35	0.784584	0.013	42.9431	0.00709326	1	67.6968	15	11	41.9598	165
3	Q9SXJ7	CLPC2_ARATH Chaperone protein ClpC2, chloroplastic OS=Arabidopsis thaliana GN=CLPC2 PE=1 SV=1	-0.38	0.768438	0.033	105.656	0.00602393	1	111.603	27	24	39.0756	130
79	Q9MAK9	PS10B_ARATH 26S proteasome regulatory subunit S10B homolog B OS=Arabidopsis thaliana GN=RPT4B PE=1 SV=1	-0.43	0.742262	0.008	44.7094	0.00836768	0.999441	7.0012	2	2	8.02005	3
1	P22953	MD37E_ARATH Probable mediator of RNA polymerase II transcription subunit 37e OS=Arabidopsis thaliana GN=MED37E PE=1 SV=3	-0.45	0.732043	0.031	71.2951	0.00486865	1	137.762	32	30	57.9109	226
67	Q9MBH2	AIG2B_ARATH Protein AIG2 B OS=Arabidopsis thaliana GN=AIG2B PE=2 SV=1	-0.55	0.68302	0.045	19.4346	0.00481787	0.999778	7.76832	2	2	23.0769	10
33	Q9M9W1	RL222_ARATH 60S ribosomal protein L22-2 OS=Arabidopsis thaliana GN=RPL22B PE=2 SV=1	-0.63	0.646176	0.042	13.9914	0.009979	0.999999	13.8923	4	4	41.129	12
6	P29197	CH60A_ARATH Chaperonin CPN60, mitochondrial OS=Arabidopsis thaliana GN=CPN60 PE=1 SV=2	-0.66	0.632878	0.052	61.2242	0.00552881	1	46.0014	11	11	32.9289	40
15	P25873	RK15_ARATH 50S ribosomal protein L15, chloroplastic OS=Arabidopsis thaliana GN=RPL15 PE=1 SV=2	-0.69	0.619854	0.016	29.6709	0.0112388	1	24.5509	6	6	25.9928	31
5	P11574	VATB1_ARATH V-type proton ATPase subunit B1 OS=Arabidopsis thaliana GN=VHA-B1 PE=2 SV=2	-0.77	0.586417	0.009	54.0556	0.00484326	1	58.8483	13	13	47.1193	123
10	Q9XFT3-2	PSBQ1_ARATH Isoform 2 of Oxygen-evolving enhancer protein 3-1, chloroplastic OS=Arabidopsis thaliana GN=PSBQ1	-0.78	0.582367	0.008	23.7627	0.0100522	1	38.192	9	9	46.6368	100
75	Q9FK81	Y5258_ARATH Stress-response A/B barrel domain-containing protein At5g22580 OS=Arabidopsis thaliana GN=At5g22580 PE=1 SV=1	-0.78	0.582367	0.038	12.3233	0.00535107	0.999577	7.14067	2	2	22.5225	5
22	P51430	RS62_ARATH 40S ribosomal protein S6-2 OS=Arabidopsis thaliana GN=RPS6B PE=1 SV=3	-0.83	0.562529	0.004	28.1265	0.011312	0.997526	16.5949	4	4	23.6948	32
45	Q43314	DHE1_ARATH Glutamate dehydrogenase 1 OS=Arabidopsis thaliana GN=GDH1 PE=2 SV=1	-0.85	0.554785	0.005	44.4779	0.00640479	0.999997	11.1824	3	3	11.4355	6
9	Q9SCY0	PGMP_ARATH Phosphoglucomutase, chloroplastic OS=Arabidopsis thaliana GN=PGMP PE=1 SV=2	-0.87	0.547147	0.035	67.9285	0.00538916	1	38.7448	10	10	23.9165	38
69	Q9FGS0	CP31B_ARATH RNA-binding protein CP31B, chloroplastic OS=Arabidopsis thaliana GN=CP31B PE=1 SV=1	-0.9	0.535887	0.025	31.8318	0.00475439	0.996859	7.37942	2	2	10.0346	9
8	P16127	CHLI1_ARATH Magnesium-chelatase subunit ChlI-1, chloroplastic OS=Arabidopsis thaliana GN=CHLI1 PE=1 SV=1	-0.91	0.532185	0.046	46.2232	0.00604932	1	41.469	10	10	36.5566	50
50	Q9XEX2	PRX2B_ARATH Peroxiredoxin-2B OS=Arabidopsis thaliana GN=PRXIIB PE=1 SV=1	-0.92	0.528509	0.048	17.399	0.00504639	0.999975	10.8972	3	3	29.6296	9
19	Q42406	CP18D_ARATH Peptidyl-prolyl cis-trans isomerase CYP18-4 OS=Arabidopsis thaliana GN=CYP18-4 PE=1 SV=1	-0.95	0.517632	0.009	18.3482	0.00896826	1	20.2359	4	3	34.3023	33
80	Q94A94	DCDA2_ARATH Diaminopimelate decarboxylase 2, chloroplastic OS=Arabidopsis thaliana GN=LYSA2 PE=1 SV=1	-0.99	0.503478	0.042	54.1119	0.00621436	0.999458	7.00036	2	2	5.52147	4
7	Q9ZUC1	AOR_ARATH NADPH-dependent alkenal/one oxidoreductase, chloroplastic OS=Arabidopsis thaliana GN=AOR PE=1 SV=2	-1.02	0.493116	0.022	40.9428	0.0086167	1	45.3981	12	12	50	48
35	Q43349	CP29A_ARATH 29 kDa ribonucleoprotein, chloroplastic OS=Arabidopsis thaliana GN=CP29A PE=2 SV=2	-1.03	0.48971	0.036	35.9673	0.00509717	0.999993	12.384	3	3	15.2047	15
28	O22263	PDI21_ARATH Protein disulfide-isomerase like 2-1 OS=Arabidopsis thaliana GN=PDIL2-1 PE=2 SV=1	-1.09	0.469761	0.042	39.4544	0.00571924	0.999998	14.8907	4	4	13.5734	14
46	Q9ZST4	GLNB_ARATH Nitrogen regulatory protein P-II homolog OS=Arabidopsis thaliana GN=GLB1 PE=1 SV=1	-1.13	0.456916	0.003	21.244	0.00946631	0.999959	11.0901	3	3	13.7755	7
43	Q9ZW84	LEUD1_ARATH 3-isopropylmalate dehydratase small subunit 1 OS=Arabidopsis thaliana GN=IPMI2 PE=1 SV=1	-1.16	0.447513	0	27.0084	0.00570654	0.999983	11.2516	3	3	19.9219	4
18	Q9S9N1	HSP7E_ARATH Heat shock 70 kDa protein 5 OS=Arabidopsis thaliana GN=HSP70-5 PE=2 SV=1	-1.18	0.441351	0.023	70.8524	0.00516064	0.980216	20.6364	5	5	11.4551	34
31	Q9M591	CRD1_ARATH Magnesium-protoporphyrin IX monomethyl ester [oxidative] cyclase, chloroplastic OS=Arabidopsis thaliana GN=CRD1 PE=1 SV=2	-1.2	0.435275	0.037	47.5822	0.00852881	1	14.4204	4	4	13.9364	14
23	Q9XF91	PSBS_ARATH Photosystem II 22 kDa protein, chloroplastic OS=Arabidopsis thaliana GN=PSBS PE=2 SV=1	-1.21	0.432269	0.011	27.9723	0.00978857	1	16.5725	4	3	13.5849	18
26	O23717	PSB5A_ARATH Proteasome subunit beta type-5-A OS=Arabidopsis thaliana GN=PBE1 PE=1 SV=1	-1.22	0.429283	0.032	29.6304	0.00598584	0.999998	15.0534	4	4	30.292	8
16	Q8L7S8	RH3_ARATH DEAD-box ATP-dependent RNA helicase 3, chloroplastic OS=Arabidopsis thaliana GN=RH3 PE=1 SV=2	-1.29	0.408951	0.015	81.0888	0.00769385	1	24.3806	7	7	10.5615	19
78	Q9FNN5	NDUV1_ARATH NADH dehydrogenase [ubiquinone] flavoprotein 1, mitochondrial OS=Arabidopsis thaliana GN=At5g08530 PE=1 SV=1	-1.41	0.376312	0.004	53.3972	0.00807471	0.998237	7.01562	2	2	5.76132	3
66	O22793	MORF2_ARATH Multiple organellar RNA editing factor 2, chloroplastic OS=Arabidopsis thaliana GN=MORF2 PE=1 SV=1	-1.72	0.303549	0.01	24.6812	0.00823584	0.999728	7.90009	2	2	16.4384	8
30	O23049	RK6_ARATH 50S ribosomal protein L6, chloroplastic OS=Arabidopsis thaliana GN=RPL6 PE=2 SV=1	-1.78	0.291183	0.037	24.6723	0.0103159	0.999999	14.4984	4	4	25.1121	12
34	Q43725	CYSKM_ARATH Cysteine synthase, mitochondrial OS=Arabidopsis thaliana GN=OASC PE=1 SV=3	-1.92	0.264255	0.007	45.7676	0.00822119	0.999988	12.9543	4	4	15.1163	4
56	Q8LE52	DHAR3_ARATH Glutathione S-transferase DHAR3, chloroplastic OS=Arabidopsis thaliana GN=DHAR3 PE=1 SV=1	-2.08	0.236514	0.042	28.4775	0.00779639	0.99965	8.89885	2	2	12.7907	11
37	O48549	RS61_ARATH 40S ribosomal protein S6-1 OS=Arabidopsis thaliana GN=RPS6A PE=1 SV=2	-2.17	0.222211	0.001	28.3316	0.0110776	0.993677	12.0565	3	3	16.4	14
55	Q94A68	Y1669_ARATH Uncharacterized oxidoreductase At1g06690, chloroplastic OS=Arabidopsis thaliana GN=At1g06690 PE=1 SV=1	-3.17	0.111105	0.02	41.4535	0.00920264	0.999827	9.94319	3	3	14.8541	3
39	Q39255	SKP1A_ARATH SKP1-like protein 1A OS=Arabidopsis thaliana GN=SKP1A PE=1 SV=1	-3.33	0.0994421	0.004	17.8278	0.00428467	0.999996	12.0425	3	3	30.625	10
36	Q38882	PLDA1_ARATH Phospholipase D alpha 1 OS=Arabidopsis thaliana GN=PLDALPHA1 PE=1 SV=2	-10	col_0 unique	-1	91.7721	0.00546533	0.999999	12.0594	3	3	8.14815	8
44	Q9FG67	MAM1_ARATH Methylthioalkylmalate synthase 1, chloroplastic OS=Arabidopsis thaliana GN=MAM1 PE=1 SV=1	-10	col_0 unique	-1	55.0725	0.00688818	0.999977	11.1887	3	3	10.8696	5
47	Q9XJ35	CLPR1_ARATH ATP-dependent Clp protease proteolytic subunit-related protein 1, chloroplastic OS=Arabidopsis thaliana GN=CLPR1 PE=1 SV=1	-10	col_0 unique	-1	42.582	0.00879248	0.999991	11.088	3	3	13.1783	5
57	O04202	EIF3F_ARATH Eukaryotic translation initiation factor 3 subunit F OS=Arabidopsis thaliana GN=TIF3F1 PE=1 SV=1	-10	col_0 unique	-1	31.8243	0.00477979	0.999621	8.7411	2	2	12.2867	4
64	P40941	ADT2_ARATH ADP,ATP carrier protein 2, mitochondrial OS=Arabidopsis thaliana GN=AAC2 PE=1 SV=2	-10	col_0 unique	-1	41.7016	0.0101255	0.999784	8.21448	2	2	8.31169	2
65	Q9FLQ4	ODO2A_ARATH Dihydrolipoyllysine-residue succinyltransferase component of 2-oxoglutarate dehydrogenase complex 1, mitochondrial OS=Arabidopsis thaliana GN=At5g55070 PE=1 SV=1	-10	col_0 unique	-1	50.0841	0.00953955	0.999808	8.20661	2	2	8.62069	5
68	Q9FIB6	PS12A_ARATH 26S proteasome non-ATPase regulatory subunit 12 homolog A OS=Arabidopsis thaliana GN=RPN5A PE=1 SV=1	-10	col_0 unique	-1	50.7868	0.0071665	0.837149	7.52682	2	2	8.82353	2
70	Q9MAB3	NOP5B_ARATH Probable nucleolar protein 5-2 OS=Arabidopsis thaliana GN=NOP5-2 PE=1 SV=1	-10	col_0 unique	-1	58.9485	0.00964209	0.999516	7.37491	2	2	6.75422	4
71	Q9LIR4	ILVD_ARATH Dihydroxy-acid dehydratase, chloroplastic OS=Arabidopsis thaliana GN=DHAD PE=1 SV=1	-10	col_0 unique	-1	64.8537	0.00580811	0.999654	7.31335	2	2	6.08553	3
73	Q9SID0	SCRK1_ARATH Probable fructokinase-1 OS=Arabidopsis thaliana GN=At2g31390 PE=2 SV=1	-10	col_0 unique	-1	35.2352	0.00518604	0.999841	7.25173	2	2	9.23077	4
76	Q94KE2	TIC_ARATH Protein TIME FOR COFFEE OS=Arabidopsis thaliana GN=TIC PE=1 SV=2	-10	col_0 unique	-1	164.336	0.0100815	0.999262	7.04724	2	2	2.51613	2
81	Q9FGI6	NDUS1_ARATH NADH dehydrogenase [ubiquinone] iron-sulfur protein 1, mitochondrial OS=Arabidopsis thaliana GN=EMB1467 PE=1 SV=2	-10	col_0 unique	-1	81.4553	0.00621436	0.999549	6.99516	2	2	4.0107	3
82	Q9C5J8	OEP80_ARATH Outer envelope protein 80, chloroplastic OS=Arabidopsis thaliana GN=OEP80 PE=2 SV=1	-10	col_0 unique	-1	79.8684	0.008104	0.99936	6.97104	2	2	4.91803	2
83	O82261	DEGP2_ARATH Protease Do-like 2, chloroplastic OS=Arabidopsis thaliana GN=DEGP2 PE=1 SV=2	-10	col_0 unique	-1	66.742	0.00564307	0.99705	6.83392	2	2	6.42504	4
85	O48676	U74B1_ARATH UDP-glycosyltransferase 74B1 OS=Arabidopsis thaliana GN=UGT74B1 PE=1 SV=1	-10	col_0 unique	-1	50.9516	0.00475439	0.998479	6.81164	2	2	5.86957	3
86	O04153	CALR3_ARATH Calreticulin-3 OS=Arabidopsis thaliana GN=CRT3 PE=1 SV=2	-10	col_0 unique	-1	49.7948	0.00574463	0.984269	6.72698	2	2	7.54717	2
89	Q1JPL7	PME18_ARATH Pectinesterase/pectinesterase inhibitor 18 OS=Arabidopsis thaliana GN=PME18 PE=1 SV=3	-10	col_0 unique	-1	61.6305	0.00898291	0.985656	6.54321	2	2	5.74506	2
93	O81845	PUMP1_ARATH Mitochondrial uncoupling protein 1 OS=Arabidopsis thaliana GN=PUMP1 PE=1 SV=1	-10	col_0 unique	-1	32.6234	0.00993506	0.996039	6.39518	2	2	11.4379	2
